# Supplementary material for: Compensatory beliefs in the internet gratification behavior: A study of game-based assessment
Source: Front Public Health. 2023 Jan 24;11:997108. doi: 10.3389/fpubh.2023.997108 (PMC9902763; doi:10.3389/fpubh.2023.997108)
Supplement: Supplementary file 4 [file Data_Sheet_1.xlsx]

## Sheet: Coding of emotinal words
Statistics of coded emotional words (Employees)
Cognitively reappraised expected outcomes and accepted the temptation	cheerful	23	Resisted the temptation with resoluteness	cheerful	85	Activated compensatory beliefs but forwent performing the compensatory behavior	cheerful	17	Activated compensatory beliefs and faithfully performed the compensatory behavior	cheerful	54
	happy	8		fulfilled	54		happy	4		fulfilled	24
	delightful	4		happy	13		fulfilled	2		happy	13
	contended	4		delightful	10		fine	1		delightful	9
	fulfilled	2		hopeful	8		relaxed	1		contended	6
	relaxed	1		confident	5		delightful	1		joyful	5
	optimistic	1		purposeful	4		comfortable	1		relaxed	4
				calm	4		calm	2		worthwhile	3
				relaxed	2					just-as-usual	3
	lost	8		steadfast	2					calm	2
	annoyed	2					lost	11
	sad	2		optimistic	1		regretted	3		lost	6
	disappointed	3		lost	3		guilty	1		regretted	5
	anxious	1		unaccustomed	1		annoyed	1		sad	2
	having no choice	1		stressful	1		disappointed	1		guilty	1
	busy	1		hesitated	1		ashamed	1		confused	1
	worried	1		confused	1		puzzled	1		depressed	1
	confused	1		difficult	1		remorseful	1		tired	1
	nervous	1		busy	1		busy	1		bored	1
Statistics of coded emotional words (College students)
Cognitively reappraised expected outcomes and accepted the temptation	cheerful	64	Resisted the temptation with resoluteness	fulfilled	96	Activated compensatory beliefs but forwent performing the compensatory behavior	cheerful	27	Activated compensatory beliefs and faithfully performed the compensatory behavior	cheerful	88
	calm	17		cheerful	76		calm	7		fulfilled	32
	fulfilled	7		satisfied	26		fulfilled	3		calm	16
	happy	5		happy	12		happy	2		delightful	9
	relaxed	3		calm	14		contended	1		happy	4
	delightful	2		delightful	7		busy	1		contended	10
	hopeful	1		having a sense of achievement	5
				comfortable	3
	lost	41		full of vitality	1
	regretted	12		busy	1
	fatigued	8		spirited	1		lost	29		lost	11
	anxious	7					anxious	7		regretted	6
	repented	7					regretted	6		anxious	5
	disappointed	7					disappointed	5		tired	5
	ashamed	6					empty	4		ashamed	3
	remorseful	5					struggling	4		contradictory	4
	having no choice	4					purposeless	2		empty	2
	melancholy	3		lost	6		guilty	2		disappointed	1
	empty	2		bored	2		tired	2		uncomfortable	1
	agitated	1		anxious	1		unhappy	1		busy	1
	helpless	1		tired	1		feeling sorry	1		worried	2
	depressed	1		nervous	1		stressful	1		feel like a dilemma	1
	feeling sorry	1		worried	1		agitated	1		unaccomplished	1
	ashamed	1		feeling gloomy	1		having no choice	1		remorseful	1

## Sheet: Employees
编号	性别	职业	职位	学历	专业类别	户口	工龄	职位	工资	场景	Q	Q	游戏复述	游戏吸引力	游戏信心	游戏态度	游戏1	游戏2	游戏3	游戏4	游戏5	游戏是否补偿行为	游戏结一接受诱惑	游戏结二拒绝	游戏结三补偿执行	游戏是否后悔	游戏后悔理由	游戏信心2	补偿时间1	感受1		网购复述	网购吸引力	网购信心	网购态度	网购1	网购2	网购3	网购4	网购5	网购是否补偿行为	网购结一接受	网购结二拒绝	网购结三执行	网购是否后悔	网购后悔理由	网购信心2	补偿时间2	感受2
2-203	男	外资企业	是独生子女	本科	人文类	城镇	6-10年	中层管理/中级技术人员/处级	8001-15000元	网络游戏	1					B. 我要全心投入备考，决定在争取到进修机会前都不玩游戏了	A.“我正准备去学习啊，迟点再玩了”	A. “不了不了，早上正是学习的好时候啊”	A.“不打了，打一局也多费时啊，打着就第两第三局了”	A. “下次一定下次一定”	A.“真的不打啦，下次有空了我约你们”			1		没有	当下的使命是努力学习准备考试赢得进修，其他的可以考完后再玩。	9		满足
2-204	男	国有企业	非独生子女	本科	体育类	城镇	11年及以上	基层管理/初级技术人员/科级	6501-8000元	网络游戏	1					B. 我要全心投入备考，决定在争取到进修机会前都不玩游戏了	A.“我正准备去学习啊，迟点再玩了”	A. “不了不了，早上正是学习的好时候啊”	A.“不打了，打一局也多费时啊，打着就第两第三局了”	A. “下次一定下次一定”	A.“真的不打啦，下次有空了我约你们”			1		没有	因为进修机会很少，竞争力很大，一定要把握这次机会	8		愉快
2-205	男	民营企业	是独生子女	本科	社会科学类	城镇	6-10年	普通员工	6501-8000元	网络游戏	1					A. 平时能控制住自己，适当游戏也影响不大，而且还能放松	C.先打一会游戏，下午再多学习两小时补回来					B 这种机会什么时候都可以有的，下次再主动约他（她）打吧			1	没有	学习和游戏都玩得很好	9	2h	开心
2-206	男	民营企业	是独生子女	本科	社会科学类	城镇	3-5年	基层管理/初级技术人员/科级	6501-8000元	网络游戏	1					A. 平时能控制住自己，适当游戏也影响不大，而且还能放松	A.“我正准备去学习啊，迟点再玩了”	A. “不了不了，早上正是学习的好时候啊”	A.“不打了，打一局也多费时啊，打着就第两第三局了”	A. “下次一定下次一定”	A.“真的不打啦，下次有空了我约你们”			1		没有	既然计划了要学习就应该学习，游戏不能耽误正事	8		充实
2-207	男	民营企业	是独生子女	本科	体育类	城镇	6-10年	普通员工	5001-6500元	网络游戏	1					A. 平时能控制住自己，适当游戏也影响不大，而且还能放松	C.先打一会游戏，下午再多学习两小时补回来					B 这种机会什么时候都可以有的，下次再主动约他（她）打吧			1	没有	学习游戏都完成了	9	1.5h	开心
2-208	男	民营企业	是独生子女	本科	体育类	城镇	3-5年	基层管理/初级技术人员/科级	6501-8000元	网络游戏	1					B. 我要全心投入备考，决定在争取到进修机会前都不玩游戏了	A.“我正准备去学习啊，迟点再玩了”	A. “不了不了，早上正是学习的好时候啊”	A.“不打了，打一局也多费时啊，打着就第两第三局了”	A. “下次一定下次一定”	A.“真的不打啦，下次有空了我约你们”			1		没有	因为进修的机会很难得，错过就没有了，游戏的话什么时候都可以玩。	10		充实
2-209	男	民营企业	非独生子女	本科	其他	城镇	6-10年	基层管理/初级技术人员/科级	5001-6500元	网络游戏	1					B. 我要全心投入备考，决定在争取到进修机会前都不玩游戏了	A.“我正准备去学习啊，迟点再玩了”	A. “不了不了，早上正是学习的好时候啊”	A.“不打了，打一局也多费时啊，打着就第两第三局了”	A. “下次一定下次一定”	A.“真的不打啦，下次有空了我约你们”			1		没有	人生道路太长了，机会不是总有，学会认清自己以后的道路方向需要什么，游戏……	8		愉快
2-210	男	国有企业	非独生子女	本科	人文类	农村	6-10年	基层管理/初级技术人员/科级	6501-8000元	网络游戏	1					B. 我要全心投入备考，决定在争取到进修机会前都不玩游戏了	A.“我正准备去学习啊，迟点再玩了”	A. “不了不了，早上正是学习的好时候啊”	A.“不打了，打一局也多费时啊，打着就第两第三局了”	A. “下次一定下次一定”	A.“真的不打啦，下次有空了我约你们”			1		没有	进修机会难得	10		坚定的 有信心的
2-211	男	事业单位	非独生子女	本科	体育类	城镇	6-10年	基层管理/初级技术人员/科级	5001-6500元	网络游戏	1					A. 平时能控制住自己，适当游戏也影响不大，而且还能放松	A.“我正准备去学习啊，迟点再玩了”	A. “不了不了，早上正是学习的好时候啊”	A.“不打了，打一局也多费时啊，打着就第两第三局了”	A. “下次一定下次一定”	A.“真的不打啦，下次有空了我约你们”			1		没有	我应以事业为重	10		愉快
2-212	男	事业单位	是独生子女	硕士	人文类	城镇	6-10年	中层管理/中级技术人员/处级	15000元及以上	网络游戏	1					A. 平时能控制住自己，适当游戏也影响不大，而且还能放松	B.“好啊，来两局”						1			没有	适当的放松可以缓解压力	9		开心愉悦
2-213	男	事业单位	是独生子女	本科	社会科学类	城镇	3-5年	基层管理/初级技术人员/科级	6501-8000元	网络游戏	1					B. 我要全心投入备考，决定在争取到进修机会前都不玩游戏了	A.“我正准备去学习啊，迟点再玩了”	A. “不了不了，早上正是学习的好时候啊”	A.“不打了，打一局也多费时啊，打着就第两第三局了”	A. “下次一定下次一定”	A.“真的不打啦，下次有空了我约你们”			1		没有	机会难得，有目标就应努力	8		愉快
2-214	男	国有企业	是独生子女	大专	体育类	农村	3-5年	普通员工	3501-5000元	网络游戏	1					B. 我要全心投入备考，决定在争取到进修机会前都不玩游戏了	A.“我正准备去学习啊，迟点再玩了”	A. “不了不了，早上正是学习的好时候啊”	A.“不打了，打一局也多费时啊，打着就第两第三局了”	A. “下次一定下次一定”	A.“真的不打啦，下次有空了我约你们”			1		没有	我为了我的未来而奋斗不后悔	9		满足，充实，有干劲
2-215	男	事业单位	非独生子女	本科	自然科学类	城镇	3-5年	基层管理/初级技术人员/科级	6501-8000元	网络游戏	1					B. 我要全心投入备考，决定在争取到进修机会前都不玩游戏了	A.“我正准备去学习啊，迟点再玩了”	C. 先打一会游戏，下午再多学习两小时补回来就行				B 这种机会什么时候都可以有的，下次再主动约他（她）打吧			1	没有	因为我觉得学习就要认真学习，既然打算去学习，那就不能轻易的放弃这个想法，应该坚持自己。	9	2h	放松
2-216	男	事业单位	是独生子女	本科	人文类	城镇	6-10年	中层管理/中级技术人员/处级	8001-15000元	网络游戏	1					A. 平时能控制住自己，适当游戏也影响不大，而且还能放松	A.“我正准备去学习啊，迟点再玩了”	A. “不了不了，早上正是学习的好时候啊”	A.“不打了，打一局也多费时啊，打着就第两第三局了”	A. “下次一定下次一定”	A.“真的不打啦，下次有空了我约你们”			1		没有	因为工作学习比游戏重要，等事成之后玩多久都可以。	8		充实
2-217	女	国有企业	是独生子女	本科	社会科学类	农村	3-5年	基层管理/初级技术人员/科级	5001-6500元	网络游戏		1				A. 平时能控制住自己，适当游戏也影响不大，而且还能放松	C.先打一会游戏，下午再多学习两小时补回来					B 这种机会什么时候都可以有的，下次再主动约他（她）打吧			1	没有	游戏有时间就可以玩。适度游戏对身心好。	8	1.5h	愉快
2-218	女	国有企业	是独生子女	本科	人文类	城镇	3-5年	基层管理/初级技术人员/科级	8001-15000元	网络游戏		1				A. 平时能控制住自己，适当游戏也影响不大，而且还能放松	C.先打一会游戏，下午再多学习两小时补回来					B 这种机会什么时候都可以有的，下次再主动约他（她）打吧			1	没有	因为游戏和学习都兼顾到了	9	2h	满足
2-219	男	事业单位	是独生子女	大专	社会科学类	城镇	3-5年	中层管理/中级技术人员/处级	6501-8000元	网络游戏	1					A. 平时能控制住自己，适当游戏也影响不大，而且还能放松	C.先打一会游戏，下午再多学习两小时补回来					B 这种机会什么时候都可以有的，下次再主动约他（她）打吧			1	没有	已经玩一场了，下午把耽误的课程也补回来了，劳逸结合	8	1.5h	愉快
2-220	男	事业单位	非独生子女	本科	人文类	城镇	6-10年	中层管理/中级技术人员/处级	8001-15000元	网络游戏	1					A. 平时能控制住自己，适当游戏也影响不大，而且还能放松	A.“我正准备去学习啊，迟点再玩了”	A. “不了不了，早上正是学习的好时候啊”	A.“不打了，打一局也多费时啊，打着就第两第三局了”	A. “下次一定下次一定”	B.这周的计划都差不多完成了，放松一下吧		1			有	毕竟晋升机会少，人多，竞争力大	8		劳逸集合，不亦乐乎
2-221	女	国有企业	是独生子女	硕士	社会科学类	城镇	3-5年	中层管理/中级技术人员/处级	8001-15000元	网络游戏		1				A. 平时能控制住自己，适当游戏也影响不大，而且还能放松	C.先打一会游戏，下午再多学习两小时补回来					A 这种机会可不是经常能有的，和他（她）打一会儿吧	1			没有	过于紧张也不是什么好事，需要放松一下才能更好做事！	10	2h	美好
2-222	男	外资企业	是独生子女	本科	自然科学类	城镇	3-5年	中层管理/中级技术人员/处级	6501-8000元	网络游戏	1					B. 我要全心投入备考，决定在争取到进修机会前都不玩游戏了	A.“我正准备去学习啊，迟点再玩了”	A. “不了不了，早上正是学习的好时候啊”	A.“不打了，打一局也多费时啊，打着就第两第三局了”	A. “下次一定下次一定”	A.“真的不打啦，下次有空了我约你们”			1		没有	抓住主要矛盾	10		愉快
2-223	男	国有企业	是独生子女	大专	其他	农村	3年以下	普通员工	3500元及以下	网络游戏	1					B. 我要全心投入备考，决定在争取到进修机会前都不玩游戏了	A.“我正准备去学习啊，迟点再玩了”	A. “不了不了，早上正是学习的好时候啊”	A.“不打了，打一局也多费时啊，打着就第两第三局了”	A. “下次一定下次一定”	A.“真的不打啦，下次有空了我约你们”			1		没有	因为我在为未来着想，我不会后悔我的努力	9		充足，有动力，开心，满足
2-224	男	外资企业	是独生子女	本科	其他	城镇	6-10年	中层管理/中级技术人员/处级	15000元及以上	网络游戏	1					A. 平时能控制住自己，适当游戏也影响不大，而且还能放松	A.“我正准备去学习啊，迟点再玩了”	A. “不了不了，早上正是学习的好时候啊”	A.“不打了，打一局也多费时啊，打着就第两第三局了”	A. “下次一定下次一定”	A.“真的不打啦，下次有空了我约你们”			1		没有	娱乐相比提升自己，提升自己更重要	8		平静
2-225	男	国有企业	是独生子女	本科	自然科学类	城镇	11年及以上	基层管理/初级技术人员/科级	8001-15000元	网络游戏	1					B. 我要全心投入备考，决定在争取到进修机会前都不玩游戏了	A.“我正准备去学习啊，迟点再玩了”	A. “不了不了，早上正是学习的好时候啊”	A.“不打了，打一局也多费时啊，打着就第两第三局了”	A. “下次一定下次一定”	A.“真的不打啦，下次有空了我约你们”			1		没有	人做事要有信念和原则，否则将无法成事	9		愉快
2-226	男	民营企业	非独生子女	本科	体育类	城镇	3年以下	中层管理/中级技术人员/处级	6501-8000元	网络游戏	1					B. 我要全心投入备考，决定在争取到进修机会前都不玩游戏了	A.“我正准备去学习啊，迟点再玩了”	A. “不了不了，早上正是学习的好时候啊”	A.“不打了，打一局也多费时啊，打着就第两第三局了”	A. “下次一定下次一定”	A.“真的不打啦，下次有空了我约你们”			1		没有	觉得值得	8		愉快
2-227	女	民营企业	非独生子女	本科	人文类	城镇	3-5年	基层管理/初级技术人员/科级	5001-6500元	网络游戏		1				A. 平时能控制住自己，适当游戏也影响不大，而且还能放松	A.“我正准备去学习啊，迟点再玩了”	C. 先打一会游戏，下午再多学习两小时补回来就行				B 这种机会什么时候都可以有的，下次再主动约他（她）打吧			1	有	没有按照计划，耽误了学习的时间	3	2h	有点后悔
2-228	男	民营企业	是独生子女	本科	自然科学类	农村	3-5年	基层管理/初级技术人员/科级	8001-15000元	网络游戏	1					B. 我要全心投入备考，决定在争取到进修机会前都不玩游戏了	A.“我正准备去学习啊，迟点再玩了”	A. “不了不了，早上正是学习的好时候啊”	A.“不打了，打一局也多费时啊，打着就第两第三局了”	A. “下次一定下次一定”	A.“真的不打啦，下次有空了我约你们”			1		没有	因为毕竟这个公费进修的机会很难得，肯定还是努力备战考核然后争取拿到进修机会，所以只能放弃娱乐时间，努力努力再努力，达成自己的目标。	8		希望
2-229	男	民营企业	是独生子女	本科	其他	城镇	3-5年	普通员工	3501-5000元	网络游戏	1					A. 平时能控制住自己，适当游戏也影响不大，而且还能放松	A.“我正准备去学习啊，迟点再玩了”	A. “不了不了，早上正是学习的好时候啊”	A.“不打了，打一局也多费时啊，打着就第两第三局了”	A. “下次一定下次一定”	A.“真的不打啦，下次有空了我约你们”			1		没有	学习了，挺好的	6		高兴
2-230	男	民营企业	非独生子女	本科	人文类	城镇	11年及以上	中层管理/中级技术人员/处级	8001-15000元	网络游戏	1					A. 平时能控制住自己，适当游戏也影响不大，而且还能放松	C.先打一会游戏，下午再多学习两小时补回来					B 这种机会什么时候都可以有的，下次再主动约他（她）打吧			1	没有	因为学习也需要适当放松	9	1h	愉快
2-231	男	民营企业	非独生子女	本科	社会科学类	农村	3-5年	基层管理/初级技术人员/科级	3501-5000元	网络游戏	1					B. 我要全心投入备考，决定在争取到进修机会前都不玩游戏了	A.“我正准备去学习啊，迟点再玩了”	A. “不了不了，早上正是学习的好时候啊”	A.“不打了，打一局也多费时啊，打着就第两第三局了”	A. “下次一定下次一定”	A.“真的不打啦，下次有空了我约你们”			1		没有	要明白自己需要什么	10		充足
2-232	男	国有企业	是独生子女	本科	社会科学类	城镇	6-10年	基层管理/初级技术人员/科级	15000元及以上	网络游戏	1					A. 平时能控制住自己，适当游戏也影响不大，而且还能放松	A.“我正准备去学习啊，迟点再玩了”	A. “不了不了，早上正是学习的好时候啊”	A.“不打了，打一局也多费时啊，打着就第两第三局了”	A. “下次一定下次一定”	A.“真的不打啦，下次有空了我约你们”			1		没有	任何事有计划就要去做，不能因为游戏而耽误学习，休闲时间一样可以玩	9		充实
2-233	男	国有企业	是独生子女	本科	人文类	城镇	3-5年	基层管理/初级技术人员/科级	6501-8000元	网络游戏	1					A. 平时能控制住自己，适当游戏也影响不大，而且还能放松	A.“我正准备去学习啊，迟点再玩了”	A. “不了不了，早上正是学习的好时候啊”	A.“不打了，打一局也多费时啊，打着就第两第三局了”	A. “下次一定下次一定”	A.“真的不打啦，下次有空了我约你们”			1		没有	工作很重要	10		快乐
2-234	男	民营企业	非独生子女	本科	人文类	农村	3-5年	基层管理/初级技术人员/科级	6501-8000元	网络游戏	1					B. 我要全心投入备考，决定在争取到进修机会前都不玩游戏了	A.“我正准备去学习啊，迟点再玩了”	A. “不了不了，早上正是学习的好时候啊”	A.“不打了，打一局也多费时啊，打着就第两第三局了”	A. “下次一定下次一定”	A.“真的不打啦，下次有空了我约你们”			1		没有	因为自己可能在事业上在上一个台阶，而且机会稍纵即逝，一定要抓住。这可是改变自己命运的时刻。	9		充实
2-235	男	民营企业	是独生子女	大专	其他	农村	6-10年	高层管理/高级技术人员/厅局级	15000元及以上	网络游戏	1					B. 我要全心投入备考，决定在争取到进修机会前都不玩游戏了	A.“我正准备去学习啊，迟点再玩了”	A. “不了不了，早上正是学习的好时候啊”	A.“不打了，打一局也多费时啊，打着就第两第三局了”	A. “下次一定下次一定”	A.“真的不打啦，下次有空了我约你们”			1		没有	穷怕了！	10		失落会有一点，愉快也会有一点，绝望不会有
2-236	男	民营企业	是独生子女	本科	社会科学类	城镇	3-5年	基层管理/初级技术人员/科级	6501-8000元	网络游戏	1					B. 我要全心投入备考，决定在争取到进修机会前都不玩游戏了	A.“我正准备去学习啊，迟点再玩了”	A. “不了不了，早上正是学习的好时候啊”	A.“不打了，打一局也多费时啊，打着就第两第三局了”	A. “下次一定下次一定”	A.“真的不打啦，下次有空了我约你们”			1		没有	游戏上分随时都可以，段位再怎么变化最高也是王者，而进修机会有可能错过了就没有了，竞争又大，不全身心准备我才会后悔。	9		充实
2-237	男	国有企业	是独生子女	大专	体育类	农村	3-5年	基层管理/初级技术人员/科级	5001-6500元	网络游戏	1					B. 我要全心投入备考，决定在争取到进修机会前都不玩游戏了	A.“我正准备去学习啊，迟点再玩了”	C. 先打一会游戏，下午再多学习两小时补回来就行				B 这种机会什么时候都可以有的，下次再主动约他（她）打吧			1	没有	游戏随时能玩	8	1h	感觉愉快
2-238	男	民营企业	非独生子女	本科	其他	城镇	6-10年	基层管理/初级技术人员/科级	15000元及以上	网络刷剧
2-239	女	民营企业	非独生子女	本科	社会科学类	城镇	6-10年	基层管理/初级技术人员/科级	5001-6500元	网络刷剧
2-240	女	民营企业	是独生子女	本科	社会科学类	农村	6-10年	普通员工	8001-15000元	网络刷剧
2-241	男	外资企业	非独生子女	本科	自然科学类	农村	3-5年	基层管理/初级技术人员/科级	6501-8000元	网络刷剧
2-242	女	国有企业	非独生子女	本科	社会科学类	城镇	11年及以上	普通员工	3501-5000元	网络刷剧
2-243	男	国有企业	是独生子女	本科	其他	城镇	11年及以上	普通员工	8001-15000元	网络刷剧
2-244	女	民营企业	非独生子女	本科	其他	农村	3年以下	普通员工	5001-6500元	网络刷剧
2-245	女	外资企业	是独生子女	本科	艺术类	城镇	3年以下	基层管理/初级技术人员/科级	8001-15000元	网络刷剧
2-246	女	外资企业	是独生子女	本科	社会科学类	城镇	6-10年	中层管理/中级技术人员/处级	8001-15000元	网络刷剧
2-247	女	国有企业	非独生子女	本科	其他	农村	3年以下	普通员工	5001-6500元	网络刷剧
2-248	女	民营企业	非独生子女	本科	人文类	城镇	3-5年	普通员工	3500元及以下	网络刷剧
2-249	女	外资企业	非独生子女	本科	人文类	城镇	6-10年	基层管理/初级技术人员/科级	8001-15000元	网络刷剧
2-250	男	民营企业	非独生子女	本科	其他	城镇	11年及以上	中层管理/中级技术人员/处级	8001-15000元	网络刷剧
2-251	女	公务员	是独生子女	本科	社会科学类	城镇	3-5年	普通员工	5001-6500元	网络刷剧
2-252	女	民营企业	是独生子女	本科	艺术类	城镇	3年以下	普通员工	3501-5000元	网络刷剧
2-253	男	国有企业	非独生子女	硕士	自然科学类	城镇	11年及以上	中层管理/中级技术人员/处级	15000元及以上	网络刷剧
2-254	女	公务员	是独生子女	本科	人文类	城镇	3-5年	普通员工	6501-8000元	网络刷剧
2-255	女	民营企业	是独生子女	本科	自然科学类	城镇	6-10年	基层管理/初级技术人员/科级	8001-15000元	网络购物																					B.1000-2000		7	1	平时能控制住自己，看一看测评和了解下新商品也是没事的，而且还能给我带来快乐	先加入去，每天玩完后多学习一会儿就好了					B.刚刚已经开心过了，继续多学一会把时间补回来			1	没有	即享受了参加购物活动的乐趣，又没怎么耽误学习时间，两者兼得。	6	1h	娱心悦目
2-256	女	民营企业	非独生子女	本科	社会科学类	城镇	3-5年	基层管理/初级技术人员/科级	8001-15000元	网络购物																					C.2000-3000		9	1	平时能控制住自己，看一看测评和了解下新商品也是没事的，而且还能给我带来快乐	“反正一年就这么一次，来吧”						1			没有	获得了快乐，在勤奋中获得努力的成果，整个人都会很开心很轻松	10		在网络快速发展的时代，参与网络活动，拉进与朋友家人互动交流，一起参与游戏活动，心里是开心的
2-257	男	民营企业	非独生子女	本科	其他	农村	3-5年	基层管理/初级技术人员/科级	8001-15000元	网络购物																					B.1000-2000		7	1	平时能控制住自己，看一看测评和了解下新商品也是没事的，而且还能给我带来快乐	“不了啦，要花时间学习呢”	“不啦不啦，加入后又怎么会受得住诱惑”	“不啦不啦，加入后又怎么会受得住诱惑”	“不啦，要花时间学习，我想今年先不参与了”	反正一年一次，今年不参与，明年还可以继续参与的			1		没有	抓住提升的机会才是最重要的	8		充实
2-258	男	国有企业	是独生子女	硕士	社会科学类	城镇	11年及以上	基层管理/初级技术人员/科级	15000元及以上	网络购物																					D.>3000		8	1	平时能控制住自己，看一看测评和了解下新商品也是没事的，而且还能给我带来快乐	先加入去，每天玩完后多学习一会儿就好了					B.刚刚已经开心过了，继续多学一会把时间补回来			1	没有	自律+选择由内心发出	10	>2h	兴奋+愉悦
2-259	女	民营企业	是独生子女	本科	社会科学类	城镇	3-5年	基层管理/初级技术人员/科级	6501-8000元	网络购物																					B.1000-2000		7	1	我要全心投入备考，决定在争取到名额前绝不把时间金钱精力用来剁手了！	“不了啦，要花时间学习呢”	“不啦不啦，加入后又怎么会受得住诱惑”	“不啦不啦，加入后又怎么会受得住诱惑”	“不啦，要花时间学习，我想今年先不参与了”	反正一年一次，今年不参与，明年还可以继续参与的			1		没有	考试晋升是件大事不容忽视，考完后再维系朋友同事感情也不迟。	8		充实
2-260	女	外资企业	是独生子女	本科	社会科学类	城镇	6-10年	基层管理/初级技术人员/科级	8001-15000元	网络购物																					C.2000-3000		10	1	平时能控制住自己，看一看测评和了解下新商品也是没事的，而且还能给我带来快乐	“反正一年就这么一次，来吧”						1			没有	我抢到了心怡的物品非常满足，我是快乐的，只要接下来赶紧补课就行了，任何因素都不能阻止我购物的欲望！	8		满足
2-261	女	民营企业	是独生子女	本科	体育类	城镇	6-10年	普通员工	8001-15000元	网络购物																					C.2000-3000		7	1	我要全心投入备考，决定在争取到名额前绝不把时间金钱精力用来剁手了！	“不了啦，要花时间学习呢”	“不啦不啦，加入后又怎么会受得住诱惑”	“不啦不啦，加入后又怎么会受得住诱惑”	“不啦，要花时间学习，我想今年先不参与了”	反正一年一次，今年不参与，明年还可以继续参与的			1		没有	进修机会难得	6		愉快
2-262	女	国有企业	是独生子女	本科	社会科学类	农村	3-5年	普通员工	6501-8000元	网络购物																					B.1000-2000		8	1	我要全心投入备考，决定在争取到名额前绝不把时间金钱精力用来剁手了！	“不了啦，要花时间学习呢”	“不啦不啦，加入后又怎么会受得住诱惑”	“不啦不啦，加入后又怎么会受得住诱惑”	“不啦，要花时间学习，我想今年先不参与了”	反正一年一次，今年不参与，明年还可以继续参与的			1		没有	因为活动来年可以再举办，但是这个机会对我很重要，所以我一定要努力。	8		开心
2-263	女	民营企业	是独生子女	本科	自然科学类	城镇	3-5年	普通员工	6501-8000元	网络购物																					B.1000-2000		8	1	我要全心投入备考，决定在争取到名额前绝不把时间金钱精力用来剁手了！	“不了啦，要花时间学习呢”	“不啦不啦，加入后又怎么会受得住诱惑”	“不啦不啦，加入后又怎么会受得住诱惑”	“不啦，要花时间学习，我想今年先不参与了”	反正一年一次，今年不参与，明年还可以继续参与的			1		没有	因为我得到了更长远的提升，那样的机会更难得，我要先提升自己	9		满足
2-264	女	民营企业	非独生子女	大专	人文类	农村	6-10年	基层管理/初级技术人员/科级	3500元及以下	网络购物																					C.2000-3000		9	1	平时能控制住自己，看一看测评和了解下新商品也是没事的，而且还能给我带来快乐	先加入去，每天玩完后多学习一会儿就好了					B.刚刚已经开心过了，继续多学一会把时间补回来			1	没有	因为我是个比较看中活在当下的人，双十一跟朋友玩得很开心，也分到了红包买了喜欢的东西。学习虽说没有很勤快，但也没耽误，不管有没有争取到我都接受结果，因为即便没争取到我对现状也还满意，当然，能争取到进修的机会是更好啦。	6	>2h	愉快
2-265	女	国有企业	是独生子女	本科	人文类	农村	3-5年	基层管理/初级技术人员/科级	6501-8000元	网络购物																					B.1000-2000		7	1	我要全心投入备考，决定在争取到名额前绝不把时间金钱精力用来剁手了！	“不了啦，要花时间学习呢”	“不啦不啦，加入后又怎么会受得住诱惑”	“不啦不啦，加入后又怎么会受得住诱惑”	“不啦，要花时间学习，我想今年先不参与了”	反正一年一次，今年不参与，明年还可以继续参与的			1		没有	因为只有专心努力才能成功。参与活动来年也可以，但是机会不是总有的。	8		快乐
2-266	女	民营企业	是独生子女	本科	人文类	城镇	6-10年	基层管理/初级技术人员/科级	5001-6500元	网络购物																					B.1000-2000		6	1	我要全心投入备考，决定在争取到名额前绝不把时间金钱精力用来剁手了！	“不了啦，要花时间学习呢”	先加入去，每天玩完后多学习一会儿就好了				B.刚刚已经开心过了，继续多学一会把时间补回来			1	没有	因为自己还算年轻,觉得这两件事兼顾起来也不算太困难	7	1.5h	充实
2-267	女	国有企业	是独生子女	本科	社会科学类	农村	3-5年	基层管理/初级技术人员/科级	6501-8000元	网络购物																					B.1000-2000		8	1	我要全心投入备考，决定在争取到名额前绝不把时间金钱精力用来剁手了！	“不了啦，要花时间学习呢”	“不啦不啦，加入后又怎么会受得住诱惑”	“不啦不啦，加入后又怎么会受得住诱惑”	“不啦，要花时间学习，我想今年先不参与了”	反正一年一次，今年不参与，明年还可以继续参与的			1		没有	因为只有努力才能获得成功，机会是留给有准备的人的，双11的活动来年可以参加	8		愉快
2-268	女	事业单位	是独生子女	本科	社会科学类	城镇	6-10年	基层管理/初级技术人员/科级	8001-15000元	网络购物																					C.2000-3000		9	1	平时能控制住自己，看一看测评和了解下新商品也是没事的，而且还能给我带来快乐	先加入去，每天玩完后多学习一会儿就好了					B.刚刚已经开心过了，继续多学一会把时间补回来			1	没有	我分得清轻重	7	1h	愉快
2-269	女	事业单位	非独生子女	本科	人文类	城镇	6-10年	基层管理/初级技术人员/科级	6501-8000元	网络购物																					B.1000-2000		9	1	平时能控制住自己，看一看测评和了解下新商品也是没事的，而且还能给我带来快乐	先加入去，每天玩完后多学习一会儿就好了					B.刚刚已经开心过了，继续多学一会把时间补回来			1	有	投入学习的时间还是相对减少了，为自己没有自制力而恨自己，	4	1.5h	失落
2-270	女	事业单位	非独生子女	本科	社会科学类	城镇	6-10年	基层管理/初级技术人员/科级	6501-8000元	网络购物																					B.1000-2000		10	1	我要全心投入备考，决定在争取到名额前绝不把时间金钱精力用来剁手了！	“不了啦，要花时间学习呢”	“不啦不啦，加入后又怎么会受得住诱惑”	“不啦不啦，加入后又怎么会受得住诱惑”	“不啦，要花时间学习，我想今年先不参与了”	反正一年一次，今年不参与，明年还可以继续参与的			1		没有	进修只有一次而网购什么时候都可以	9		充满活力，充满信心，有动力的
2-271	女	民营企业	非独生子女	大专	人文类	农村	3-5年	普通员工	3501-5000元	网络购物																					B.1000-2000		8	1	平时能控制住自己，看一看测评和了解下新商品也是没事的，而且还能给我带来快乐	先加入去，每天玩完后多学习一会儿就好了					B.刚刚已经开心过了，继续多学一会把时间补回来			1	没有	既然选择就没啥后悔，时间自己掌控好	9	>2h	小满足
2-272	男	国有企业	是独生子女	本科	艺术类	城镇	3-5年	基层管理/初级技术人员/科级	6501-8000元	网络购物																					C.2000-3000		7	1	我要全心投入备考，决定在争取到名额前绝不把时间金钱精力用来剁手了！	“不了啦，要花时间学习呢”	“不啦不啦，加入后又怎么会受得住诱惑”	“不啦不啦，加入后又怎么会受得住诱惑”	“不啦，要花时间学习，我想今年先不参与了”	反正一年一次，今年不参与，明年还可以继续参与的			1		没有	工作更重要	10		认真
2-273	男	国有企业	非独生子女	本科	自然科学类	城镇	11年及以上	中层管理/中级技术人员/处级	8001-15000元	网络购物																					B.1000-2000		8	1	平时能控制住自己，看一看测评和了解下新商品也是没事的，而且还能给我带来快乐	先加入去，每天玩完后多学习一会儿就好了					B.刚刚已经开心过了，继续多学一会把时间补回来			1	没有	耽误不了多少时间	8	0.5h	愉快
2-274	女	民营企业	是独生子女	本科	社会科学类	城镇	11年及以上	中层管理/中级技术人员/处级	8001-15000元	网络购物																					B.1000-2000		6	1	平时能控制住自己，看一看测评和了解下新商品也是没事的，而且还能给我带来快乐	“反正一年就这么一次，来吧”						1			有	万一我参加这些活动的时间别人超越了我怎么办	6		担忧
2-275	女	国有企业	是独生子女	本科	社会科学类	农村	3-5年	基层管理/初级技术人员/科级	6501-8000元	网络购物																					B.1000-2000		8	1	我要全心投入备考，决定在争取到名额前绝不把时间金钱精力用来剁手了！	“不了啦，要花时间学习呢”	“不啦不啦，加入后又怎么会受得住诱惑”	“不啦不啦，加入后又怎么会受得住诱惑”	“不啦，要花时间学习，我想今年先不参与了”	反正一年一次，今年不参与，明年还可以继续参与的			1		没有	因为机会是留给有准备的人的，想要成功必须付出专心和努力	9		开心
2-276	女	国有企业	是独生子女	本科	社会科学类	城镇	3-5年	基层管理/初级技术人员/科级	5001-6500元	网络购物																					A.<1000		8	1	平时能控制住自己，看一看测评和了解下新商品也是没事的，而且还能给我带来快乐	先加入去，每天玩完后多学习一会儿就好了					B.刚刚已经开心过了，继续多学一会把时间补回来			1	没有	因为一举两得	9	1.5h	愉快
2-277	女	国有企业	是独生子女	本科	社会科学类	农村	3-5年	基层管理/初级技术人员/科级	6501-8000元	网络购物																					A.<1000		9	1	我要全心投入备考，决定在争取到名额前绝不把时间金钱精力用来剁手了！	先加入去，每天玩完后多学习一会儿就好了					B.刚刚已经开心过了，继续多学一会把时间补回来			1	没有	因为一举两得	9	1.5h	愉快
2-278	男	公务员	是独生子女	本科	体育类	城镇	3-5年	中层管理/中级技术人员/处级	8001-15000元	网络购物																					B.1000-2000		8	1	平时能控制住自己，看一看测评和了解下新商品也是没事的，而且还能给我带来快乐	“反正一年就这么一次，来吧”						1			没有	因为我从来都相信我的选择，我很自信	9		愉快
2-279	男	事业单位	是独生子女	本科	社会科学类	城镇	6-10年	基层管理/初级技术人员/科级	6501-8000元	网络购物																					C.2000-3000		7	1	平时能控制住自己，看一看测评和了解下新商品也是没事的，而且还能给我带来快乐	先加入去，每天玩完后多学习一会儿就好了					B.刚刚已经开心过了，继续多学一会把时间补回来			1	没有	和朋友一起互动很开心	7	1h	开心愉快
2-280	女	民营企业	非独生子女	本科	人文类	农村	3-5年	普通员工	3501-5000元	网络购物																					B.1000-2000		9	1	平时能控制住自己，看一看测评和了解下新商品也是没事的，而且还能给我带来快乐	“反正一年就这么一次，来吧”						1			没有	不耽误学习情况还能放松一下	8		充实
2-281	女	事业单位	是独生子女	本科	社会科学类	城镇	11年及以上	基层管理/初级技术人员/科级	15000元及以上	网络购物																					C.2000-3000		10	1	平时能控制住自己，看一看测评和了解下新商品也是没事的，而且还能给我带来快乐	先加入去，每天玩完后多学习一会儿就好了					B.刚刚已经开心过了，继续多学一会把时间补回来			1	没有	得了自己想要的	8	2h	满足
2-282	女	国有企业	是独生子女	本科	艺术类	城镇	3年以下	普通员工	3501-5000元	网络购物																					B.1000-2000		4	1	我要全心投入备考，决定在争取到名额前绝不把时间金钱精力用来剁手了！	“不了啦，要花时间学习呢”	“不啦不啦，加入后又怎么会受得住诱惑”	“不啦不啦，加入后又怎么会受得住诱惑”	“不啦，要花时间学习，我想今年先不参与了”	反正一年一次，今年不参与，明年还可以继续参与的			1		有	可能自己坚持不住这么反复的诱惑	8		犹豫不决
2-283	女	民营企业	是独生子女	本科	其他	城镇	3-5年	普通员工	5001-6500元	网络购物																					B.1000-2000		4	1	我要全心投入备考，决定在争取到名额前绝不把时间金钱精力用来剁手了！	“不了啦，要花时间学习呢”	“不啦不啦，加入后又怎么会受得住诱惑”	“不啦不啦，加入后又怎么会受得住诱惑”	“不啦，要花时间学习，我想今年先不参与了”	反正一年一次，今年不参与，明年还可以继续参与的			1		没有	学习是为了以后更好的购物	7		充实
2-284	女	外资企业	是独生子女	本科	人文类	城镇	3-5年	普通员工	5001-6500元	网络购物																					C.2000-3000		7	1	我要全心投入备考，决定在争取到名额前绝不把时间金钱精力用来剁手了！	“不了啦，要花时间学习呢”	“不啦不啦，加入后又怎么会受得住诱惑”	“不啦不啦，加入后又怎么会受得住诱惑”	先加入去，每天玩完后多学习一会儿就好		B.刚刚已经开心过了，继续多学一会把时间补回来			1	没有	学习玩乐两不误	8	>2h	愉快
2-285	女	事业单位	非独生子女	本科	人文类	城镇	3-5年	基层管理/初级技术人员/科级	6501-8000元	网络购物																					B.1000-2000		8	1	平时能控制住自己，看一看测评和了解下新商品也是没事的，而且还能给我带来快乐	“反正一年就这么一次，来吧”						1			没有	学习需要劳逸结合，一味的努力可能得到的效果不太好。学习一小时，休息购物10分钟是完全可以的	8		充实
2-286	女	国有企业	是独生子女	本科	人文类	城镇	3-5年	基层管理/初级技术人员/科级	5001-6500元	网络购物																					B.1000-2000		10	1	平时能控制住自己，看一看测评和了解下新商品也是没事的，而且还能给我带来快乐	先加入去，每天玩完后多学习一会儿就好了					B.刚刚已经开心过了，继续多学一会把时间补回来			1	没有	学习和娱乐都没有耽误，还很好的缓解了生活和学习的压力。	10	1.5h	舒心
2-287	女	事业单位	是独生子女	本科	艺术类	农村	3-5年	基层管理/初级技术人员/科级	3501-5000元	网络购物																					B.1000-2000		6	1	平时能控制住自己，看一看测评和了解下新商品也是没事的，而且还能给我带来快乐	“反正一年就这么一次，来吧”						1			没有	参加快乐	6		昨天摔了一下 痛 绝望没有一个人来拉我。
2-288	女	国有企业	非独生子女	本科	其他	农村	3-5年	中层管理/中级技术人员/处级	6501-8000元	网络购物																					A.<1000		8	1	平时能控制住自己，看一看测评和了解下新商品也是没事的，而且还能给我带来快乐	“反正一年就这么一次，来吧”						1			没有	因为做自己觉得快乐的事情就好了，适当放松放松没问题。	7		开心
2-289	女	外资企业	非独生子女	高中（中专）	其他	农村	6-10年	普通员工	6501-8000元	网络购物																					B.1000-2000		9	1	我要全心投入备考，决定在争取到名额前绝不把时间金钱精力用来剁手了！	“不了啦，要花时间学习呢”	“不啦不啦，加入后又怎么会受得住诱惑”	“不啦不啦，加入后又怎么会受得住诱惑”	“不啦，要花时间学习，我想今年先不参与了”	反正一年一次，今年不参与，明年还可以继续参与的			1		没有	因为学习更重要	9		愉快
2-290	女	国有企业	是独生子女	硕士	自然科学类	城镇	6-10年	中层管理/中级技术人员/处级	8001-15000元	网络购物																					C.2000-3000		8	1	我要全心投入备考，决定在争取到名额前绝不把时间金钱精力用来剁手了！	“不了啦，要花时间学习呢”	“不啦不啦，加入后又怎么会受得住诱惑”	“不啦不啦，加入后又怎么会受得住诱惑”	“不啦，要花时间学习，我想今年先不参与了”	反正一年一次，今年不参与，明年还可以继续参与的			1		没有	努力工作赚钱才是正道	10		开心
2-291	女	事业单位	是独生子女	本科	艺术类	城镇	3-5年	基层管理/初级技术人员/科级	6501-8000元	网络购物																					D.>3000		7	1	平时能控制住自己，看一看测评和了解下新商品也是没事的，而且还能给我带来快乐	“反正一年就这么一次，来吧”						1			没有	开心最重要	7		开心
2-292	女	国有企业	是独生子女	本科	艺术类	城镇	3-5年	普通员工	5001-6500元	网络购物																					B.1000-2000		10	1	平时能控制住自己，看一看测评和了解下新商品也是没事的，而且还能给我带来快乐	先加入去，每天玩完后多学习一会儿就好了					B.刚刚已经开心过了，继续多学一会把时间补回来			1	没有	开心就好	9	1.5h	愉快
2-293	女	事业单位	是独生子女	本科	体育类	城镇	3-5年	普通员工	3501-5000元	网络购物																					B.1000-2000		9	1	我要全心投入备考，决定在争取到名额前绝不把时间金钱精力用来剁手了！	“不了啦，要花时间学习呢”	“不啦不啦，加入后又怎么会受得住诱惑”	“不啦不啦，加入后又怎么会受得住诱惑”	“不啦，要花时间学习，我想今年先不参与了”	反正一年一次，今年不参与，明年还可以继续参与的			1		没有	因为想要挣钱先	8		愉快
2-294	女	民营企业	是独生子女	本科	社会科学类	城镇	11年及以上	中层管理/中级技术人员/处级	8001-15000元	网络购物																					C.2000-3000		10	1	平时能控制住自己，看一看测评和了解下新商品也是没事的，而且还能给我带来快乐	先加入去，每天玩完后多学习一会儿就好了					B.刚刚已经开心过了，继续多学一会把时间补回来			1	没有	应该完成的目标都完成了	9	1.5h	愉快
2-295	男	国有企业	是独生子女	本科	社会科学类	农村	6-10年	基层管理/初级技术人员/科级	6501-8000元	网络购物																					B.1000-2000		6	1	我要全心投入备考，决定在争取到名额前绝不把时间金钱精力用来剁手了！	“不了啦，要花时间学习呢”	“不啦不啦，加入后又怎么会受得住诱惑”	“不啦不啦，加入后又怎么会受得住诱惑”	“不啦，要花时间学习，我想今年先不参与了”	反正一年一次，今年不参与，明年还可以继续参与的			1		没有	进修以后的获益要远远大于电商活动所得，而且活动每年都有，但是进修机会难得。	9		愉快
2-296	女	外资企业	是独生子女	硕士	自然科学类	城镇	3-5年	基层管理/初级技术人员/科级	15000元及以上	网络购物																					B.1000-2000		7	1	平时能控制住自己，看一看测评和了解下新商品也是没事的，而且还能给我带来快乐	先加入去，每天玩完后多学习一会儿就好了					B.刚刚已经开心过了，继续多学一会把时间补回来			1	没有	完成了自己的计划就不会后悔	8	1.5h	愉快
2-297	男	民营企业	是独生子女	本科	自然科学类	农村	6-10年	中层管理/中级技术人员/处级	8001-15000元	网络购物																					C.2000-3000		8	1	平时能控制住自己，看一看测评和了解下新商品也是没事的，而且还能给我带来快乐	先加入去，每天玩完后多学习一会儿就好了					B.刚刚已经开心过了，继续多学一会把时间补回来			1	没有	做自己喜欢的事，可以多努力	7	1h	愉快
2-298	女	国有企业	是独生子女	博士	社会科学类	城镇	6-10年	中层管理/中级技术人员/处级	8001-15000元	网络购物																					C.2000-3000		9	1	平时能控制住自己，看一看测评和了解下新商品也是没事的，而且还能给我带来快乐	先加入去，每天玩完后多学习一会儿就好了					A.白天上班也累了，休息吧	1			没有	适可而止	9	0.5h	愉快
2-299	男	国有企业	非独生子女	本科	社会科学类	城镇	6-10年	中层管理/中级技术人员/处级	8001-15000元	网络购物																					C.2000-3000		9	1	平时能控制住自己，看一看测评和了解下新商品也是没事的，而且还能给我带来快乐	先加入去，每天玩完后多学习一会儿就好了					B.刚刚已经开心过了，继续多学一会把时间补回来			1	没有	工作天天有 朋友互动更珍贵	9	1h	开心
2-300	男	民营企业	非独生子女	大专	社会科学类	城镇	6-10年	基层管理/初级技术人员/科级	6501-8000元	网络购物																					B.1000-2000		9	1	平时能控制住自己，看一看测评和了解下新商品也是没事的，而且还能给我带来快乐	“反正一年就这么一次，来吧”						1			没有	毕竟东西便宜呀！	6		欢快
2-301	男	国有企业	是独生子女	本科	人文类	城镇	3-5年	中层管理/中级技术人员/处级	15000元及以上	网络购物																					C.2000-3000		10	1	平时能控制住自己，看一看测评和了解下新商品也是没事的，而且还能给我带来快乐	“不了啦，要花时间学习呢”	“不啦不啦，加入后又怎么会受得住诱惑”	“不啦不啦，加入后又怎么会受得住诱惑”	“不啦，要花时间学习，我想今年先不参与了”	反正一年一次，今年不参与，明年还可以继续参与的			1		没有	因为想做，就想做	9		充实，紧张，担心
2-302	女	公务员	是独生子女	本科	自然科学类	城镇	3年以下	基层管理/初级技术人员/科级	3501-5000元	网络购物																					B.1000-2000		10	1	平时能控制住自己，看一看测评和了解下新商品也是没事的，而且还能给我带来快乐	“反正一年就这么一次，来吧”						1			没有	都是很想要的东西	10		开心
3-5	女	基层管理/初级技术人员/科级		硕士	人文类		3-5年			游戏		1	因为我已经习惯了打游戏的生活，突然来的进修机会让我不得不放弃游戏！！ 我会放弃打游戏，先学习	63	80	B. 我要全心投入备考，决定在考上之前都不玩游戏了	A.“我正准备去学习啊，迟点再玩了”	A. “不了不了，早上正是学习的好时候啊”	A.“不打了，打一局也多费时啊，打着就第两第三局了”	A. “下次一定下次一定”	A.“真的不打啦，下次有空了我约你们”			1		没有	因为我的努力终于要有结果了	94		满足
3-8	男	基层管理/初级技术人员/科级		专科	其他		3-5年			游戏	1		我是个和平精英，王者荣耀老玩家，平时经常和同事朋友们一起开黑打游戏，既收获友谊，在女生面前秀了一把游戏技术，在异性朋友那里好感暴涨。 公司最近有公费进修的计划，但是名额有限需要在通过考核后才能得到机会。完成进修后就会有晋升和加薪的机会。随着对工作的慢慢适应，我也开始为未来着想了。我决定利用工作外的时间去学习，努力争取到这次机会。但是另一方面，想要得到进修机会的同事也很多，竞争有点大，备考过程需要大量时间和精力，而且只能利用下班时间和周末去学习，时间本来很有限，曾经在游戏上所收获的快乐要突然放弃的话，也不太好	68	54	A. 平时能控制住自己，适当游戏也影响不大，而且还能放松	B.“好啊，来两局”						1			没有	开心是最重要的！	60		愉快
3-11	女	中层管理/中级技术人员/处级		本科	社会科学类		11年及以上			游戏	1		游戏是一时的，工作是长久的。我会为了工作好好发展自己的事业。	45	75	B. 我要全心投入备考，决定在考上之前都不玩游戏了	A.“我正准备去学习啊，迟点再玩了”	A. “不了不了，早上正是学习的好时候啊”	A.“不打了，打一局也多费时啊，打着就第两第三局了”	A. “下次一定下次一定”	A.“真的不打啦，下次有空了我约你们”			1		没有	意志坚定，相信自己。	85		愉快
3-13	男	普通员工		专科	理工类		3-5年			游戏	1		游戏带给我了很大的快乐，但是我意识到工作和前途也不可被耽误，更何况现在就有一个可以争取的机会，在巨大的竞争压力下我在考虑是否放弃一些游戏带来的快乐而利用空闲时间去加班学习	72	61	A. 平时能控制住自己，适当游戏也影响不大，而且还能放松	A.“我正准备去学习啊，迟点再玩了”	A. “不了不了，早上正是学习的好时候啊”	A.“不打了，打一局也多费时啊，打着就第两第三局了”	A. “下次一定下次一定”	A.“真的不打啦，下次有空了我约你们”			1		没有	我深刻的明白游戏一直可以玩，但前途个机遇绝不是随便就能碰到的	88		愉快
3-17	女	普通员工		专科	理工类		3-5年			游戏	1		我和同事朋友开黑打王者荣耀或者其他游戏，游戏的过程非常快乐，但是最近公司要选拔进修，只要进修就可以有加薪升职的机会，因此我也想为进修付出努力花费不工作的时间去为进修做准备，但是突然放弃游戏有点不太现实	61	82	A. 平时能控制住自己，适当游戏也影响不大，而且还能放松	A.“我正准备去学习啊，迟点再玩了”	A. “不了不了，早上正是学习的好时候啊”	A.“不打了，打一局也多费时啊，打着就第两第三局了”	A. “下次一定下次一定”	A.“真的不打啦，下次有空了我约你们”			1		没有	因为我觉得为自己的目标奋斗是幸福快乐的	100		愉快
3-19	男	高层管理/高级技术人员/厅局级		博士	理工类		3-5年			游戏		1	这个材料内容和我本人现在的情况差不多，也是爱好玩游戏。但是公私分明，不会因为游戏而影响正常的工作。而且公司还是公费送我去进修，对我以后未来的发展有莫大的好处，我不可能因为游戏放弃这个机会。我可以牺牲玩游戏的时间来备战考核，我一定要为自己的未来负责。游戏嘛毕竟不能填饱肚子。	59	90	A. 平时能控制住自己，适当游戏也影响不大，而且还能放松	A.“我正准备去学习啊，迟点再玩了”	A. “不了不了，早上正是学习的好时候啊”	A.“不打了，打一局也多费时啊，打着就第两第三局了”	A. “下次一定下次一定”	A.“真的不打啦，下次有空了我约你们”			1		没有	游戏只是个消遣打发时间的工具，不能因为它浪费我以后的发展机会。	89		开心。快乐
3-25	男	中层管理/中级技术人员/处级		本科	理工类		11年及以上			游戏	1		可以为了未来的发展慢慢放下游戏，比较未来是自己的现在努力一点未来会更好	46	54	B. 我要全心投入备考，决定在考上之前都不玩游戏了	A.“我正准备去学习啊，迟点再玩了”	A. “不了不了，早上正是学习的好时候啊”	C.先打一会游戏，下午再多学习两小时补回来			B 这种机会什么时候都可以有的，下次再主动约他（她）打吧			1	没有	为了自己的未来	53	2h	愉快的一天
3-29	男	高层管理/高级技术人员/厅局级		专科	人文类		11年及以上			游戏	1		我是个玩和平精英的游戏玩家，有一天我想在女同事面前炫耀我的技术	96	66	A. 平时能控制住自己，适当游戏也影响不大，而且还能放松	B.“好啊，来两局”						1			没有	没有必要，已经错过了	100		开心
3-32	女	普通员工		高中/中专	理工类		3年以下			游戏	1		为工作加薪而放弃游戏，心不甘。王者荣耀和平精英	92	84	A. 平时能控制住自己，适当游戏也影响不大，而且还能放松	B.“好啊，来两局”						1			没有	脑子聪明，学什么会什么	97		愉快
3-34	男	普通员工		专科	人文类		6-10年			游戏	1		我是和平精英，王者荣耀老玩家，让女生佩服！	84	20	A. 平时能控制住自己，适当游戏也影响不大，而且还能放松	A.“我正准备去学习啊，迟点再玩了”	A. “不了不了，早上正是学习的好时候啊”	A.“不打了，打一局也多费时啊，打着就第两第三局了”	A. “下次一定下次一定”	A.“真的不打啦，下次有空了我约你们”			1		没有	玩着玩差不知道几个小时过去了，在游戏里时间不是一回事	54		迷茫
3-37	男	中层管理/中级技术人员/处级		本科	医学类		3年以下			游戏		1	我是一名资深的游戏玩家，并经常跟同事一起开黑。公司有了一个进修的机会，想要这个机会的人很多，竞争很激烈，要通过考试才能获得进修的资格。要通过考试就要利用下班后或者周末业余时间来学习。	100	70	A. 平时能控制住自己，适当游戏也影响不大，而且还能放松	A.“我正准备去学习啊，迟点再玩了”	A. “不了不了，早上正是学习的好时候啊”	A.“不打了，打一局也多费时啊，打着就第两第三局了”	A. “下次一定下次一定”	A.“真的不打啦，下次有空了我约你们”			1		没有	要按照自己的时间规划来生活	80		失落
3-39	女	普通员工		本科	人文类		3年以下			游戏		1	我是王者荣耀玩家，喜欢和同事一起打游戏，体验了游戏带来的乐趣，又收货了友谊。希望在现在开始规划学习，争取这次机会。	97	93	B. 我要全心投入备考，决定在考上之前都不玩游戏了	A.“我正准备去学习啊，迟点再玩了”	A. “不了不了，早上正是学习的好时候啊”	A.“不打了，打一局也多费时啊，打着就第两第三局了”	A. “下次一定下次一定”	A.“真的不打啦，下次有空了我约你们”			1		没有	为了更好的前途	98		愉快
3-40	女	基层管理/初级技术人员/科级		本科	理工类		3-5年			游戏	1		我是一个游戏爱好者，最近公司有个机会选人出去进修，自己想去参加。但名额有限，需要考试选拔，备考就需要放弃游戏时间。我最后选择放弃游戏，全力备考。	60	70	B. 我要全心投入备考，决定在考上之前都不玩游戏了	A.“我正准备去学习啊，迟点再玩了”	A. “不了不了，早上正是学习的好时候啊”	A.“不打了，打一局也多费时啊，打着就第两第三局了”	A. “下次一定下次一定”	A.“真的不打啦，下次有空了我约你们”			1		没有	既然已下决心，就全力备考	80		愉快
3-46	女	普通员工		本科	人文类		6-10年			游戏	1		我曾经是一个游戏的老玩家，在游戏中我收获了友谊和众多异性的好感，现在，公司有了一个公费进修的计划，但是必须要通过前期的考核，通过考核，也就意味着升职加薪，所以想要参加进修的人不占少数，我想为自己的未来着想，要么利用工作外的很多时间学习，放弃游戏，要么就是继续游戏，放弃进修的机会，我现在做出的决定是前者，利用工作外的很多时间去学习，努力通过考核，争取到进修的机会，为自己的将来交上一份满意的答卷	47	88	B. 我要全心投入备考，决定在考上之前都不玩游戏了	A.“我正准备去学习啊，迟点再玩了”	A. “不了不了，早上正是学习的好时候啊”	A.“不打了，打一局也多费时啊，打着就第两第三局了”	A. “下次一定下次一定”	A.“真的不打啦，下次有空了我约你们”			1		没有	因为为了自己的未来，而放弃游戏努力学习是值得的	100		愉快
3-50	女	普通员工		本科	理工类		3-5年			游戏		1	我和同事关系都很好经常开黑一起玩游戏，但是同时有一个获得晋升的机会，必须利用业余时间去努力学习，同样为此竞争的同事也很多，但是为了这个目标仍然会坚持到底，继续努力奋斗！付出再多的努力也值得！	46	86	B. 我要全心投入备考，决定在考上之前都不玩游戏了	A.“我正准备去学习啊，迟点再玩了”	A. “不了不了，早上正是学习的好时候啊”	A.“不打了，打一局也多费时啊，打着就第两第三局了”	A. “下次一定下次一定”	A.“真的不打啦，下次有空了我约你们”			1		没有	游戏以后还能玩，机会错过了就不再有，主次要清楚	86		愉快
3-52	女	中层管理/中级技术人员/处级		本科	理工类		11年及以上			游戏	1		我是一个游戏技术比较高超的人，因为游戏而获得了异性同事的青睐，现在有一个培训，对前途有好处，但需要投入大量精力，占用大量时间，会影响打游戏得到的快乐。	100	92	A. 平时能控制住自己，适当游戏也影响不大，而且还能放松	A.“我正准备去学习啊，迟点再玩了”	A. “不了不了，早上正是学习的好时候啊”	B.“也行，先来一局”				1			没有	当我选择打游戏的时候，我自己已经有把握完成今天的学习任务了。	85		愉快
3-54	男	基层管理/初级技术人员/科级		本科	其他		3年以下			游戏	1		自己是游戏玩家，但最近公司有个可以晋升涨薪的机会。竞争人数多，需要花费自己很多业余周末时间。我想我会为了这次机会努力学习，暂时放下自己的游戏时间。	88	88	B. 我要全心投入备考，决定在考上之前都不玩游戏了	A.“我正准备去学习啊，迟点再玩了”	A. “不了不了，早上正是学习的好时候啊”	A.“不打了，打一局也多费时啊，打着就第两第三局了”	A. “下次一定下次一定”	A.“真的不打啦，下次有空了我约你们”			1		没有	因为自己有责任把工作做更好	90		愉快
3-65	男	中层管理/中级技术人员/处级		高中/中专	人文类		3年以下			游戏	1		为了工作放弃游戏，我认为这是正确的选择。	100	50	B. 我要全心投入备考，决定在考上之前都不玩游戏了	A.“我正准备去学习啊，迟点再玩了”	A. “不了不了，早上正是学习的好时候啊”	A.“不打了，打一局也多费时啊，打着就第两第三局了”	A. “下次一定下次一定”	A.“真的不打啦，下次有空了我约你们”			1		没有	为了今后的工作	60		愉快
3-67	男	基层管理/初级技术人员/科级		高中/中专	理工类		3年以下			游戏	1		感觉自己的人生突然有一部分缺失了些什么东西，总想去找回他却又没有办法。突然一下就感到很无聊了，心里还会有点小失落，毕竟是自己曾经喜欢的东西。王者荣耀，这是一款团队游戏，很喜欢，但老是有那么多的坑队友，而且自己玩也没有什么乐趣吧，总之就是玩不下去了。	78	56	A. 平时能控制住自己，适当游戏也影响不大，而且还能放松	B.“好啊，来两局”						1			没有	因为玩游戏很开心	56		愉快
3-69	男	普通员工		高中/中专	其他		3年以下			游戏		1	我是一个爱打游戏的人，但是又舍不得彻底放下游戏。而努力工作的人，经常对着手机无缘无故的发呆	95	48	A. 平时能控制住自己，适当游戏也影响不大，而且还能放松	C.先打一会游戏，下午再多学习两小时补回来					B 这种机会什么时候都可以有的，下次再主动约他（她）打吧			1	没有	生活还是要继续的	54	>2h	郁郁寡欢
3-73	男	普通员工		专科	理工类		3年以下			游戏	1		你是个和平精英/王者荣耀老玩家，平时经常和同事朋友们一起升黑打游戏，既收获友谊，在女生面前秀了一把游戏技术，在异性朋友那里好感暴涨。 公司最近有公费进修的计划，但是名额有限，需要在通过考核后才能得到机会。完成进修后就会有晋升和加薪的机会。随着对工作的慢慢适应，你也开始为未来着想了。于是你决定利用工作外的时间去学习，努力争取到这次机会。 但是一方面，想要得到进修机会的同事也不在少数，竞争有点大，备考过程需要大量时间和精力，且只能利用下班时间和周末去学习，时间本来很有限；另一方面，曾经在游戏上所收获的快乐要突然放弃的话，也好像有点不太现实。 一半学习抽时间游戏	57	46	A. 平时能控制住自己，适当游戏也影响不大，而且还能放松	A.“我正准备去学习啊，迟点再玩了”	C. 先打一会游戏，下午再多学习两小时补回来就行				A 这种机会可不是经常能有的，和他（她）打一会儿吧	1			有	没有得到什么	25	2h	淡然
3-74	男	基层管理/初级技术人员/科级		本科	人文类		3-5年			游戏	1		尽量在空闲时间下放松身心，玩一下游戏，但不沉迷	70	87	A. 平时能控制住自己，适当游戏也影响不大，而且还能放松	A.“我正准备去学习啊，迟点再玩了”	A. “不了不了，早上正是学习的好时候啊”	A.“不打了，打一局也多费时啊，打着就第两第三局了”	A. “下次一定下次一定”	C.打一会，我下午和明天早上多学习两个小时补回来就行	A 这种机会可不是经常能有的，和他（她）打一会儿吧	1			没有	不能耽误学习	90	1.5h	愉快
3-80	男	普通员工		专科	人文类		6-10年			游戏	1		王者老玩家 刺激战场有点难以形容反正王者就是	74	5	A. 平时能控制住自己，适当游戏也影响不大，而且还能放松	B.“好啊，来两局”						1			有	戒掉王者	19		难过
3-84	女	普通员工		高中/中专	医学类		6-10年			游戏	1		我会经常刷抖音到很晚，以至于第二天起床很困	60	90	A. 平时能控制住自己，适当游戏也影响不大，而且还能放松	C.先打一会游戏，下午再多学习两小时补回来					B 这种机会什么时候都可以有的，下次再主动约他（她）打吧			1	没有	因为工作也完成了，游戏也玩到了	90	1h	愉快
3-86	男	中层管理/中级技术人员/处级		专科	理工类		6-10年			游戏	1		公司最近有公费进修的计划 名额有限 需要考核 获得进修和升职加薪的机会 随着对工作慢慢适应 你也开始为未来着想 我利用工作外的时间去学习 努力争取机会 想要竞争的同事很对 竞争力很大 备考需要大量时间精力 周末时间有限 放弃游戏时间不现实 我会选择认真备考 未来重要	51	100	A. 平时能控制住自己，适当游戏也影响不大，而且还能放松	A.“我正准备去学习啊，迟点再玩了”	A. “不了不了，早上正是学习的好时候啊”	A.“不打了，打一局也多费时啊，打着就第两第三局了”	A. “下次一定下次一定”	A.“真的不打啦，下次有空了我约你们”			1		有	未来重要	95		愉快
3-93	男	普通员工		本科	人文类		3年以下			游戏	1		和平精英在异性那获得很大的好感，公司要进一步发展	70	72	A. 平时能控制住自己，适当游戏也影响不大，而且还能放松	B.“好啊，来两局”						1			有	因为影响了别的事情包括学习	51		愉快
3-95	男	基层管理/初级技术人员/科级		专科	理工类		3年以下			游戏	1		我会选择用业余时间学习，尽自己最大的努力去争取升职加薪的机会	56	50	B. 我要全心投入备考，决定在考上之前都不玩游戏了	A.“我正准备去学习啊，迟点再玩了”	A. “不了不了，早上正是学习的好时候啊”	A.“不打了，打一局也多费时啊，打着就第两第三局了”	A. “下次一定下次一定”	A.“真的不打啦，下次有空了我约你们”			1		没有	为了得到进修机会，暂时放弃打游戏是值得的	52		平静
3-96	女	高层管理/高级技术人员/厅局级		本科	自然科学类		3-5年			游戏	1		一边是游戏获得异性好感，一边是工作进修加薪机会，在时间面前的两难选择。我会放弃游戏，争取这个机会，游戏可以以后再玩，机会失去也许就很难再有。	88	69	A. 平时能控制住自己，适当游戏也影响不大，而且还能放松	A.“我正准备去学习啊，迟点再玩了”	C. 先打一会游戏，下午再多学习两小时补回来就行				B 这种机会什么时候都可以有的，下次再主动约他（她）打吧			1	有	感觉缺少坚定信念，自制力差。	17	>2h	悔恨
3-100	女	普通员工		本科	其他		6-10年			游戏	1		您是和平精英/王者荣耀老玩家，平时和同事开黑	50	63	A. 平时能控制住自己，适当游戏也影响不大，而且还能放松	C.先打一会游戏，下午再多学习两小时补回来					B 这种机会什么时候都可以有的，下次再主动约他（她）打吧			1	没有	做过的事就不会后悔	70	1.5h	愉快
3-101	男	中层管理/中级技术人员/处级		本科	理工类		6-10年			游戏		1	我是吃鸡/王者玩家，平时经常跟同事朋友一起开黑打游戏，享受愉快的游戏时光。但是最近公司有公费进修的的计划，需要考核才能得到这个名额。在未来的升职加薪与游戏的快乐之间，有点迷茫，不知如何取舍。 如果是我的话，我会选择认真准备这次考核，毕竟能够取得进步并且对自己未来有好处的机会不多，需要自己把握，而游戏任何时候都可以玩，不在乎这段时间。	64	58	B. 我要全心投入备考，决定在考上之前都不玩游戏了	A.“我正准备去学习啊，迟点再玩了”	A. “不了不了，早上正是学习的好时候啊”	A.“不打了，打一局也多费时啊，打着就第两第三局了”	A. “下次一定下次一定”	A.“真的不打啦，下次有空了我约你们”			1		没有	为自己的未来负责，我不后悔。	72		学习令人充足，这是游戏所不能带来的一种精神上的满足。
3-102	男	基层管理/初级技术人员/科级		本科	理工类		6-10年			游戏	1		喜欢玩游戏，有进修的机会，玩游戏的时间就少了，进修可以加薪	87	72	B. 我要全心投入备考，决定在考上之前都不玩游戏了	A.“我正准备去学习啊，迟点再玩了”	A. “不了不了，早上正是学习的好时候啊”	A.“不打了，打一局也多费时啊，打着就第两第三局了”	A. “下次一定下次一定”	A.“真的不打啦，下次有空了我约你们”			1		没有	事业上的成功比玩游戏更重要	88		奋斗
3-103	女	普通员工		本科	理工类		3年以下			游戏	1		我是个游戏老玩家，平时空闲时间经常会和朋友一起打游戏。但我现在为了得到一个公费进修的名额需要将空闲的时间用于学习，失去了玩游戏的时间。我觉得游戏可以以后再玩，这次进修的机会难得，我应该尽自己的努力去争取，不留遗憾。	100	79	B. 我要全心投入备考，决定在考上之前都不玩游戏了	A.“我正准备去学习啊，迟点再玩了”	A. “不了不了，早上正是学习的好时候啊”	A.“不打了，打一局也多费时啊，打着就第两第三局了”	C. 先打一会游戏，下午再多学习两小时补回来		B 这种机会什么时候都可以有的，下次再主动约他（她）打吧			1	有	打游戏肯定会影响我学习的效率和专注力。	60	>2h	失落
3-104	男	基层管理/初级技术人员/科级		高中/中专	理工类		6-10年			游戏	1		我是一名和平精英玩家，平时经常与同事一起打游戏，既收获了友谊，也在异性面前秀了技术，赢得了好感。单位有公费进修的名额，但名额有限，需要考核，为了更好的发展机会，我决定用业余时间去学习，争取得到进修机会。但一方面这次进修的竞争压力很大，需要大量时间精力，而我只能用下班时间去学习，精力有限，另一方面，放弃游戏带来的快乐也不太现实。	55	60	B. 我要全心投入备考，决定在考上之前都不玩游戏了	A.“我正准备去学习啊，迟点再玩了”	A. “不了不了，早上正是学习的好时候啊”	A.“不打了，打一局也多费时啊，打着就第两第三局了”	A. “下次一定下次一定”	A.“真的不打啦，下次有空了我约你们”			1		没有	进修机会很难得，既然决定争取了，就要付出全部的努力。	79		愉快
3-107	女	普通员工		硕士	社会科学类		3年以下			游戏		1	我面临着游戏和晋升机会的二选一，同时非常不想放弃游戏 我可能会选择短时间放弃游戏，努力去争取这个晋升的机会	61	29	B. 我要全心投入备考，决定在考上之前都不玩游戏了	A.“我正准备去学习啊，迟点再玩了”	A. “不了不了，早上正是学习的好时候啊”	A.“不打了，打一局也多费时啊，打着就第两第三局了”	A. “下次一定下次一定”	A.“真的不打啦，下次有空了我约你们”			1		没有	因为我很现实，希望得到更多的机会	63		充实
3-113	男	中层管理/中级技术人员/处级		本科	理工类		3-5年			游戏		1	我是王者荣耀老玩家，经常开黑，既体验游戏的乐趣又收货友谊。最近我们公司有公费进修机会，但是名额有限，需要考核才能获得，我特别想争取，因为有可能会加薪或者升职，但是公司竞争较大，需要付出下班和休息时间去学习，在游戏个学习之间，我跟纠结	66	67	A. 平时能控制住自己，适当游戏也影响不大，而且还能放松	C.先打一会游戏，下午再多学习两小时补回来					B 这种机会什么时候都可以有的，下次再主动约他（她）打吧			1	没有	感觉两件事情都是自己喜欢的，都没有错过，所以开心	70	1h	愉快
3-117	男	中层管理/中级技术人员/处级		硕士	人文类		6-10年			游戏		1	我很喜欢玩王者荣耀和吃鸡，但是公司最近有公费进修的计划，我在游戏和备考中为难	100	53	A. 平时能控制住自己，适当游戏也影响不大，而且还能放松	A.“我正准备去学习啊，迟点再玩了”	C. 先打一会游戏，下午再多学习两小时补回来就行				A 这种机会可不是经常能有的，和他（她）打一会儿吧	1			有	因为由于玩游戏会错过很好的机会	50	2h	愧疚
3-121	男	普通员工		专科	理工类		6-10年			游戏	1		你是个和平精英老玩家，平时经常和朋友们一起开黑打游戏，既收获友谊，在女生面前秀了一把游戏技术，在异性朋友那里好感暴涨，公司最近有公费进修的计划，但是名额有限，需要通过考核后才能得到机会。完成进修后就会有升职加薪机会。随着对工作的慢慢适应，你也开始为未来着想了。于是你决定利用工作外的时间去学习，努力争取到这次机会。 但是一方面想要得到进修机会的同事也不在少数，竞争有点大，备考过程需要大量时间和精力, 且只能利用下班时间和周末去学习,时间本来很有限；另一方面，曾经在游戏上所收获的快乐要突然放弃的话，也好像有点不太现实。	71	100	A. 平时能控制住自己，适当游戏也影响不大，而且还能放松	A.“我正准备去学习啊，迟点再玩了”	A. “不了不了，早上正是学习的好时候啊”	A.“不打了，打一局也多费时啊，打着就第两第三局了”	A. “下次一定下次一定”	A.“真的不打啦，下次有空了我约你们”			1		没有	升职加薪更加重要	100		积极
3-122	女	基层管理/初级技术人员/科级		硕士	自然科学类		3-5年			游戏	1		我和公司的同事在游戏中获得了不错的友谊，但是现在公司有一个重要的培训，竞争激烈，如果我参加，同事之间的友谊不能继续；如果同事参加，我就没有晋升机会。 应该在友谊和事业之间做一个平衡，两者是可以和谐共存的。	74	55	A. 平时能控制住自己，适当游戏也影响不大，而且还能放松	A.“我正准备去学习啊，迟点再玩了”	A. “不了不了，早上正是学习的好时候啊”	A.“不打了，打一局也多费时啊，打着就第两第三局了”	A. “下次一定下次一定”	A.“真的不打啦，下次有空了我约你们”			1		没有	学习是一个人的常态。	80		充实
3-124	男	基层管理/初级技术人员/科级		本科	理工类		6-10年			游戏	1		我是王者荣耀的老玩家，平时经常玩，喜欢在女生面前秀秀，公司最近会出差，进修，需要去花费大量时间去工作，必须放弃游戏，需要去选择	79	100	A. 平时能控制住自己，适当游戏也影响不大，而且还能放松	A.“我正准备去学习啊，迟点再玩了”	A. “不了不了，早上正是学习的好时候啊”	A.“不打了，打一局也多费时啊，打着就第两第三局了”	A. “下次一定下次一定”	A.“真的不打啦，下次有空了我约你们”			1		没有	学习大于游戏，游戏什么时候都可以，而学习不行	100		愉快，开心
3-126	男	中层管理/中级技术人员/处级		本科	理工类		6-10年			游戏	1		我是个游戏老玩家，平时经常和同事朋友们一起开黑打游戏，既收获友谊，在女生面前秀了一把游戏技术，在异性朋友那里好感暴涨。公司最近有公费进修的计划，但是名额有限，需要在通过考核后才能得到机会。完成进修后就会有晋升和加薪的机会。随着对工作的慢慢适应，你也开始为未来着想了。于是你决定利用工作外的时间去学习，努力争取到这次机会。但是一方面，想要得到进修机会的同事也不在少数，竞争有点大，备考过程需要大量时间和精力，且只能利用下班时间和周末去学习，时间本来很有限;另一方面，曾经在游戏上所收获的快乐要突然放弃的话，也好像有点不太现实。 我会选择先放弃游戏而去把心思放在工作上，因为玩一种游戏总会玩腻，学生时期玩游戏玩得多，现在工作研究方面时间紧张了都没怎么玩游戏。我相信朋友也会理解我，不然这个朋友不值得交。	40	90	A. 平时能控制住自己，适当游戏也影响不大，而且还能放松	A.“我正准备去学习啊，迟点再玩了”	A. “不了不了，早上正是学习的好时候啊”	A.“不打了，打一局也多费时啊，打着就第两第三局了”	A. “下次一定下次一定”	A.“真的不打啦，下次有空了我约你们”			1		没有	人应该在对的时间做对的事，是个学生，那主要的就是学习；是个科学家，主要的就是搞科研；是个工作人员，主要就是完成当下任务。其他的琐事都可以先放一放，后面有大把时间去玩。	90		充实
3-128	男	中层管理/中级技术人员/处级		本科	理工类		3年以下			游戏	1		我会先放弃游戏一段时间，因为我知道游戏是假的，活着才是真的，要吃饭，生活，努力一点的工作，放松下来的时间在玩一点游戏，这是我的真实想法.	55	82	A. 平时能控制住自己，适当游戏也影响不大，而且还能放松	A.“我正准备去学习啊，迟点再玩了”	A. “不了不了，早上正是学习的好时候啊”	A.“不打了，打一局也多费时啊，打着就第两第三局了”	A. “下次一定下次一定”	A.“真的不打啦，下次有空了我约你们”			1		没有	因为我知道我现在的想法是我认为对的！	81		希望
3-130	男	基层管理/初级技术人员/科级		本科	理工类		3-5年			游戏	1		材料中讲我是一个游戏老玩家，公司最近有公费进修的计划，但名额有限，要是能够完成进修就会有提高薪水的可能。另外竞争压力大，且可以利用的时间很少。 我会积极利用下班时间和周末时间去学习，毕竟游戏中的快感，相对于薪水的提高都是不值一提的，并且玩游戏的时间以后有的是机会。	80	85	B. 我要全心投入备考，决定在考上之前都不玩游戏了	A.“我正准备去学习啊，迟点再玩了”	A. “不了不了，早上正是学习的好时候啊”	A.“不打了，打一局也多费时啊，打着就第两第三局了”	A. “下次一定下次一定”	A.“真的不打啦，下次有空了我约你们”			1		没有	学习是人类进步的阶梯	85		愉快
3-131	女	基层管理/初级技术人员/科级		本科	理工类		3-5年			游戏		1	我是一个王者荣耀老玩家，平时和朋友一起玩，使我获得乐趣和友谊。公司有一个进修机会，备考需要时间和精力，这使我不得不放弃平时的游戏时间，如果是我我会选择进修机会	21	67	A. 平时能控制住自己，适当游戏也影响不大，而且还能放松	C.先打一会游戏，下午再多学习两小时补回来					A 这种机会可不是经常能有的，和他（她）打一会儿吧	1			没有	因为喜欢的人找我，是在太难得了	56	1.5h	大体来说是愉快的，但是睡前会想上午时间不玩游戏该多少
3-132	男	普通员工		本科	理工类		3-5年			游戏	1		个人非常喜欢打游戏，且从中获得很多成就感，但是现在有个提升自己的机会，未来发展和游戏之间让自己难以抉择	91	46	B. 我要全心投入备考，决定在考上之前都不玩游戏了	A.“我正准备去学习啊，迟点再玩了”	A. “不了不了，早上正是学习的好时候啊”	A.“不打了，打一局也多费时啊，打着就第两第三局了”	A. “下次一定下次一定”	A.“真的不打啦，下次有空了我约你们”			1		没有	知道游戏只是日常娱乐方式，未来发展对于自己的生活更重要	71		满足
3-134	男	基层管理/初级技术人员/科级		专科	社会科学类		3-5年			游戏	1		我是个和平精英/王者荣耀老玩家，平时喜欢和同事们开黑打游戏，通过游戏不仅收获了友谊，还在女性面前秀到了技术，增加好感。 公司最近有公费进修的计划，但名额有限，通过考核才能有机会，在完成进修后我的事业就会有更大的提高。随着对工作的适应，我也在为未来着想。所以我决定利用工作外的时间学习，争取这次机会。 但是，得到进修机会并不容易，竞争压力也是很大的。备考需要大量的时间和精力，只能利用工作外时间去学习，时间非常有限；另外对于在游戏上收获的快乐突然放弃，也是不太现实的。	80	49	B. 我要全心投入备考，决定在考上之前都不玩游戏了	A.“我正准备去学习啊，迟点再玩了”	A. “不了不了，早上正是学习的好时候啊”	A.“不打了，打一局也多费时啊，打着就第两第三局了”	A. “下次一定下次一定”	A.“真的不打啦，下次有空了我约你们”			1		没有	游戏始终都在那里，而机会却稍纵即逝。个人修养的提升就必须要狠下心摒弃牵绊住我的一切。	80		充实
3-136	男	基层管理/初级技术人员/科级		本科	理工类		3-5年			游戏	1		游戏玩的好在一些情况下，确实是会引人注意	77	66	A. 平时能控制住自己，适当游戏也影响不大，而且还能放松	A.“我正准备去学习啊，迟点再玩了”	A. “不了不了，早上正是学习的好时候啊”	A.“不打了，打一局也多费时啊，打着就第两第三局了”	C. 先打一会游戏，下午再多学习两小时补回来		B 这种机会什么时候都可以有的，下次再主动约他（她）打吧			1	没有	为什么要后悔 自己的选择	70	2h	愉快
3-137	女	基层管理/初级技术人员/科级		初中及以下	其他		11年及以上			游戏	1		我是游戏老玩家，现在有升职机会但是需要大量的私人时间去学习，多人竞争，希望不大	50	40	A. 平时能控制住自己，适当游戏也影响不大，而且还能放松	C.先打一会游戏，下午再多学习两小时补回来					A 这种机会可不是经常能有的，和他（她）打一会儿吧	1			有	没有学习，计划没有得到实施	35	2h	懊恼
3-140	女	普通员工		专科	理工类		3年以下			游戏	1		我是游戏老玩家，从中收获了友情与异性的好感。最近公司有公费进修的计划，我想通过考核为未来的升职加薪做准备。只是现在我有点苦恼，进修的机会人人都想要，竞争大，需要花费大量的时间精力，这势必会挤占游戏的时间，影响到我从游戏上获得的快乐。	66	80	B. 我要全心投入备考，决定在考上之前都不玩游戏了	A.“我正准备去学习啊，迟点再玩了”	A. “不了不了，早上正是学习的好时候啊”	A.“不打了，打一局也多费时啊，打着就第两第三局了”	A. “下次一定下次一定”	A.“真的不打啦，下次有空了我约你们”			1		没有	游戏的快乐持续的时间会很短，学习带来的收获影响更深远。	83		愉快
3-141	男	中层管理/中级技术人员/处级		本科	理工类		3-5年			游戏	1		我是个游戏爱好者，平时和朋友一起开黑，收获了友谊，也获得了女性朋友的好感。 最近公司准备给部分员工一个公费进修的机会，之后有机会升值加薪。但是需要通过竞争考核才行，为了能够获得进修的机会，我必须在工作之余学习，争取到这次的机会。跟我竞争的同事不少，竞争有点大，备考也需要占用大量的时间和精力，放弃游戏的快乐好像对我也有点不现实	22	100	B. 我要全心投入备考，决定在考上之前都不玩游戏了	A.“我正准备去学习啊，迟点再玩了”	A. “不了不了，早上正是学习的好时候啊”	A.“不打了，打一局也多费时啊，打着就第两第三局了”	A. “下次一定下次一定”	A.“真的不打啦，下次有空了我约你们”			1		没有	我离自己的目标越来越近了	100		充足
3-142	男	基层管理/初级技术人员/科级		硕士	医学类		6-10年			游戏		1	我是一个游戏玩家，公司最近是有一个活动，不过名额有限，我希望我可以争取到这次名额，但是放弃游戏也难，竞争也很难	42	24	A. 平时能控制住自己，适当游戏也影响不大，而且还能放松	B.“好啊，来两局”						1			有	因为游戏，一天时间都过去了，我很后悔，没有做今天的任务	41		难过
3-146	男	普通员工		本科	理工类		6-10年			游戏		1	公司有个公费进修的机会，但是名额有限，需要考核，如果参加考核需要学习，而放弃玩游戏的时间。我会选择放弃游戏，认真学习准备考核。	63	84	A. 平时能控制住自己，适当游戏也影响不大，而且还能放松	A.“我正准备去学习啊，迟点再玩了”	A. “不了不了，早上正是学习的好时候啊”	A.“不打了，打一局也多费时啊，打着就第两第三局了”	A. “下次一定下次一定”	A.“真的不打啦，下次有空了我约你们”			1		没有	真正的朋友会诱惑我打游戏，但是不会因为我要好好学习就烦我。	92		愉快
3-147	女	高层管理/高级技术人员/厅局级		本科	理工类		3-5年			游戏		1	我是是个游戏老玩家经常和同事一起玩，收获不少友谊，快乐。可是最近公司有个进修计划名额有限，我想利用业余时间进行学习争取这次机会。这次进修竞争激烈花费学习有点大，我又有点不想放弃游戏带了的快乐	65	70	A. 平时能控制住自己，适当游戏也影响不大，而且还能放松	A.“我正准备去学习啊，迟点再玩了”	A. “不了不了，早上正是学习的好时候啊”	A.“不打了，打一局也多费时啊，打着就第两第三局了”	A. “下次一定下次一定”	A.“真的不打啦，下次有空了我约你们”			1		没有	只能有了更大的进步，属于自己的才会更多	85		坚持
3-148	女	中层管理/中级技术人员/处级		本科	理工类		3-5年			游戏	1		就是我爱玩游戏，游戏使我快乐，但公司有一个机会，需要用工作以外的时间去争取，而且不一定能行，我很难做出抉择	78	70	A. 平时能控制住自己，适当游戏也影响不大，而且还能放松	A.“我正准备去学习啊，迟点再玩了”	A. “不了不了，早上正是学习的好时候啊”	A.“不打了，打一局也多费时啊，打着就第两第三局了”	A. “下次一定下次一定”	A.“真的不打啦，下次有空了我约你们”			1		没有	因为工作是现实	80		充实
3-152	男	基层管理/初级技术人员/科级		本科	其他		6-10年			游戏	1		我喜欢打游戏，也是游戏的高手。现在公司有一个进修的机会，对前途很有帮助，但竞争很大，得到这个机会需要付出大量时间和精力，必须在打游戏和备考之间作出选择。为了得到这个进修的机会，我考虑暂时放弃打游戏，集中精力准备这个进修的考试。	60	72	B. 我要全心投入备考，决定在考上之前都不玩游戏了	A.“我正准备去学习啊，迟点再玩了”	A. “不了不了，早上正是学习的好时候啊”	A.“不打了，打一局也多费时啊，打着就第两第三局了”	A. “下次一定下次一定”	A.“真的不打啦，下次有空了我约你们”			1		没有	为了前途，暂时的牺牲和付出是值得的。	80		欣慰
3-161	男	高层管理/高级技术人员/厅局级		本科	其他		3-5年			游戏	1		我是一名和平精英/王者荣耀老玩家，平时经常和同事朋友和妹子们一起开黑打游戏，既收获友谊，又有妹子夸奖。 公司最近有公费进修的名额，但是要在通过考核后才能得到机会，然后可以晋升加薪。我决定努力学习，争取到这次机会。 但是一方面，想要得到进修机会的同事也不在少数，竞争有点大，备考很辛苦，且只能利用空闲时间去学习，时间很有限。另一方面，这样就要减少玩游戏时间，有点舍不得。	70	59	A. 平时能控制住自己，适当游戏也影响不大，而且还能放松	A.“我正准备去学习啊，迟点再玩了”	A. “不了不了，早上正是学习的好时候啊”	A.“不打了，打一局也多费时啊，打着就第两第三局了”	A. “下次一定下次一定”	A.“真的不打啦，下次有空了我约你们”			1		有	还是有点想打游戏的	76		失落中带着愉快
3-162	女	基层管理/初级技术人员/科级		本科	人文类		3年以下			游戏	1		为了获得进修后晋升加薪的资格，自己想要去学习，努力去获得这个资格，但是想到想获得这个资格的人也很多，而且自己平常和其他人一起打王者，突然放弃也不太合适	65	83	A. 平时能控制住自己，适当游戏也影响不大，而且还能放松	A.“我正准备去学习啊，迟点再玩了”	A. “不了不了，早上正是学习的好时候啊”	A.“不打了，打一局也多费时啊，打着就第两第三局了”	A. “下次一定下次一定”	A.“真的不打啦，下次有空了我约你们”			1		没有	得获得进修后晋升和加薪的资格有一点牺牲也是应该的	75		愉快，充实，心中喜悦
3-176	男	普通员工		专科	理工类		11年及以上			游戏	1		你是个和平精英/王者荣耀老玩家，平时经常和同事朋友们一起开黑打游戏，既收获友谊，在女生面前秀了一把游戏技术，在异性朋友那里好感暴涨。 公司最近有公费进修的计划，但是名额有限，需要在通过考核后才能得到机会。完成进修后就会有晋升和加薪的机会。随着对工作的慢慢适应，你也开始为未来着想了。于是你决定利用工作外的时间去学习，努力争取到这次机会。 但是一方面，想要得到进修机会的同事也不在少数，竞争有点大，备考过程需要大量时间和精力，且只能利用下班时间和周末去学习，时间本来很有限;另一方面，曾经在游戏上所收获的快乐要突然放弃的话，也好像有点不太现实。 我认真阅读完上面的材料后，我会主要选择工作，努力备考，然后竞争，备考 继续努力	95	97	B. 我要全心投入备考，决定在考上之前都不玩游戏了	A.“我正准备去学习啊，迟点再玩了”	A. “不了不了，早上正是学习的好时候啊”	C.先打一会游戏，下午再多学习两小时补回来			B 这种机会什么时候都可以有的，下次再主动约他（她）打吧			1	没有	因为我是一个不会随随便便后悔的一个人。	100	>2h	愉快，开心的打游戏，努力的备考，充满活力的一天。
3-181	女	基层管理/初级技术人员/科级		本科	理工类		6-10年			游戏		1	我会放弃去跟朋友打游戏的时间去好好工作，争取得到那个机会	80	87	A. 平时能控制住自己，适当游戏也影响不大，而且还能放松	A.“我正准备去学习啊，迟点再玩了”	A. “不了不了，早上正是学习的好时候啊”	A.“不打了，打一局也多费时啊，打着就第两第三局了”	A. “下次一定下次一定”	A.“真的不打啦，下次有空了我约你们”			1		没有	有时候应该放弃一些娱乐的时间去努力向上	84		愉快
3-184	女	普通员工		本科	理工类		3-5年			游戏	1		应该慢慢适应着一个过程，因为经常打游戏秀了操作在异性面前得到满足感但是毕竟是虚拟的还是要在重心放在工作伤让自己有一个更好的未来	70	83	B. 我要全心投入备考，决定在考上之前都不玩游戏了	A.“我正准备去学习啊，迟点再玩了”	A. “不了不了，早上正是学习的好时候啊”	A.“不打了，打一局也多费时啊，打着就第两第三局了”	A. “下次一定下次一定”	A.“真的不打啦，下次有空了我约你们”			1		没有	因为我分的清轻重缓急懂得取舍	86		充实
3-186	男	中层管理/中级技术人员/处级		本科	理工类		3年以下			游戏	1		我是一个和平精英/王者荣耀老玩家，平时也会在异性面前靠秀游戏技巧表现自己。但是现在有了一个进修机会，需要牺牲休息和游戏时间学习，竞争压力也很大，难以抉择。我会选择暂时放下游戏，努力准备争取这个进修机会。	62	76	A. 平时能控制住自己，适当游戏也影响不大，而且还能放松	A.“我正准备去学习啊，迟点再玩了”	A. “不了不了，早上正是学习的好时候啊”	A.“不打了，打一局也多费时啊，打着就第两第三局了”	A. “下次一定下次一定”	A.“真的不打啦，下次有空了我约你们”			1		没有	因为提升了自己的能力，得到进修机会的几率又大了一些。	84		满足
3-188	男	基层管理/初级技术人员/科级		硕士	理工类		3-5年			游戏	1		我是一名王者荣耀/和平精英的老玩家，经常利用下班时间跟同事打游戏，秀了游戏技术，获得了异性的好感。 此时，有一个公费进修的机会，进修结束有升职的机会，但是同时想参加进修的同事也有很多。所以需要进行考核来确定进修人员，但是只能利于下班和周末时间进行学习，意味着我将放弃业余打游戏的时间。	67	80	B. 我要全心投入备考，决定在考上之前都不玩游戏了	A.“我正准备去学习啊，迟点再玩了”	C. 先打一会游戏，下午再多学习两小时补回来就行				A 这种机会可不是经常能有的，和他（她）打一会儿吧	1			有	觉得本来可以好好学习的，但是没有抵制住诱惑选择了打游戏，事后觉得浪费了时间，没有完成学习任务。	40	2h	后悔、失望、失落
3-189	女	基层管理/初级技术人员/科级		硕士	其他		3-5年			游戏	1		复述：你是一个比较重度的王者荣耀或者是刺激战场玩家，但是摆在你眼前有一个升职加薪的机会需要你去考试去竞争，你考虑到自己有可能不能完全戒除游戏或者是竞争压力过大等关系，这是是否选择努力 选择：我有极大的概率会选择去竞争，同时可能还会保留少部分时间去玩游戏，我会尽努力去拼搏一把提高自己的生活水平。	65	52	A. 平时能控制住自己，适当游戏也影响不大，而且还能放松	C.先打一会游戏，下午再多学习两小时补回来					B 这种机会什么时候都可以有的，下次再主动约他（她）打吧			1	有	一般在游戏后会有一段时间的内疚感，感觉自己还是不够自律没能经受住游戏的诱惑	50	2h	迷茫
3-192	男	普通员工		高中/中专	其他		3-5年			游戏	1		放弃游戏认真学习以后还可以玩不急于一时的	69	84	A. 平时能控制住自己，适当游戏也影响不大，而且还能放松	C.先打一会游戏，下午再多学习两小时补回来					B 这种机会什么时候都可以有的，下次再主动约他（她）打吧			1	没有	学习游戏都可以同时进行	56	2h	愉快
3-193	男	普通员工		硕士	社会科学类		3年以下			游戏	1		面临工作中的晋升机遇，但同时也面临着获取晋升机遇所需要的学习备考的挑战，以及放弃游戏等娱乐活动的诱惑，自己会如何进行抉择	80	25	A. 平时能控制住自己，适当游戏也影响不大，而且还能放松	C.先打一会游戏，下午再多学习两小时补回来					B 这种机会什么时候都可以有的，下次再主动约他（她）打吧			1	有	内心还是有一点点的要强，想着既然玩的时间也能被利用起来学习，那为什么不好好利用起来（但如果再给一次选择的机会，还是会因为自己的玩瘾大，选择玩游戏）	35	2h	总体上能欣然接受，但内心还是保留一丝丝负罪感，后悔没充分利用时间
3-198	男	普通员工		本科	理工类		3年以下			游戏	1		业余时间玩手游获得异性好感，为了自己工作进修机会，必须利用业余时间学习新知识从而获得进修名额，我会果断放弃打游戏，工作稳定了，会有更好机会撩妹子而不是通过虚无的游戏	23	100	B. 我要全心投入备考，决定在考上之前都不玩游戏了	A.“我正准备去学习啊，迟点再玩了”	A. “不了不了，早上正是学习的好时候啊”	A.“不打了，打一局也多费时啊，打着就第两第三局了”	A. “下次一定下次一定”	A.“真的不打啦，下次有空了我约你们”			1		没有	工作稳定了才有更优质的社交	100		充实
3-4	男	中层管理/中级技术人员/处级		本科	医学类		11年及以上			网购																					1	每个月花很多钱在购物上 喜欢做对比 加入购物车一件漂亮衣服 需要进行考核去进修 要面对放弃网购的现实	81	100	平时能控制住自己，看一看测评和了解下新商品也是没事的，而且还能给我带来快乐	A.“不了啦，要花时间学习呢”	A.“不啦不啦，加入后又怎么会受得住诱惑”	A.“不啦，我想今年先不参与了”	A.“不啦不啦，加入后又怎么会受得住诱惑”	A.反正一年一次，今年不参与，明年还可以继续参与的			1		没有	因为现实才是最重要的 要经得住诱惑才能成大事	100		愉快
3-9	男	普通员工		专科	人文类		3-5年			网购																					1	复述材料:我每个月都花很多钱购物上，还会去花时间在看各种测评和做各种商品的对比。近来正好看中了一件漂亮衣服，但舍不得买，于是先收藏加购物车。近来公司有公费进修的计划，但名额有限，需要在通过考核后才可以。在完成进修后，有晋升和加薪的机会。随着对工作的慢慢适应，我开始为自己未来计划，于是我决定利用工作外的时间去学习，努力争取到这次机会。但想要得到进修机会的同事也不在少数，备考过程需要大量时间﻿和精力，且只能用工作以外的时间去学习，下班和周末时间有限，在网购和备考的抉择是有些矛盾。	82	100	我要全心投入备考，决定在考上之前绝不把时间金钱精力用来剁手了！	A.“不了啦，要花时间学习呢”	A.“不啦不啦，加入后又怎么会受得住诱惑”	A.“不啦，我想今年先不参与了”	A.“不啦不啦，加入后又怎么会受得住诱惑”	A.反正一年一次，今年不参与，明年还可以继续参与的			1		没有	既然娱乐与目标发生冲突，如果选择不可避免，就必定有所取舍，我会把娱乐暂时放下，去努力实现自己备考的目标，在接下来的日子里，我会把主要精力放在备考这项计划中，既然选定目标，我就要为之努力，当今社会，竞争是激烈的，在追逐理想的路上，失败也并不少见，成功了，不必骄傲，因为这是自己奋斗的必然结果；失败了，不必惆怅，你已为此付出了最大的努力，应整理散落的羽翼，为下一次的飞翔做好准备。谢谢！	100		舒畅
3-10	男	基层管理/初级技术人员/科级		本科	理工类		3-5年			网购																					1	公司让我去进修，但是我因为公司的进修的人数多，备考有很艰难，但又不想错过这次晋升的机会。还有就是网购，我认为就我来说我会抓住这次晋升的机会，哪怕这次很辛苦，因为像这种机会很少，如果不努力抓住的话，以后就很难有晋升的机会了	69	97	我要全心投入备考，决定在考上之前绝不把时间金钱精力用来剁手了！	A.“不了啦，要花时间学习呢”	A.“不啦不啦，加入后又怎么会受得住诱惑”	A.“不啦，我想今年先不参与了”	A.“不啦不啦，加入后又怎么会受得住诱惑”	A.反正一年一次，今年不参与，明年还可以继续参与的			1		没有	因为在职场中这种机会很难得，领导也很看重，如果不抓住这个机会的话，以后就很困难的晋升，甚至丢掉工作	96		踏实，充实
3-14	男	普通员工		硕士	其他		3年以下			网购																					1	我喜欢网购，是一个追求性价比的人，公司有一个进修机会，我通过工作外的学习争取到了这次机会，但这也会耽误我网购的时间，所以我有些纠结	85	60	平时能控制住自己，看一看测评和了解下新商品也是没事的，而且还能给我带来快乐	C.(先加入去，每天玩完后多学习一会儿就好了)					B.刚刚已经开心过了，继续多学一会把时间补回来			1	没有	因为我把两件事都做好了，不仅争取到了机会，也网购了，过的更充实了	70	1h	愉悦
3-21	女	普通员工		专科	人文类		3-5年			网购																					1	我喜欢网上购物，挑中东西觉得贵就加购物车。公司有公费进修可以升职加薪，但是准备要花不少自己娱乐时间，要放弃购物乐趣。	90	70	我要全心投入备考，决定在考上之前绝不把时间金钱精力用来剁手了！	A.“不了啦，要花时间学习呢”	A.“不啦不啦，加入后又怎么会受得住诱惑”	A.“不啦，我想今年先不参与了”	A.“不啦不啦，加入后又怎么会受得住诱惑”	A.反正一年一次，今年不参与，明年还可以继续参与的			1		没有	就眼前的蝇头小利而言，进修升职加薪是更好的利益	85		不习惯、不自在、落寞、孤独
3-22	女	普通员工		高中/中专	理工类		6-10年			网购																					1	为了能够得到一次进修机会，暂时放弃网络游戏	58	57	平时能控制住自己，看一看测评和了解下新商品也是没事的，而且还能给我带来快乐	C.(先加入去，每天玩完后多学习一会儿就好了)					B.刚刚已经开心过了，继续多学一会把时间补回来			1	没有	我一定能做到上网学习两不误	65	1.5h	满意
3-23	女	普通员工		本科	其他		3-5年			网购																					1	上网使用调查，上网时间调查，网络使用影响日常生活调查，手机使用调查。	69	66	平时能控制住自己，看一看测评和了解下新商品也是没事的，而且还能给我带来快乐	A.“不了啦，要花时间学习呢”	A.“不啦不啦，加入后又怎么会受得住诱惑”	A.“不啦，我想今年先不参与了”	A.“不啦不啦，加入后又怎么会受得住诱惑”	A.反正一年一次，今年不参与，明年还可以继续参与的			1		没有	没有冲动感。	84		心情愉快
3-24	女	普通员工		专科	人文类		11年及以上			网购																					1	我每月会花很多钱购物，为了使花出去的钱最值得，会花时间看各种评测和做各种商品对比，现在看中了一件漂亮衣服但舍不得买，于是收藏加购物车公司有公费进修计划，名额有限，要考核，为了我今后的发展，我需要努力争取到一次机会。由于竞争者较多，备考需要大量时间和精力，且只能在业余时间学习，我的时间本来就有限，还习惯网购带来的乐趣，要突然放弃，好像有点不太现实。	80	80	我要全心投入备考，决定在考上之前绝不把时间金钱精力用来剁手了！	A.“不了啦，要花时间学习呢”	A.“不啦不啦，加入后又怎么会受得住诱惑”	A.“不啦，我想今年先不参与了”	A.“不啦不啦，加入后又怎么会受得住诱惑”	A.反正一年一次，今年不参与，明年还可以继续参与的			1		没有	人无远虑必有近忧，必须要为自己以后多做打算，要懂得取舍。	100		痛并快乐
3-26	男	基层管理/初级技术人员/科级		专科	人文类		11年及以上			网购																					1	为了能更好的工作，努力学习充实自己，更好的为公司服务	91	92	我要全心投入备考，决定在考上之前绝不把时间金钱精力用来剁手了！	A.“不了啦，要花时间学习呢”	A.“不啦不啦，加入后又怎么会受得住诱惑”	A.“不啦，我想今年先不参与了”	A.“不啦不啦，加入后又怎么会受得住诱惑”	A.反正一年一次，今年不参与，明年还可以继续参与的			1		没有	要有诚信，说到做到	90		愉快的过好每一天
3-27	男	普通员工		专科	理工类		6-10年			网购																					1	上网的问题，使用智能手机问题，工作的问题	26	5	平时能控制住自己，看一看测评和了解下新商品也是没事的，而且还能给我带来快乐	C.(先加入去，每天玩完后多学习一会儿就好了)					A.白天上班也累了，休息吧	1			没有	学习任务很少	5	0.5h	愉快
3-28	女	普通员工		高中/中专	其他		3年以下			网购																					1	为了网购带来的快乐，会花很多时间去看网上的评论，有个职位提升的机会，会花时间去学习去培训，为了这个机会要牺牲网购时间，又会有犹豫	94	64	平时能控制住自己，看一看测评和了解下新商品也是没事的，而且还能给我带来快乐	C.(先加入去，每天玩完后多学习一会儿就好了)					B.刚刚已经开心过了，继续多学一会把时间补回来			1	没有	因为工作购物两不误	86	2h	愉快
3-31	男	基层管理/初级技术人员/科级		硕士	理工类		3年以下			网购																					1	每个月都花很多钱购物，还会花时间看各种测评和对比。最近看好了一件漂亮衣服不舍得买，于是收藏加购物车。 公司有公费进修机会，完成进修后有机会晋升和加薪，我决定利用工作外的时间学习努力争取到这个机会。 想得到进修机会的同事很多，备考需要大量精力和时间，要占用周末和下班时间，另一方面，习惯网购的快乐突然要放弃，好像有点不太现实。	80	90	我要全心投入备考，决定在考上之前绝不把时间金钱精力用来剁手了！	A.“不了啦，要花时间学习呢”	A.“不啦不啦，加入后又怎么会受得住诱惑”	A.“不啦，我想今年先不参与了”	A.“不啦不啦，加入后又怎么会受得住诱惑”	A.反正一年一次，今年不参与，明年还可以继续参与的			1		没有	升职加薪和职位晋升对我来说更加重要，事业放在第一位。	97		充满希望
3-33	女	普通员工		本科	理工类		3-5年			网购																					1	我每个月都花很多钱购物上，为了能花出去的钱最值得，还会花时间看各种测评和做各种商品的对比，最近正好看中了一件漂亮衣服，但舍不得买，于是收藏加购物车。公司最近有公费进修的计划，但是名额有限，需要在通过考核后才能得到机会。完成进修后就会有晋升和加薪的机会。随着对工作的慢慢适应，我也开始为未来着想了，于是决定利用工作外的时间去学习。努力争取到这次机会，但是另一方面，想要得到进修机会的同事也不在少数，备考过程需要大量时间和精力。且只能用工作以外的时间去学习，下班和周末时间本来就有限，另一方面，我习惯于网购带来的乐趣，要突然放弃的话，也好像有点儿不太现实。	90	75	平时能控制住自己，看一看测评和了解下新商品也是没事的，而且还能给我带来快乐	C.(先加入去，每天玩完后多学习一会儿就好了)					B.刚刚已经开心过了，继续多学一会把时间补回来			1	没有	因为学习和购物都没有被耽误，并且今年的双十一过得比往年都快乐，这一段时间过也很丰富。	90	>2h	愉快
3-38	女	普通员工		本科	人文类		3年以下			网购																					1	我花费大量时间和金钱在网购上，会花时间看各种测评和商品对比，舍不得买的衣服会加入购物车。公司有计划，名额有限，需要考核，为了得到机会，花费业务和工作之外的时间学习，学习需要大量时间和精力，时间有限影响购物，难于取舍。	76	63	平时能控制住自己，看一看测评和了解下新商品也是没事的，而且还能给我带来快乐	C.(先加入去，每天玩完后多学习一会儿就好了)					B.刚刚已经开心过了，继续多学一会把时间补回来			1	没有	每年就一次，耽误点时间补过来就行了	56	1h	痛并快乐着
3-41	女	基层管理/初级技术人员/科级		专科	医学类		6-10年			网购																					1	每个月的网购还是能量力而行的，要是看中的商品价格比较贵就收藏等待活动购买。工作中能把握机会获得晋升和加薪	54	75	我要全心投入备考，决定在考上之前绝不把时间金钱精力用来剁手了！	B.“反正一年就这么一次，来吧”						1			没有	工作和生活能很好的分开	78		愉快
3-42	男	中层管理/中级技术人员/处级		本科	社会科学类		11年及以上			网购																					1	每个月会花一定的钱去网购，但要是遇到看中的衣服不舍的买只能先收藏，随着在工作的努力想通过进修来提高自己的晋升和加薪，平时把工作和生活完全分开	60	80	平时能控制住自己，看一看测评和了解下新商品也是没事的，而且还能给我带来快乐	C.(先加入去，每天玩完后多学习一会儿就好了)					B.刚刚已经开心过了，继续多学一会把时间补回来			1	没有	生活中还消费的地方不应该瞻前顾后	82	1h	愉快
3-44	女	中层管理/中级技术人员/处级		本科	社会科学类		6-10年			网购																					1	每个月会花很多钱进行购物，并对商品进行对比，最近看中了一条裙子，有点贵，舍不得买，加入了购物车，公司有公费进修的机会，进修完加薪升职，但是得通过考核才能去，想利用工作外的时间进行学习，想去参加进修的人很多，利用工作外的时间学习跟自己购物有冲突，放弃购物的乐趣去学习有点困难	89	62	平时能控制住自己，看一看测评和了解下新商品也是没事的，而且还能给我带来快乐	C.(先加入去，每天玩完后多学习一会儿就好了)					B.刚刚已经开心过了，继续多学一会把时间补回来			1	没有	为了乐趣，为了升职加薪，累一点也是可以接受的	81	2h	累
3-47	女	基层管理/初级技术人员/科级		本科	医学类		6-10年			网购																					1	每个月都会网购，我为了可以买更多好看的衣服，就参加了公司的公费进修，成功的话，才有升职加薪的机会，但网购和进修学习怎么分配呢	76	88	我要全心投入备考，决定在考上之前绝不把时间金钱精力用来剁手了！	A.“不了啦，要花时间学习呢”	A.“不啦不啦，加入后又怎么会受得住诱惑”	A.“不啦，我想今年先不参与了”	A.“不啦不啦，加入后又怎么会受得住诱惑”	A.反正一年一次，今年不参与，明年还可以继续参与的			1		没有	为了升职加薪拼了	97		努力学习
3-51	女	中层管理/中级技术人员/处级		专科	人文类		11年及以上			网购																					1	每个月都花很多钱和时间去购物，而且为了使购买的东西物有所值，会花很多时间去测评，最近发现一件衣服很不错，收藏加购准备有时间再看。公司有一个公派进修的计划，为了以后的工作晋升和加薪，需要这个机会来提升自己，但是名额有限竞争太激烈，而且需要大量工作意外的时间去学习，这样就会没有时间上网购物。	68	100	平时能控制住自己，看一看测评和了解下新商品也是没事的，而且还能给我带来快乐	A.“不了啦，要花时间学习呢”	A.“不啦不啦，加入后又怎么会受得住诱惑”	A.“不啦，我想今年先不参与了”	A.“不啦不啦，加入后又怎么会受得住诱惑”	A.反正一年一次，今年不参与，明年还可以继续参与的			1		没有	因为我们应该要分清事情的重要性，网购虽然能给我们带来精神上的愉悦，但是显然工作和前途才是最重要的，显然不能为了一时的快感，而放弃对人生有重大影响的选择	98		痛并快乐着，相信未来当你升职加薪的时候，会获得比网购更大更多的快感，而且，为你以后参与网购奠定了更坚实的基础
3-53	女	普通员工		本科	人文类		11年及以上			网购																					1	最近喜欢网购，看上衣服，但不舍得。同时工作上也日渐稳定，刚好有公费进修就去报名了，但时间不知道怎么协调，但要升职加薪的话，就一定要参加进修	74	90	我要全心投入备考，决定在考上之前绝不把时间金钱精力用来剁手了！	A.“不了啦，要花时间学习呢”	A.“不啦不啦，加入后又怎么会受得住诱惑”	A.“不啦，我想今年先不参与了”	A.“不啦不啦，加入后又怎么会受得住诱惑”	A.反正一年一次，今年不参与，明年还可以继续参与的			1		没有	双十一年年有，进修不是年年有	93		开心
3-56	男	高层管理/高级技术人员/厅局级		本科	理工类		6-10年			网购																					1	每个月，我在电商平台花了很多钱，也会有时间看看商品和评价。近期，我看中了一件非常漂亮的衣服，没舍得买，就添加到了购物车里。 我所在的公司有个进修计划，但名额有限，要考核后才有机会。完成进修后，就有许多机会，比如晋升和加薪。后面我思索了，决定要争取这个机会。 还有一个方面，进修的同事也多，难免会有竞争，只能用工作以外的时候去学习。再方面，没有网购，快乐也没有了。 我的选择是:不要让机会在我手里溜了，为了这个机会，我愿意改变我的方方面面	74	90	我要全心投入备考，决定在考上之前绝不把时间金钱精力用来剁手了！	A.“不了啦，要花时间学习呢”	A.“不啦不啦，加入后又怎么会受得住诱惑”	A.“不啦，我想今年先不参与了”	A.“不啦不啦，加入后又怎么会受得住诱惑”	A.反正一年一次，今年不参与，明年还可以继续参与的			1		没有	这次进修，特别重要，不能被电商一个活动给影响了，活动今年没参与，那就过后买商品，少点优惠而已。年年都有机会参与的	94		满足
3-60	女	普通员工		专科	理工类		6-10年			网购																					1	网络是把双刃剑，的确是把双刃剑耳机还是把杀猪刀	90	70	平时能控制住自己，看一看测评和了解下新商品也是没事的，而且还能给我带来快乐	C.(先加入去，每天玩完后多学习一会儿就好了)					B.刚刚已经开心过了，继续多学一会把时间补回来			1	有	我也不知道为什么	90	0.5h	愉快
3-61	女	普通员工		本科	社会科学类		3年以下			网购																					1	每个月都会花钱网购，看上一件衣服舍不得买，刚好最近公司可以进修，这样才能升职加薪，我就去参加了，然后在纠结怎么才能分配时间	63	91	我要全心投入备考，决定在考上之前绝不把时间金钱精力用来剁手了！	A.“不了啦，要花时间学习呢”	A.“不啦不啦，加入后又怎么会受得住诱惑”	A.“不啦，我想今年先不参与了”	A.“不啦不啦，加入后又怎么会受得住诱惑”	A.反正一年一次，今年不参与，明年还可以继续参与的			1		没有	因为有机会升职加薪啊，到时候可以买更多	93		开心
3-63	女	高层管理/高级技术人员/厅局级		本科	理工类		6-10年			网购																					1	每个月都花很多钱购物上，且为了能使花出去的钱最值得，你还会去花时间在看各种测评和做各种商品的对比。最近正好看中了一件漂亮衣服但舍不得买，于是收藏加购物车。 公司最近有公费进修的计划，但是名额有限，需要在通过考核后才能得到机会。完成进修后就会有晋升和加薪的机会。随着对工作的慢慢适应，你也开始为未来着想了。于是你决定利用工作外的时间去学习，努力争取到这次机会。 但是一方面，想要得到进修机会的同事也不在少数，备考过程需要大量时间﻿和精力，且只能用工作以外的时间去学习，下班和周末时间本来就有限；另一方面，你习惯于网购带来的乐趣，要突然放弃的话，也好像有点不太现实。	96	93	平时能控制住自己，看一看测评和了解下新商品也是没事的，而且还能给我带来快乐	C.(先加入去，每天玩完后多学习一会儿就好了)					B.刚刚已经开心过了，继续多学一会把时间补回来			1	有	后悔把时间浪费在无聊的事上	54	>2h	艰难的活着
3-70	女	普通员工		高中/中专	理工类		3-5年			网购																					1	我会努力争取进修的机会，为自己未来做好打算	70	81	我要全心投入备考，决定在考上之前绝不把时间金钱精力用来剁手了！	A.“不了啦，要花时间学习呢”	A.“不啦不啦，加入后又怎么会受得住诱惑”	A.“不啦，我想今年先不参与了”	A.“不啦不啦，加入后又怎么会受得住诱惑”	A.反正一年一次，今年不参与，明年还可以继续参与的			1		没有	因为自己努力过	75		愉快
3-72	女	基层管理/初级技术人员/科级		专科	人文类		3年以下			网购																					1	我一般都大部分时间花在网购上面，因为看见那些东西不断更新，不断新品，看见就蠢蠢欲动的样子，所以我有空就会起看一下网购，我还会在视频对比哪些东西比较好，决定买什么，就是这样	64	71	平时能控制住自己，看一看测评和了解下新商品也是没事的，而且还能给我带来快乐	B.“反正一年就这么一次，来吧”						1			没有	因为这可能是我一次给我最有帮助，提升能力的机会	82		开心的期待每一天
3-75	男	普通员工		专科	艺术类		3-5年			网购																					1	最近爱上网购，然后看上一件衣服，很贵。公司最近正好也有个进修，成功后很可能升职加薪，所以我选择了去进修，但平常工作的时间和网购的时间要怎么协调呢	65	89	我要全心投入备考，决定在考上之前绝不把时间金钱精力用来剁手了！	A.“不了啦，要花时间学习呢”	A.“不啦不啦，加入后又怎么会受得住诱惑”	A.“不啦，我想今年先不参与了”	A.“不啦不啦，加入后又怎么会受得住诱惑”	A.反正一年一次，今年不参与，明年还可以继续参与的			1		没有	成功的话。我也不在乎什么网购节什么之类的了	99		愉快
3-76	男	中层管理/中级技术人员/处级		专科	理工类		3-5年			网购																					1	我们的生活方式是什么时候回来呀，我们的确	100	100	平时能控制住自己，看一看测评和了解下新商品也是没事的，而且还能给我带来快乐	C.(先加入去，每天玩完后多学习一会儿就好了)					B.刚刚已经开心过了，继续多学一会把时间补回来			1	没有	我们的生活	100	1h	我们的
3-77	女	高层管理/高级技术人员/厅局级		高中/中专	社会科学类		11年及以上			网购																					1	我每个月花好多钱在购物上，还会花时间看各种测评做对比，最近看中了一件漂亮衣服，但是舍不得买，加入购物车了。公司最近有公费进修的计划，但是名额有限的，需要考核才有机会。完成后可以晋升和加薪，我决定用工作外的时间去学习，争取这次机会，下班周末都要花费大量时间去学习，网购的时间就少了，但是为了这次机会，我会先放弃网购，努力学习，争取考核通过！	70	80	我要全心投入备考，决定在考上之前绝不把时间金钱精力用来剁手了！	A.“不了啦，要花时间学习呢”	A.“不啦不啦，加入后又怎么会受得住诱惑”	A.“不啦，我想今年先不参与了”	A.“不啦不啦，加入后又怎么会受得住诱惑”	A.反正一年一次，今年不参与，明年还可以继续参与的			1		没有	因为我要努力学习！争取晋升	80		愉快
3-78	女	普通员工		本科	人文类		3-5年			网购																					1	平常生活习愦，工作习惯，还有手机应用情况，还有一些思想行为。	74	45	平时能控制住自己，看一看测评和了解下新商品也是没事的，而且还能给我带来快乐	A.“不了啦，要花时间学习呢”	A.“不啦不啦，加入后又怎么会受得住诱惑”	C.先加入去，每天玩完后多学习一会儿就好			A.白天上班也累了，休息吧	1			没有	都是自己经历的。	68	1h	愉快
3-79	男	基层管理/初级技术人员/科级		专科	理工类		6-10年			网购																					1	利用闲暇时间去去学习争取名额进修争取考个好成绩晋升职位和加薪的机会有才过上好日子舍得买喜欢的东西以。	80	100	我要全心投入备考，决定在考上之前绝不把时间金钱精力用来剁手了！	A.“不了啦，要花时间学习呢”	A.“不啦不啦，加入后又怎么会受得住诱惑”	A.“不啦，我想今年先不参与了”	A.“不啦不啦，加入后又怎么会受得住诱惑”	A.反正一年一次，今年不参与，明年还可以继续参与的			1		没有	加薪升职家人孩子都能过上好日子以后为了网购活动把工作当误了不务正业对家庭不负责任	100		充实 轻松 满足
3-81	男	基层管理/初级技术人员/科级		专科	理工类		11年及以上			网购																					1	我每个月大概花1000到2000购物，为了。石化出去的时间指导我也花很长的时间看各种测评，还有商品的比较。最近正好看中一件漂亮衣服，但是舍不得买一次，收藏加购物车 公司有公费进修的计划，名额有限，需要考核才能得到机会完成进修有升职加薪的机会，但随着对工作的适应，我开始为未来着想决定利用工作外的时间去学习，努力争取这个机会，但是另一方面呢，想要得到进修的机会的同事也很多，所以备考需要大量的时间和花费大量的精力，且只能用工作以外的时间去学习 因为下班还有周末，时间比较少，所以很少时间 但是我已经习惯了购物带来的开心，要放弃的话就不太可能	73	60	平时能控制住自己，看一看测评和了解下新商品也是没事的，而且还能给我带来快乐	C.(先加入去，每天玩完后多学习一会儿就好了)					A.白天上班也累了，休息吧	1			没有	因为我很开心很快乐	60	1h	放松
3-82	男	基层管理/初级技术人员/科级		高中/中专	艺术类		3-5年			网购																					1	每个月花在购物的钱很多，最近看中了一件漂亮衣服但舍不得买，于是收藏加了购物车。公司最近有公费进修，名额有限，需要考核后才有机会，完成进修可以升职加薪的机会。决定利用工作外时间去学习，努力拿到这次机会，想进修的同事也不少，备考需要大量时间和精力，只能用工作外时间学习，另一方面习惯了网购带来的乐趣，要突然放弃，好像有点不大现实	100	94	平时能控制住自己，看一看测评和了解下新商品也是没事的，而且还能给我带来快乐	A.“不了啦，要花时间学习呢”	A.“不啦不啦，加入后又怎么会受得住诱惑”	B.“好吧，今年再参与一次”				1			没有	影响了学习，会更加努力的补回来	99		愉快
3-83	女	普通员工		本科	理工类		3-5年			网购																					1	主要是一个对于日常使用手机的重要性的问卷调查	92	73	平时能控制住自己，看一看测评和了解下新商品也是没事的，而且还能给我带来快乐	C.(先加入去，每天玩完后多学习一会儿就好了)					B.刚刚已经开心过了，继续多学一会把时间补回来			1	有	觉得浪费了很对时间在玩手机的事情上	80	2h	失落
3-94	男	基层管理/初级技术人员/科级		硕士	医学类		6-10年			网购																					1	我最近爱上购物，看中了一条裙子想买。然后刚好公司最近有进修机会，可以升职加薪的，所以就很努力。但不知道怎么才能协调到时间	61	93	我要全心投入备考，决定在考上之前绝不把时间金钱精力用来剁手了！	A.“不了啦，要花时间学习呢”	A.“不啦不啦，加入后又怎么会受得住诱惑”	A.“不啦，我想今年先不参与了”	A.“不啦不啦，加入后又怎么会受得住诱惑”	A.反正一年一次，今年不参与，明年还可以继续参与的			1		没有	因为成功后，我可以买更多的	96		开心
3-97	男	普通员工		初中及以下	其他		3-5年			网购																					1	你每个月都花很多钱购物上，且为了能使花出去的钱最值得，你还会去花时间在看各种测评和做各种商品的对比。最近正好看中了一件漂亮衣服但舍不得买，于是收藏加购物车。	98	52	我要全心投入备考，决定在考上之前绝不把时间金钱精力用来剁手了！	C.(先加入去，每天玩完后多学习一会儿就好了)					B.刚刚已经开心过了，继续多学一会把时间补回来			1	有	学习和购物娱乐都没有耽误	100	1.5h	愉快
3-108	男	普通员工		本科	理工类		3-5年			网购																					1	在购物方面，我花了很多时间和金钱，想买到性价比高的东西，最近我把一件好看衣服加入了购物车。最近公司有进修学习的机会，这个对未来的晋升会有帮助，但是竞争很激烈，我需要压缩我日常网购的时间，来努力备考，但这个选择很困难。	79	69	平时能控制住自己，看一看测评和了解下新商品也是没事的，而且还能给我带来快乐	A.“不了啦，要花时间学习呢”	A.“不啦不啦，加入后又怎么会受得住诱惑”	A.“不啦，我想今年先不参与了”	A.“不啦不啦，加入后又怎么会受得住诱惑”	A.反正一年一次，今年不参与，明年还可以继续参与的			1		没有	我获得了一个更大的机会，它会让我更加有机会去过好的生活。	75		满足，平常心，充满希望。
3-109	女	基层管理/初级技术人员/科级		本科	人文类		3-5年			网购																					1	我看上了一件衣服，但舍不得买，正巧公司最近有一个进修的计划，如果能够得到名额就有升职加薪的机会，于是我准备努力奋斗，争取一下，这样以来就要花很多时间去学习，这样又会和习惯性的网购发展	23	86	我要全心投入备考，决定在考上之前绝不把时间金钱精力用来剁手了！	A.“不了啦，要花时间学习呢”	A.“不啦不啦，加入后又怎么会受得住诱惑”	A.“不啦，我想今年先不参与了”	A.“不啦不啦，加入后又怎么会受得住诱惑”	A.反正一年一次，今年不参与，明年还可以继续参与的			1		没有	因为能够升职加薪是一个更长远的未来规划，这个更值得付出时间和精力	92		愉快的，充满信心和希望
3-114	女	基层管理/初级技术人员/科级		本科	自然科学类		3-5年			网购																					1	我喜欢购物，最近看上了一件衣服但舍不得买，于是收藏加购物车。 公司最近有公费进修计划，但是名额有限，需要通过考核才有机会。完成进修可以加薪，我开始考虑用工作外的时间去学习，争取这次机会。 但是备考需要很多的时间和精力，也有不少同事在准备，我不想放弃业余时间购物的乐趣。	100	30	平时能控制住自己，看一看测评和了解下新商品也是没事的，而且还能给我带来快乐	B.“反正一年就这么一次，来吧”						1			没有	本身也不是很有决心和毅力。	18		失落
3-116	男	中层管理/中级技术人员/处级		本科	理工类		11年及以上			网购																					1	我喜欢购物，还要看测评，最近看上一件漂亮衣服但是舍不得买加入了购物车。最近公司有公费进修计划，但是名额有限，进修完可以得到晋升机会。但是竞争激烈我必须要放弃很多休息时间来学习。需要平衡好这个时间	78	86	我要全心投入备考，决定在考上之前绝不把时间金钱精力用来剁手了！	A.“不了啦，要花时间学习呢”	A.“不啦不啦，加入后又怎么会受得住诱惑”	A.“不啦，我想今年先不参与了”	A.“不啦不啦，加入后又怎么会受得住诱惑”	A.反正一年一次，今年不参与，明年还可以继续参与的			1		没有	因为为了自己未来更多美好的生活，现在的痛苦不算什么	100		愉快
3-118	男	普通员工		本科	医学类		3年以下			网购																					1	我每个月都花很多钱在购物上，且为了能使花出去的钱最值得，我还会花时间在看各种测评和做各种商品的对比。最近正好看中了一件漂亮衣服但舍不得买，于是收藏加购物车。 公司最近有公费进修的计划，但是名额有限，需要通过考核才能得到机会。完成进修就可能升职加薪，我准备利用工作外的时间去学习，努力争取得到这次机会，备考需要大量时间精力，为了未来的生活理想，我会把网购尽可能的压缩到最低，不能影响更重要的事情	55	90	我要全心投入备考，决定在考上之前绝不把时间金钱精力用来剁手了！	A.“不了啦，要花时间学习呢”	A.“不啦不啦，加入后又怎么会受得住诱惑”	A.“不啦，我想今年先不参与了”	A.“不啦不啦，加入后又怎么会受得住诱惑”	A.反正一年一次，今年不参与，明年还可以继续参与的			1		没有	因为人在做事情的时候要分清主次，什么事情对自己的长远发展有好去，学习升职加薪是对未来生活的负责，网购随时随地都可以，没必要非得在这一刻	95		抵挡住诱惑，前所未有的充实
3-120	男	基层管理/初级技术人员/科级		本科	理工类		3-5年			网购																					1	我每个月都花很多钱在网购上，并且为了花钱花的值，会看各种测评和商品对比。最近看好了一件漂亮衣服，没舍得买，收藏并加购物车了。公司最近有公费进修的计划，但是需要进行考核才能获得机会，进修结束后会有晋升加薪的机会。我决定利用工作外的时间努力学习，争取得到这次机会。但想要获得进修机会的同事很多，备考需要大量的时间和精力，并且只能用工作以外的时间去学习，这样的话，学习时间很有限，而且由于我习惯于网购所能带来的乐趣，突然要放弃网购，又不太现实。	67	73	我要全心投入备考，决定在考上之前绝不把时间金钱精力用来剁手了！	A.“不了啦，要花时间学习呢”	A.“不啦不啦，加入后又怎么会受得住诱惑”	A.“不啦，我想今年先不参与了”	A.“不啦不啦，加入后又怎么会受得住诱惑”	A.反正一年一次，今年不参与，明年还可以继续参与的			1		没有	只要获得进修机会，获得职位晋升和加薪，才能更好的网购，获得更多的网购乐趣。	75		充实
3-123	男	普通员工		本科	人文类		3年以下			网购																					1	材料中说明：我每个月都花很多钱购物上，我会去花时间在看各种测评和做各种商品的对比。近来正好看中了一件漂亮衣服，但舍不得买，于是先收藏加购物车。近来公司有公费进修的计划，但名额有限，需要在通过考核后才可以。在完成进修后，有晋升和加薪的机会。随着对工作的慢慢适应，我开始为自己未来计划，于是我决定利用工作外的时间去学习，努力争取到这次机会。但想要得到进修机会的同事也不在少数，备考过程需要大量时间﻿和精力，且只能用工作以外的时间去学习，下班和周末时间有限，在网购和备考间有些矛盾。 我的选则：接下来的日子里，我会把主要精力放在备考这项计划中，既然选定目标，我就要为之努力，要知道，竞争是激烈的，在追逐理想的路上，失败也并不少见，成功了，不必骄傲，因为这是自己奋斗的必然结果；失败了，不必惆怅，你已为此付出了最大的努力，应整理散落的羽翼，为下一次的飞翔做好准备。谢谢！	81	100	我要全心投入备考，决定在考上之前绝不把时间金钱精力用来剁手了！	A.“不了啦，要花时间学习呢”	A.“不啦不啦，加入后又怎么会受得住诱惑”	A.“不啦，我想今年先不参与了”	A.“不啦不啦，加入后又怎么会受得住诱惑”	A.反正一年一次，今年不参与，明年还可以继续参与的			1		没有	我会把主要精力放在备考这项计划中，既然选定目标，我就要为之努力，要知道，竞争是激烈的，在追逐理想的路上，失败也并不少见，成功了，不必骄傲，因为这是自己奋斗的必然结果；失败了，不必惆怅，你已为此付出了最大的努力，应整理散落的羽翼，为下一次的飞翔做好准备。	100		欣慰
3-127	女	基层管理/初级技术人员/科级		本科	理工类		6-10年			网购																					1	看好了一件衣服加入购物车，公司有项目活动自己和大部分同事都想得到，所以需要工作以外的时间学习	90	81	平时能控制住自己，看一看测评和了解下新商品也是没事的，而且还能给我带来快乐	B.“反正一年就这么一次，来吧”						1			没有	虽然学习耽误了，但是自己也得到了自己非常想要的东西，完成了一个心愿，算是生活中的一个小插曲吧	86		愉快
3-129	男	中层管理/中级技术人员/处级		本科	理工类		11年及以上			网购																					1	我会花很多钱用在购物上，还会花时间去测评和对比，公司有个进修计划，名额有限，回来之后可以晋升加薪，公司很多人都想去，我要是学习会浪费掉下班和周末的时间，会让我放弃购物的乐趣，我觉得我会选择去学习，晋升和加薪机会难得，加薪之后还能更好的去购物，买我喜欢的东西	64	78	我要全心投入备考，决定在考上之前绝不把时间金钱精力用来剁手了！	A.“不了啦，要花时间学习呢”	A.“不啦不啦，加入后又怎么会受得住诱惑”	A.“不啦，我想今年先不参与了”	A.“不啦不啦，加入后又怎么会受得住诱惑”	A.反正一年一次，今年不参与，明年还可以继续参与的			1		没有	机会得需要把握，有钱才能更好的购物，要为长远打算	77		痛并快乐着
3-135	女	普通员工		本科	其他		3-5年			网购																					1	怎么按语音啊，每个月都花很多钱购物啊，花很多时间在各种测评和做各种商品的对比嗯，最近看上一件漂亮衣服却舍不得买，于是加入了购物车。有个有个公司要有进修，他的名额有限，于是需要通过考核才能得到机会嗯，随着工资慢慢适应啊，于是于是决定利用工作外的时间去学习，努力，争取到这次机会如果想要得到这次进修，很多同事都在不少的努力的，在备考过程中，需要大量的时间和精力是啊嗯，另一方面，你就是说玩过可以带来愉快，好像也不太现实	85	62	我要全心投入备考，决定在考上之前绝不把时间金钱精力用来剁手了！	C.(先加入去，每天玩完后多学习一会儿就好了)					B.刚刚已经开心过了，继续多学一会把时间补回来			1	没有	付出会有回报	68	1.5h	愉快
3-149	女	高层管理/高级技术人员/厅局级		本科	人文类		6-10年			网购																					1	我喜欢网购，看上了一件衣服但又不舍得买，公司正好有一次去学习的机会，但要花工作以外的时间学习，并且公司有不少同事报名参加。即便如此我还是选择去参加这次活动，不仅可以让我收入增加，通过学习还可以提升自己。	81	81	我要全心投入备考，决定在考上之前绝不把时间金钱精力用来剁手了！	A.“不了啦，要花时间学习呢”	A.“不啦不啦，加入后又怎么会受得住诱惑”	A.“不啦，我想今年先不参与了”	A.“不啦不啦，加入后又怎么会受得住诱惑”	A.反正一年一次，今年不参与，明年还可以继续参与的			1		没有	因为我已经给自己订好了计划，我不想改变	91		高兴
3-150	男	基层管理/初级技术人员/科级		本科	理工类		3-5年			网购																					1	我觉得我自制力还是有些差，有的时候莫名其妙就控制不住自己	75	47	平时能控制住自己，看一看测评和了解下新商品也是没事的，而且还能给我带来快乐	C.(先加入去，每天玩完后多学习一会儿就好了)					B.刚刚已经开心过了，继续多学一会把时间补回来			1	没有	我不会后悔呀，因为，我得到了快乐，是双倍的	79	1.5h	开心的看到自己喜欢的物品
3-151	女	普通员工		高中/中专	其他		11年及以上			网购																					1	每个月都花很多钱在购物上，且为了能使花出去的钱最值得，你还会去花时间在看各种测评和做各种商品对比，最近正好看中了一件漂亮衣服但舍不得买，于是收藏和加购物车。公司最近有工费进修的计划，但名额有限，需要考试才有机会，完成进修有机会晋升和加薪，我开始为了未来着想，决定工作在学习，争取这次机会。但是另一方面，想进修的同事很多，备考过程需要大量时间和精力，只能工作在去学习，下班后时间有限，只能放弃网购，但又不现实 。	85	79	我要全心投入备考，决定在考上之前绝不把时间金钱精力用来剁手了！	A.“不了啦，要花时间学习呢”	A.“不啦不啦，加入后又怎么会受得住诱惑”	A.“不啦，我想今年先不参与了”	A.“不啦不啦，加入后又怎么会受得住诱惑”	A.反正一年一次，今年不参与，明年还可以继续参与的			1		没有	感觉工作更加有意义。	97		失落
3-153	女	中层管理/中级技术人员/处级		本科	人文类		3-5年			网购																					1	最近看中一件漂亮的衣服但舍不得买加入购物车。公司有公费进修的计划，我决定利用工作外时间争取这次机会。想到公司得到进修的同事也不少，工作以为的学习时间和平时网购带来的乐趣好像有点不太现实。	65	40	平时能控制住自己，看一看测评和了解下新商品也是没事的，而且还能给我带来快乐	B.“反正一年就这么一次，来吧”						1			没有	自己决定的事必然经过大脑考虑过的。	50		今天休息睡到自然醒，浑身轻松自在感觉很舒畅
3-155	男	高层管理/高级技术人员/厅局级		专科	理工类		6-10年			网购																					1	首先，我网购过程中相中了一件衣服，但是没舍得买，收藏并加入了购物车准备比价。然后公司有个进修计划，但名额有限需要竞争，但是学习准备只能利用仅有的那一点点下班和周末时间，这就需要放弃我网购的爱好。我会选择暂时放弃网购，专心学习争取进修名额，为以后发展牺牲一时的网购我认为是值得的	59	75	我要全心投入备考，决定在考上之前绝不把时间金钱精力用来剁手了！	A.“不了啦，要花时间学习呢”	A.“不啦不啦，加入后又怎么会受得住诱惑”	A.“不啦，我想今年先不参与了”	A.“不啦不啦，加入后又怎么会受得住诱惑”	A.反正一年一次，今年不参与，明年还可以继续参与的			1		没有	我认为牺牲一时的乐趣，获取更大的成功或者抓住重要的机会是非常值得的	88		充实
3-157	男	基层管理/初级技术人员/科级		本科	理工类		6-10年			网购																					1	对于网络依赖的程度，我其实属于很一般，不怎么冲动的去上网	36	76	平时能控制住自己，看一看测评和了解下新商品也是没事的，而且还能给我带来快乐	B.“反正一年就这么一次，来吧”						1			没有	因为自己需要更优惠的活动	70		挺开心的，但是参与不怎么多
3-158	男	基层管理/初级技术人员/科级		高中/中专	其他		11年及以上			网购																					1	犹豫自己喜欢网购，然后又有了进修的机会，我一定会比其他同事努力，索取高额的收入，	73	83	我要全心投入备考，决定在考上之前绝不把时间金钱精力用来剁手了！	C.(先加入去，每天玩完后多学习一会儿就好了)					B.刚刚已经开心过了，继续多学一会把时间补回来			1	没有	在学习的同时不能把好朋友给丢了，	80	1.5h	愉快
3-159	女	中层管理/中级技术人员/处级		本科	理工类		6-10年			网购																					1	我最近看中了一款衣服，但由于要更高质量地购买和使花出去的钱更有价值，我花时间看了各种测评和各种商品进行对比，还是不舍得，于是把这款衣服加进了购物车。 最近公司有公费进修的的计划，而且名额有限，需要通过考核才有机会。成功通过考核得到进修机会后就要晋升和加薪的机会，对此我充满了期待，于是打算备考争取这次机会。但是备考是一个漫长和有难度的事情，需要我花工作之余的时间来准备，与我平时习惯花时间网购又相矛盾了。我想我会选择好好备考挣钱给自己以后提高更多物质准备。	97	73	我要全心投入备考，决定在考上之前绝不把时间金钱精力用来剁手了！	A.“不了啦，要花时间学习呢”	A.“不啦不啦，加入后又怎么会受得住诱惑”	A.“不啦，我想今年先不参与了”	A.“不啦不啦，加入后又怎么会受得住诱惑”	A.反正一年一次，今年不参与，明年还可以继续参与的			1		没有	因为努力可以获得进修的机会，我的未来会更光明。前途是最重要的，网购什么时候都有，进修机会难得。	91		愉快
3-160	女	普通员工		初中及以下	其他		3年以下			网购																					1	喜欢网购，为了钱花得值得，花大量时间看各种测评，最近看上了一条漂亮衣服不舍得买，加入了购物车。最近公司有个进修的机会，进修后便能升职加薪，但是公司里想进修的人较多且争取这个机会的话得花费大量时间和精力。我想争取这个机会但是放弃网购的话又不太现实。	58	74	平时能控制住自己，看一看测评和了解下新商品也是没事的，而且还能给我带来快乐	A.“不了啦，要花时间学习呢”	A.“不啦不啦，加入后又怎么会受得住诱惑”	C.先加入去，每天玩完后多学习一会儿就好			A.白天上班也累了，休息吧	1			有	花太多时间放在红包活动上了，学习时间减少，进修名额争取不到，离加薪更远	29	1.5h	后悔
3-163	男	普通员工		本科	人文类		3年以下			网购																					1	每个月都会花很多钱在购物上，为了花钱值得，还去看各种测评和商品对比，最近公司有一个公费的进修计划，为了自己的未来我也决定利用工作之外的时间去学习，争取这次机会。但是另一个方面也需要花费大量的时间和精力，本来下班的时间就有限，为此很苦恼。	89	75	平时能控制住自己，看一看测评和了解下新商品也是没事的，而且还能给我带来快乐	C.(先加入去，每天玩完后多学习一会儿就好了)					B.刚刚已经开心过了，继续多学一会把时间补回来			1	没有	自己做出的决定，不会后悔，而且这样劳逸结合对于学习生活都很好	78	1.5h	有开心，快乐，有苦恼困惑但是也很充实，满足，为了自己的未来努力奋斗
3-167	男	高层管理/高级技术人员/厅局级		博士	理工类		6-10年			网购																					1	每个月都会花很多钱在购物上，为了花钱值得，还去看各种测评和商品对比，最近公司有一个公费的进修计划，为了自己的未来我也决定利用工作之外的时间去学习，争取这次机会。但是另一个方面也需要花费大量的时间和精力，本来下班的时间就有限，为此很苦恼。	78	60	平时能控制住自己，看一看测评和了解下新商品也是没事的，而且还能给我带来快乐	C.(先加入去，每天玩完后多学习一会儿就好了)					B.刚刚已经开心过了，继续多学一会把时间补回来			1	没有	自己做出的决定，不会后悔，而且这样劳逸结合对于学习生活都很好	83	2h	有开心，快乐，有苦恼困惑但是也很充实，满足，为了自己的未来努力奋斗
3-169	男	高层管理/高级技术人员/厅局级		硕士	理工类		6-10年			网购																					1	利用自己的时间，提升自己，放弃平时网购的时间。	73	92	我要全心投入备考，决定在考上之前绝不把时间金钱精力用来剁手了！	A.“不了啦，要花时间学习呢”	A.“不啦不啦，加入后又怎么会受得住诱惑”	A.“不啦，我想今年先不参与了”	A.“不啦不啦，加入后又怎么会受得住诱惑”	A.反正一年一次，今年不参与，明年还可以继续参与的			1		没有	进修所得到的是无限的，双十一的活动红包又能算什么	92		愉快
3-170	女	普通员工		本科	医学类		3-5年			网购																					1	我每个月都花很多钱购物上，去花时间做各种商品的对比。最近正好看中了一件漂亮衣收藏加购物车。公司最近有公费进修的计划名额有限，需要通过考核后才可以。完成进修后就会有晋升和加薪的机会。随着对工作的慢慢适应，现在开始为未来着想了。于是我利用工作外的时间去学习，努力争取到这次机会。但是一方面，想要得到进修机会的同事也不在少数，备考过程需要大量时间和精力，且只能用工作以外的时间去学习，下班和周末时间本来就有限，另一面，你习惯于网购带来的乐趣，要突然放弃的话，也好像有点不太现实	36	91	我要全心投入备考，决定在考上之前绝不把时间金钱精力用来剁手了！	A.“不了啦，要花时间学习呢”	A.“不啦不啦，加入后又怎么会受得住诱惑”	A.“不啦，我想今年先不参与了”	A.“不啦不啦，加入后又怎么会受得住诱惑”	A.反正一年一次，今年不参与，明年还可以继续参与的			1		没有	明天在参与这个活动也是可以的 目前最重要的就是努力学习为以后生活着想	89		奋进
3-174	男	中层管理/中级技术人员/处级		本科	理工类		6-10年			网购																					1	我在网上看到了一件漂亮衣服.，但舍不得花钱，先收藏到购物车。公司有公费进修计划，我想通过学习争取名额，但学习会影响我上网的时间，突然放弃，也有点不现实。	98	77	我要全心投入备考，决定在考上之前绝不把时间金钱精力用来剁手了！	A.“不了啦，要花时间学习呢”	A.“不啦不啦，加入后又怎么会受得住诱惑”	A.“不啦，我想今年先不参与了”	A.“不啦不啦，加入后又怎么会受得住诱惑”	A.反正一年一次，今年不参与，明年还可以继续参与的			1		没有	因为进修对我的末来很重要	100		愉快
3-175	男	基层管理/初级技术人员/科级		本科	理工类		3-5年			网购																					1	因为喜欢购物，每个月都要花很多钱在购物上。而且为了购物，还会花很多时间看各种测评和各种商品的对比。最近正好看中了一件漂亮的衣服，于是收藏加购物车。公司最近有公费进修的计划，但是名额有限，需要通过考核组才能得到机会。完成进修后，我就能加薪和晋升。可是想要进去的同事们也有很多，所以竞争力比较大。需要大量的时间和精力去学习。因为这个竞争力比较强，我要花很多时间精力去学习。而且和网购的时间比较冲突，所以有点矛盾。 为了赢得这次机会，我还是喜欢把时间和精力用在学习和工作上，争取到进修的名额，然后会有更好的晋升和加薪机会。	67	90	我要全心投入备考，决定在考上之前绝不把时间金钱精力用来剁手了！	A.“不了啦，要花时间学习呢”	A.“不啦不啦，加入后又怎么会受得住诱惑”	A.“不啦，我想今年先不参与了”	A.“不啦不啦，加入后又怎么会受得住诱惑”	A.反正一年一次，今年不参与，明年还可以继续参与的			1		没有	因为既然下定决心要做的事，就一定要把它干好。	95		信心百倍
3-177	男	基层管理/初级技术人员/科级		本科	社会科学类		6-10年			网购																					1	我会花更多的时间购物这样会很满足，加班对我来说很困难	78	26	平时能控制住自己，看一看测评和了解下新商品也是没事的，而且还能给我带来快乐	B.“反正一年就这么一次，来吧”						1			有	耽误学习进步	20		购物很愉快，过后会更失落
3-179	女	基层管理/初级技术人员/科级		高中/中专	理工类		6-10年			网购																					1	每个月都会花很多钱在购物上，为了能使花出去的钱更值得，还会花时间去看各种评论，最近正好看中一件衣服，但是舍不得买就收藏了，购物车公司最近有公费进修，但名额有限，我也开始给未来着想，于是决定用工作以外的时间去努力争取这次机会 但是一方面想要得到进修的同事也不在少数，需要过程大量的时间和精力，下班和周末的时间本来就有限，你习惯于网购带来的乐趣，突然要放弃的话，也好像有点儿不大现实	60	89	我要全心投入备考，决定在考上之前绝不把时间金钱精力用来剁手了！	A.“不了啦，要花时间学习呢”	C.先加入去，每天玩完后多学习一会儿就好了				B.刚刚已经开心过了，继续多学一会把时间补回来			1	没有	因为要努力的学习和工作，争取进修的名额	83	1.5h	愉快
3-180	女	基层管理/初级技术人员/科级		本科	人文类		6-10年			网购																					1	每个月都会花很多钱在购物上 且为了能使花出去的钱最为值得 还会花时间去看各种评论和各种商品的对比 最近看中一件漂亮的衣服 但舍不得买 于是就收藏了购物车 最近公司有公费进修的计划 但名额有限 需要通过考核后才能获得机会 随着工作慢慢适应 也开始为未来着想 于是我决定利用这次机会 努力去学习 争取 但是想要进修的机会同时也不在少数 过程需要大量的时间和精力 且工作以外的时间去学习 下班和周末时间本来就有限 另一方面儿你习惯于购物带来的乐趣 突然要放弃的话 好像也有点儿不太现实	69	84	我要全心投入备考，决定在考上之前绝不把时间金钱精力用来剁手了！	A.“不了啦，要花时间学习呢”	C.先加入去，每天玩完后多学习一会儿就好了				B.刚刚已经开心过了，继续多学一会把时间补回来			1	没有	因为要努力的学习和工作 争取进修的名额	81	1.5h	愉快
3-182	女	基层管理/初级技术人员/科级		本科	理工类		6-10年			网购																					1	希望网购，在购物之前会看很多测评和对比，最近看中了一件漂亮的衣服，但是没有舍得买，于是收藏并加入购物车。公司最近有一个公费进修的计划，但是需要通过考核才能得到机会，完成进修后可以升职加薪，然后就决定争取这次机会。但是其他同事也想去进修，所以要加倍努力，要利用下班时间和周末好好学习，同时，要放弃网购的乐趣，有点不太现实	81	95	我要全心投入备考，决定在考上之前绝不把时间金钱精力用来剁手了！	A.“不了啦，要花时间学习呢”	A.“不啦不啦，加入后又怎么会受得住诱惑”	A.“不啦，我想今年先不参与了”	A.“不啦不啦，加入后又怎么会受得住诱惑”	A.反正一年一次，今年不参与，明年还可以继续参与的			1		没有	因为现在的努力是为了以后网购更能快乐??	100		愉快
3-194	男	基层管理/初级技术人员/科级		专科	理工类		3年以下			网购																					1	你每个月都花很多钱购物 且为了能使花出去的钱最值得，你还会去花时间在看各种测评和做各种商品的对比。最近正好看中了一件漂亮衣服但舍不得买，于是收藏加购物车 公司最近有公费进修的计划， 需要在通过考核后才能得到机会。完成进修 有晋升和加薪的机会 决定利用工作外的时间去学习 努力争取到这次机会	100	100	平时能控制住自己，看一看测评和了解下新商品也是没事的，而且还能给我带来快乐	B.“反正一年就这么一次，来吧”						1			没有	做任何事都会后悔 所以没必要	86		快乐
3-1	男	普通员工		本科	人文类		3年以下			刷剧
3-2	男	普通员工		本科	理工类		6-10年			刷剧
3-3	女	普通员工		本科	其他		3年以下			刷剧
3-6	男	中层管理/中级技术人员/处级		硕士	艺术类		3-5年			刷剧
3-7	女	基层管理/初级技术人员/科级		硕士	医学类		3-5年			刷剧
3-12	男	基层管理/初级技术人员/科级		本科	理工类		3-5年			刷剧
3-15	男	高层管理/高级技术人员/厅局级		硕士	理工类		6-10年			刷剧
3-16	男	高层管理/高级技术人员/厅局级		硕士	理工类		3-5年			刷剧
3-18	女	普通员工		本科	社会科学类		3年以下			刷剧
3-20	女	普通员工		本科	理工类		3年以下			刷剧
3-30	女	普通员工		本科	理工类		11年及以上			刷剧
3-35	女	中层管理/中级技术人员/处级		本科	理工类		11年及以上			刷剧
3-36	男	普通员工		高中/中专	理工类		6-10年			刷剧
3-45	男	普通员工		本科	人文类		3-5年			刷剧
3-48	男	基层管理/初级技术人员/科级		本科	理工类		6-10年			刷剧
3-55	女	高层管理/高级技术人员/厅局级		本科	理工类		11年及以上			刷剧
3-57	女	普通员工		专科	理工类		6-10年			刷剧
3-58	女	普通员工		本科	艺术类		3-5年			刷剧
3-59	女	普通员工		初中及以下	其他		3-5年			刷剧
3-62	男	普通员工		本科	理工类		3-5年			刷剧
3-64	女	普通员工		本科	人文类		3年以下			刷剧
3-66	女	普通员工		本科	人文类		11年及以上			刷剧
3-68	男	普通员工		本科	理工类		3-5年			刷剧
3-71	女	普通员工		高中/中专	体育类		3-5年			刷剧
3-85	女	中层管理/中级技术人员/处级		专科	其他		6-10年			刷剧
3-87	男	中层管理/中级技术人员/处级		硕士	理工类		11年及以上			刷剧
3-88	男	基层管理/初级技术人员/科级		本科	体育类		3年以下			刷剧
3-89	男	普通员工		高中/中专	理工类		6-10年			刷剧
3-90	女	普通员工		本科	其他		3-5年			刷剧
3-91	女	普通员工		高中/中专	体育类		6-10年			刷剧
3-98	男	基层管理/初级技术人员/科级		本科	理工类		3-5年			刷剧
3-99	男	中层管理/中级技术人员/处级		本科	理工类		3-5年			刷剧
3-105	男	普通员工		硕士	理工类		3年以下			刷剧
3-106	男	基层管理/初级技术人员/科级		硕士	理工类		6-10年			刷剧
3-110	男	基层管理/初级技术人员/科级		专科	理工类		11年及以上			刷剧
3-111	女	普通员工		本科	理工类		6-10年			刷剧
3-115	女	中层管理/中级技术人员/处级		本科	其他		6-10年			刷剧
3-119	女	普通员工		本科	医学类		3年以下			刷剧
3-125	男	中层管理/中级技术人员/处级		本科	理工类		3-5年			刷剧
3-133	女	普通员工		本科	其他		3年以下			刷剧
3-139	男	基层管理/初级技术人员/科级		高中/中专	其他		6-10年			刷剧
3-143	男	高层管理/高级技术人员/厅局级		本科	理工类		3-5年			刷剧
3-144	女	普通员工		博士	理工类		11年及以上			刷剧
3-145	男	中层管理/中级技术人员/处级		本科	理工类		11年及以上			刷剧
3-154	男	基层管理/初级技术人员/科级		硕士	理工类		6-10年			刷剧
3-156	女	中层管理/中级技术人员/处级		本科	理工类		6-10年			刷剧
3-164	男	普通员工		本科	理工类		3-5年			刷剧
3-165	男	高层管理/高级技术人员/厅局级		硕士	理工类		6-10年			刷剧
3-166	女	普通员工		本科	人文类		3-5年			刷剧
3-172	女	普通员工		本科	理工类		3-5年			刷剧
3-173	男	高层管理/高级技术人员/厅局级		硕士	理工类		11年及以上			刷剧
3-183	女	普通员工		本科	人文类		3年以下			刷剧
3-187	男	基层管理/初级技术人员/科级		高中/中专	其他		11年及以上			刷剧
3-191	男	基层管理/初级技术人员/科级		本科	理工类		3年以下			刷剧
3-195	男	普通员工		本科	社会科学类		3年以下			刷剧
3-196	男	普通员工		高中/中专	人文类		3-5年			刷剧
4-5	男	中层管理/中级技术人员/处级		本科	人文类	6501-8000元	11年及以上	事业单位		刷剧
4-6	女	基层管理/初级技术人员/科级		本科	医学类	5001-6500元	11年及以上	民营企业		刷剧
4-7	男	基层管理/初级技术人员/科级		本科	理工类	8001-15000元	3年以下	国有企业		刷剧
4-8	女	普通员工		本科	社会科学类	3501-5000元	3年以下	国有企业		刷剧
4-9	男	中层管理/中级技术人员/处级		本科	理工类	15000元及以上	11年及以上	民营企业		刷剧
4-10	男	普通员工		高中/中专	其他	6501-8000元	11年及以上	民营企业		刷剧
4-11	女	普通员工		专科	其他	3500元及以下	3-5年	事业单位		刷剧
4-12	男	高层管理/高级技术人员/厅局级		硕士	人文类	8001-15000元	6-10年	民营企业		刷剧
4-13	女	普通员工		专科	医学类	3500元及以下	3年以下	事业单位		刷剧
4-14	男	高层管理/高级技术人员/厅局级		硕士	理工类	8001-15000元	11年及以上	国有企业		刷剧
4-15	男	普通员工		本科	理工类	6501-8000元	6-10年	外资企业		刷剧
4-16	女	普通员工		硕士	理工类	6501-8000元	3年以下	事业单位		刷剧
4-17	女	普通员工		本科	理工类	3501-5000元	3年以下	民营企业		刷剧
4-18	女	中层管理/中级技术人员/处级		本科	人文类	5001-6500元	3-5年	外资企业		刷剧
4-19	女	普通员工		专科	人文类	3501-5000元	3年以下	民营企业		刷剧
4-20	女	基层管理/初级技术人员/科级		高中/中专	理工类	6501-8000元	6-10年	事业单位		刷剧
4-21	女	基层管理/初级技术人员/科级		本科	理工类	8001-15000元	6-10年	民营企业		刷剧
4-22	女	普通员工		专科	人文类	5001-6500元	3-5年	民营企业		刷剧
4-23	女	普通员工		本科	理工类	8001-15000元	3年以下	民营企业		刷剧
4-24	女	普通员工		本科	医学类	5001-6500元	3-5年	民营企业		刷剧
4-25	男	基层管理/初级技术人员/科级		本科	理工类	8001-15000元	6-10年	民营企业		刷剧
4-26	女	中层管理/中级技术人员/处级		本科	理工类	15000元及以上	6-10年	国有企业		刷剧
4-27	男	中层管理/中级技术人员/处级		本科	理工类	15000元及以上	11年及以上	外资企业		刷剧
4-28	男	普通员工		本科	理工类	3500元及以下	11年及以上	国有企业		刷剧
4-29	女	普通员工		本科	社会科学类	3501-5000元	3年以下	民营企业		刷剧
4-30	女	普通员工		硕士	社会科学类	8001-15000元	3年以下	民营企业		刷剧
4-31	女	中层管理/中级技术人员/处级		本科	理工类	3501-5000元	3-5年	国有企业		刷剧
4-32	女	普通员工		本科	社会科学类	8001-15000元	3年以下	外资企业		刷剧
4-33	男	普通员工		本科	理工类	6501-8000元	6-10年	民营企业		刷剧
4-34	男	普通员工		本科	理工类	6501-8000元	11年及以上	国有企业		刷剧
4-35	女	普通员工		专科	其他	3501-5000元	3年以下	事业单位		刷剧
4-36	女	基层管理/初级技术人员/科级		本科	其他	8001-15000元	3年以下	外资企业		刷剧
4-37	女	中层管理/中级技术人员/处级		本科	理工类	6501-8000元	3-5年	事业单位		刷剧
4-38	女	普通员工		本科	人文类	3501-5000元	3年以下	事业单位		刷剧
4-39	女	普通员工		本科	理工类	3501-5000元	3-5年	民营企业		刷剧
4-40	女	高层管理/高级技术人员/厅局级		本科	人文类	3501-5000元	6-10年	民营企业		刷剧
4-41	女	普通员工		硕士	社会科学类	8001-15000元	3年以下	民营企业		刷剧
4-42	男	基层管理/初级技术人员/科级		高中/中专	理工类	3501-5000元	11年及以上	民营企业		刷剧
4-43	女	普通员工		本科	理工类	6501-8000元	3年以下	事业单位		刷剧
4-44	女	普通员工		本科	人文类	6501-8000元	3年以下	民营企业		刷剧
4-45	女	普通员工		专科	其他	3500元及以下	3-5年	事业单位		刷剧
4-46	男	普通员工		本科	理工类	3501-5000元	3-5年	民营企业		刷剧
4-47	男	普通员工		本科	理工类	6501-8000元	6-10年	国有企业		刷剧
4-48	男	基层管理/初级技术人员/科级		本科	艺术类	5001-6500元	3年以下	事业单位		刷剧
4-49	女	普通员工		硕士	理工类	8001-15000元	3年以下	民营企业		刷剧
4-50	女	普通员工		专科	社会科学类	5001-6500元	3年以下	民营企业		刷剧
4-51	女	基层管理/初级技术人员/科级		本科	理工类	5001-6500元	6-10年	民营企业		刷剧
4-52	女	基层管理/初级技术人员/科级		本科	医学类	6501-8000元	3年以下	事业单位		刷剧
4-53	男	基层管理/初级技术人员/科级		本科	社会科学类	8001-15000元	6-10年	民营企业		网购																						我每个月都花很多钱购物上，且为了能使花出去的钱最值得我还会去花时间在看各种测评和做各种商品的对比 公司最近有公费进修的计划，但是名额有限，需要在通过考核后才能得到机会。完成进修后就会有晋升和加薪的机会。随着对工作的慢慢适应，你也开始为未来着想了。于是我决定利用工作外的时间去学习，努力争取到这次机会。 但是一方面，想要得到进修机会的同事也不在少数，备考过程需要大量时间﻿和精力，且只能用工作以外的时间去学习，下班和周末时间本来就有限；另一方面，我习惯于网购带来的乐趣，要突然放弃的话，也好像有点不太现实。 为了晋升我可以放弃网购乐趣而且学习努力	88	45	我要全心投入备考，决定在考上之前绝不把时间金钱精力用来剁手了！	A.“不了啦，要花时间学习呢”	A.“不啦不啦，加入后又怎么会受得住诱惑”	A.“不啦，我想今年先不参与了”	A.“不啦不啦，加入后又怎么会受得住诱惑”	A.反正一年一次，今年不参与，明年还可以继续参与的			1		没有	为了自己的未来	67		愉快
4-54	女	基层管理/初级技术人员/科级		高中/中专	理工类	6501-8000元	11年及以上	民营企业		网购																						放弃习惯性的网购，决定利用工作外的时间去学习，争取进修机会	77	100	我要全心投入备考，决定在考上之前绝不把时间金钱精力用来剁手了！	A.“不了啦，要花时间学习呢”	A.“不啦不啦，加入后又怎么会受得住诱惑”	A.“不啦，我想今年先不参与了”	A.“不啦不啦，加入后又怎么会受得住诱惑”	A.反正一年一次，今年不参与，明年还可以继续参与的			1		没有	因为决心争取进修机会，绝不放弃，更不会受诱惑，做好自己	98		努力奋斗
4-55	男	中层管理/中级技术人员/处级		本科	理工类	6501-8000元	3-5年	国有企业		网购																						我喜欢网购 公司又有一个进修的机会 但人很多 进修成功会加薪 我需要很多时间和经历投入 我空闲时间有限 如果又和购物冲突 放弃又不太合适	75	61	平时能控制住自己，看一看测评和了解下新商品也是没事的，而且还能给我带来快乐	C.(先加入去，每天玩完后多学习一会儿就好了)					B.刚刚已经开心过了，继续多学一会把时间补回来			1	没有	因为我感觉我安排很符合我的性格吧 即使我花费时间在购物方面 但知道自己还有进修没完成一定不能少了时间 宁可多花睡觉时间也要补回来	66	1.5h	愉快
4-56	女	普通员工		本科	理工类	8001-15000元	3-5年	民营企业		网购																						每个月都花很多钱在购物上，为了能使花出去的钱最超值，会看各种测评和商品对比，最近看上了一个喜欢的衣服舍不得买，收藏加了购物车，最近公司有公费进修的计划，但是名额有限，需要考核才能获得晋升加薪的机会，由于为了以后未来着想，决定利用工作以外的时间去学习争取这个机会。另外，想要这个机会的同事比较多，需要很多时间准备，只能用工作以外的时间，时间有限，如果放弃网购给我带来的快乐又不现实	85	76	平时能控制住自己，看一看测评和了解下新商品也是没事的，而且还能给我带来快乐	C.(先加入去，每天玩完后多学习一会儿就好了)					B.刚刚已经开心过了，继续多学一会把时间补回来			1	没有	我觉得我兼顾了学习，没有耽误多少时间	78	2h	压力大
4-57	男	普通员工		本科	理工类	6501-8000元	6-10年	事业单位		网购																						喜欢一件衣服加入购物车，公司有一次提升自己从而获得加薪的机会，但是提升自己需要的时间和精力需要从空闲时间中抽取，而且机会少，参加的人也多，与自己购物有一定冲突。	68	56	平时能控制住自己，看一看测评和了解下新商品也是没事的，而且还能给我带来快乐	B.“反正一年就这么一次，来吧”						1			没有	做过的事情就要付出代价，没有什么可后悔的。	40		愉快
4-58	男	中层管理/中级技术人员/处级		本科	理工类	8001-15000元	6-10年	民营企业		网购																						我喜欢购物带来的的满足感，最近公司有一项考核，通过考核的有机会升职加薪，想要通过考核必须在工作以外得时间学习，但是这样就没时间购物了	81	65	我要全心投入备考，决定在考上之前绝不把时间金钱精力用来剁手了！	A.“不了啦，要花时间学习呢”	A.“不啦不啦，加入后又怎么会受得住诱惑”	A.“不啦，我想今年先不参与了”	A.“不啦不啦，加入后又怎么会受得住诱惑”	A.反正一年一次，今年不参与，明年还可以继续参与的			1		没有	因为双十一活动明年一样可以参与，但是升职加薪的机会很难得	80		坚定
4-59	女	普通员工		专科	人文类	5001-6500元	3-5年	民营企业		网购																						喜欢网购，但公司有个进修的机会，很多人竞争，要花费大量的工作之余时间与精力备考。	90	50	我要全心投入备考，决定在考上之前绝不把时间金钱精力用来剁手了！	A.“不了啦，要花时间学习呢”	A.“不啦不啦，加入后又怎么会受得住诱惑”	A.“不啦，我想今年先不参与了”	A.“不啦不啦，加入后又怎么会受得住诱惑”	A.反正一年一次，今年不参与，明年还可以继续参与的			1		没有	网购可以随机买，升职加薪了，以后买买买的机会多得是	70		充实
4-60	男	高层管理/高级技术人员/厅局级		本科	其他	15000元及以上	6-10年	国有企业		网购																						最近看中的漂亮衣服不舍得买，加入购物车。 公司进修计划名额有限，我决定利用工作外的时间学习，努力争取这次机会。	100	100	我要全心投入备考，决定在考上之前绝不把时间金钱精力用来剁手了！	C.(先加入去，每天玩完后多学习一会儿就好了)					B.刚刚已经开心过了，继续多学一会把时间补回来			1	没有	学习更使人快乐	99	1h	开心
4-61	女	普通员工		本科	自然科学类	5001-6500元	3-5年	民营企业		网购																						网购看上一件漂亮的裙子不舍得买加购物车里了，工作有晋升的机会需要考核来完成，需要放弃休息时间和网购	74	92	我要全心投入备考，决定在考上之前绝不把时间金钱精力用来剁手了！	C.(先加入去，每天玩完后多学习一会儿就好了)					B.刚刚已经开心过了，继续多学一会把时间补回来			1	没有	我够加倍努力	94	1h	愉快
4-62	女	普通员工		本科	其他	6501-8000元	3-5年	公务员		网购																						热爱网购会比较然后加购，单位有培训影响家庭生活等情况，如何选择	72	50	平时能控制住自己，看一看测评和了解下新商品也是没事的，而且还能给我带来快乐	A.“不了啦，要花时间学习呢”	C.先加入去，每天玩完后多学习一会儿就好了				B.刚刚已经开心过了，继续多学一会把时间补回来			1	有	网购可以一直持续，但培训机会只有一次	61	1h	纠结、后悔
4-63	女	基层管理/初级技术人员/科级		高中/中专	人文类	3501-5000元	6-10年	事业单位		网购																						我会放弃平时网购的时间进行学习争取到公司的进修学习机会，然后在去买自己喜欢的衣服	92	100	我要全心投入备考，决定在考上之前绝不把时间金钱精力用来剁手了！	A.“不了啦，要花时间学习呢”	A.“不啦不啦，加入后又怎么会受得住诱惑”	A.“不啦，我想今年先不参与了”	A.“不啦不啦，加入后又怎么会受得住诱惑”	A.反正一年一次，今年不参与，明年还可以继续参与的			1		没有	因为想得到学习进修的机会	100		愉快
4-64	女	高层管理/高级技术人员/厅局级		本科	社会科学类	6501-8000元	3-5年	民营企业		网购																						每个月都花很多钱购物 ，为了花出的钱最值得 ，会花时间看各种测评和各种商品的对比 ，最近看中一件漂亮衣服 但舍不得买 ，收藏加上购物车 ，公司最近有公费进修的计划 ，名额有限 需要通过考核后才能得到机会 ，进修后就会有晋升和加薪的机会 ，于是利用工作外的时间去学习 ，争取这次机会 ，想要得到进修机会的同事也很多 ，备考过程需要大量时间和精力 ，只能用工作以外的时间学习 ，	70	70	我要全心投入备考，决定在考上之前绝不把时间金钱精力用来剁手了！	A.“不了啦，要花时间学习呢”	A.“不啦不啦，加入后又怎么会受得住诱惑”	A.“不啦，我想今年先不参与了”	A.“不啦不啦，加入后又怎么会受得住诱惑”	A.反正一年一次，今年不参与，明年还可以继续参与的			1		没有	因为努力学习 晋升才是重要的	70		愉快
4-65	女	高层管理/高级技术人员/厅局级		本科	人文类	5001-6500元	6-10年	民营企业		网购																						我平时喜欢网购 每个月都会花一定的时间去对比价格 在网上买衣服 但是公司最近有个进修 需要利用工作以外的时间去学习 这样的话我就没时间再在网上去买衣服了 因为毕竟时间有限 两难的选择	100	50	平时能控制住自己，看一看测评和了解下新商品也是没事的，而且还能给我带来快乐	B.“反正一年就这么一次，来吧”						1			没有	毕竟自己的选择 自己就会去承担后果	20		网购的时候给自己带来了乐趣和惊喜 但是平静下来会有一些失落 因为没有去学习 但是我并不后悔自己的选择
4-66	女	普通员工		专科	人文类	5001-6500元	3-5年	民营企业		网购																						每个月都花很多钱在购物上，为了花的值得，会花时间去做商品测评和对比，最近看中一件衣服，收藏入购物车。 公司有公费进修计划，名额有限，需要考核才有机会。完成后有晋升加薪的可能，为了未来着想，利用工作之外时间学习，争取机会 想要这个机会的同事也不少，需要花费大量时间精力，工作之外时间和周末时间有限，习惯了购物乐趣放弃有点不现实	91	75	平时能控制住自己，看一看测评和了解下新商品也是没事的，而且还能给我带来快乐	C.(先加入去，每天玩完后多学习一会儿就好了)					B.刚刚已经开心过了，继续多学一会把时间补回来			1	没有	因为学习和购物娱乐都没有耽误	94	1.5h	感觉充实
4-67	女	普通员工		本科	人文类	3501-5000元	3年以下	民营企业		网购																						公司需要进修，只能通过自己下班时间和周末学习，会把自己网购的乐趣也淹没，公司参加的人也很多，但是我会努力	73	72	我要全心投入备考，决定在考上之前绝不把时间金钱精力用来剁手了！	A.“不了啦，要花时间学习呢”	A.“不啦不啦，加入后又怎么会受得住诱惑”	A.“不啦，我想今年先不参与了”	A.“不啦不啦，加入后又怎么会受得住诱惑”	A.反正一年一次，今年不参与，明年还可以继续参与的			1		没有	因为现在控制住诱惑，是为了以后更好的生活	80		愉快
4-68	女	普通员工		本科	其他	3501-5000元	3年以下	民营企业		网购																						材料大致内容：我喜欢网购但是工资水平不高，公司有一个进修机会，能够帮助我提升个人能力，加薪升职，但是竞争激烈，且需要花费学习时间和精力，并且会占用网购时间，可能短时间内无法通过网购获得个人精神上满足。 我做出的选择：当然是努力得到这个进修机会啦	73	40	平时能控制住自己，看一看测评和了解下新商品也是没事的，而且还能给我带来快乐	C.(先加入去，每天玩完后多学习一会儿就好了)					B.刚刚已经开心过了，继续多学一会把时间补回来			1	没有	学习能够提升个人能力，是对自己长远的一种投资，即使没有得到这个进修机会，也是在不断的学习补充完善自己，百利而无一害。	44	2h	有点痛苦
4-69	女	中层管理/中级技术人员/处级		本科	理工类	8001-15000元	11年及以上	国有企业		网购																						我沉迷于网购，目前公司有个进修机会会我的事业有帮助，我希望利用工作之余的时间加紧学习从而能获得这个机会，但这样牺牲一下网购时间。从我实际情况来说，我愿意利用工作之余时间学习，从而获得进修机会。	96	70	平时能控制住自己，看一看测评和了解下新商品也是没事的，而且还能给我带来快乐	C.(先加入去，每天玩完后多学习一会儿就好了)					B.刚刚已经开心过了，继续多学一会把时间补回来			1	没有	我网购是为了降低压力，我仍然在工作之余学习，学习时间是得到保证的，我在学习娱乐之间做好平衡。	77	1h	满足
4-70	男	基层管理/初级技术人员/科级		本科	理工类	5001-6500元	6-10年	公务员		网购																						公司有公费进修的计划，争取得到这次机会用来换取购物所带来的乐趣！	74	76	平时能控制住自己，看一看测评和了解下新商品也是没事的，而且还能给我带来快乐	B.“反正一年就这么一次，来吧”						1			没有	得到自己所想要的东西不后悔，再花点时间去补上学习！	78		愉快
4-71	女	中层管理/中级技术人员/处级		硕士	理工类	15000元及以上	6-10年	民营企业		网购																						为了花的钱有价值，买东西之前我都会认真做测评，最近看中了一件衣服很喜欢但是不舍得买。 公司最近有公费进修计划，需要报名员工通过考核才可以拿到有限的名额，但是进修后对于升官加薪有很大的好处。我决定报名，但是备考时间不充裕，并且会放弃网购带来的乐趣感觉突然放弃有点不太现实。	85	95	平时能控制住自己，看一看测评和了解下新商品也是没事的，而且还能给我带来快乐	C.(先加入去，每天玩完后多学习一会儿就好了)					B.刚刚已经开心过了，继续多学一会把时间补回来			1	没有	因为最重要的还是自律，不放弃自己兴趣爱好的同时，我也想好好学习，最终的结果也是好的。	90	1.5h	充实
4-72	男	中层管理/中级技术人员/处级		本科	理工类	8001-15000元	6-10年	国有企业		网购																						每个月在网购上花费很多的钱，并且还要花费很多时间去看测评和进行商品的对比，目前正好看中了一件衣服，但舍不得买，就把它放进了购物车。公司最近有公费进修的计划，但名额有限，需要通过考核后才能有机会。完成进修后就有加薪和晋升的机会。随着对工作的慢慢适应，开始对未来进行考虑。决定利用工作以外的时间去学习，以争取到进修的机会。但另一方面，想要争取进修机会的同事也很多，备考需要大量的时间和精力，只能利用工作以外的时间去学习，下班和周末的时间本来就有限，我又喜欢网购的乐趣，突然放弃又有些不现实。	75	100	我要全心投入备考，决定在考上之前绝不把时间金钱精力用来剁手了！	A.“不了啦，要花时间学习呢”	A.“不啦不啦，加入后又怎么会受得住诱惑”	A.“不啦，我想今年先不参与了”	A.“不啦不啦，加入后又怎么会受得住诱惑”	A.反正一年一次，今年不参与，明年还可以继续参与的			1		没有	自己定下了目标就要努力去实现，不能被别的事情干扰。	100		愉快
4-73	男	普通员工		本科	理工类	5001-6500元	3年以下	民营企业		网购																						会暂时放弃网购的乐趣去认真准备备考争取进修的机会	81	100	平时能控制住自己，看一看测评和了解下新商品也是没事的，而且还能给我带来快乐	C.(先加入去，每天玩完后多学习一会儿就好了)					B.刚刚已经开心过了，继续多学一会把时间补回来			1	没有	内心真实想法	90	1h	愉快
4-74	女	基层管理/初级技术人员/科级		本科	人文类	5001-6500元	3年以下	国有企业		网购																						你每个月都花很多钱够物上，为了能使花出去的钱，值得你还会花时间的各种评论和各种商品对比，最近正好看中了一件漂亮的衣服，但舍不得买于是收藏加购物车公司最近有公费精修的计划名额有限，需要通过考核后才得到机会完成进修后就会晋级回家去随着工作的慢慢适应，你也太是未来着想，于是你利用工作外的时间去学习，努力争取到这次机会，但是一方面想得到进修的同事，也不少备考过程需要大量时间精力鞋，只能用工作以外的时间去学习，周末和的时间有限，另一方面，你习惯于网购带来乐趣，突然放弃的话有点不现实。	70	78	我要全心投入备考，决定在考上之前绝不把时间金钱精力用来剁手了！	C.(先加入去，每天玩完后多学习一会儿就好了)					B.刚刚已经开心过了，继续多学一会把时间补回来			1	没有	快乐进行，不曾后悔，也没有后悔药	71	1.5h	难受
4-75	女	普通员工		专科	其他	3501-5000元	3-5年	民营企业		网购																						公司有进修机会，需要我业余时间努力备考，一旦成功会得到升职加薪的机会，我会先努力准备考试	80	54	平时能控制住自己，看一看测评和了解下新商品也是没事的，而且还能给我带来快乐	B.“反正一年就这么一次，来吧”						1			有	因为暂时的蝇头小利，耽误了学习	53		失落
4-76	男	基层管理/初级技术人员/科级		本科	艺术类	5001-6500元	3-5年	民营企业		网购																						购物是非常愉快的消遣方式，有个工作可以进修的机会，要靠自己争取	95	93	平时能控制住自己，看一看测评和了解下新商品也是没事的，而且还能给我带来快乐	A.“不了啦，要花时间学习呢”	A.“不啦不啦，加入后又怎么会受得住诱惑”	A.“不啦，我想今年先不参与了”	A.“不啦不啦，加入后又怎么会受得住诱惑”	A.反正一年一次，今年不参与，明年还可以继续参与的			1		没有	因为贫穷限制了我的想象，就看看就好，除非是必要品没必要的不会考虑	91		平淡
4-77	男	基层管理/初级技术人员/科级		本科	理工类	8001-15000元	3-5年	公务员		网购																						我每个月都在购物上面花费很多钱，为了能够让花出去的钱更值得，需要花费大量的时间对商品进行对比，最近收藏加购了一件漂亮的衣服，另一方面我想要争取公司一个公费进修的机会，备考过程需要大量的时间和精力，我需要在网购和备考上进行取舍。在这种情况下，我会选择备考准备，把网购延后。	60	80	我要全心投入备考，决定在考上之前绝不把时间金钱精力用来剁手了！	A.“不了啦，要花时间学习呢”	A.“不啦不啦，加入后又怎么会受得住诱惑”	A.“不啦，我想今年先不参与了”	A.“不啦不啦，加入后又怎么会受得住诱惑”	B.反正一年一次，用不了多少时间的，加入好朋友的队伍，一起玩游戏领红包		1			没有	给别人助力一下可以增进感情，如果别人话都说到了这个成都还是不近人情，未免过于严苛，所以大部分时间我是能够控制自己不去网购而是去准备备考，我对此次进修机会还是很有信心的。	80		这样对大部分的诱惑能够勇敢说不，我觉得自己对自己还是很满意的，这样的一天很愉快，同时在最后也帮别人的忙，我感到很满足。
4-78	男	基层管理/初级技术人员/科级		专科	艺术类	8001-15000元	6-10年	事业单位		网购																						网络的补偿什么东西，这一块的，看了一眼。	56	40	平时能控制住自己，看一看测评和了解下新商品也是没事的，而且还能给我带来快乐	C.(先加入去，每天玩完后多学习一会儿就好了)					B.刚刚已经开心过了，继续多学一会把时间补回来			1	没有	都在做啊	41	1h	愉快
4-79	女	普通员工		本科	人文类	6501-8000元	11年及以上	国有企业		网购																						放假啊我在哪里有什么叭叭叭呵沙发给她说心	37	45	平时能控制住自己，看一看测评和了解下新商品也是没事的，而且还能给我带来快乐	C.(先加入去，每天玩完后多学习一会儿就好了)					A.白天上班也累了，休息吧	1			没有	完美无暇	60	1h	愉快
4-80	女	高层管理/高级技术人员/厅局级		本科	其他	6501-8000元	6-10年	民营企业		网购																						每个月都花很多钱购物上，且为了能使花出去的钱最值得，还会去花时间在看各种测评和做各种商品的对比。最近正好看中了一件漂亮衣服但舍不得买，于是收藏加购物车。 公司最近有公费进修的计划，但是名额有限，需要在通过考核后才能得到机会。完成进修后就会有晋升和加薪的机会。随着对工作的慢慢适应，也开始为未来着想了。于是决定利用工作外的时间去学习，努力争取到这次机会。 但是一方面，想要得到进修机会的同事也不在少数，备考过程需要大量时间﻿和精力，且只能用工作以外的时间去学习，下班和周末时间本来就有限；另一方面，你习惯于网购带来的乐趣，要突然放弃的话，也好像有点不太现实。	85	42	平时能控制住自己，看一看测评和了解下新商品也是没事的，而且还能给我带来快乐	C.(先加入去，每天玩完后多学习一会儿就好了)					B.刚刚已经开心过了，继续多学一会把时间补回来			1	没有	学习和网购都兼顾到了，是比较合理的抉择。	82	1h	踏实
4-81	女	中层管理/中级技术人员/处级		专科	人文类	5001-6500元	6-10年	民营企业		网购																						我喜欢网购，每个月都会花时间去研究对比各家店铺，以最便宜的价格买到最划算的物品…最近刚好看到一件喜欢的衣服，于是就加入了购物车。然而公司最近有公费进修计划，通过考核才有机会，最后可以晋升加薪，这么好的机会我一定要去…然而这进修只能用工作以外的时间去学习，但我周末时间是用来研究网购的，这一冲突，让我进退两难…	83	48	平时能控制住自己，看一看测评和了解下新商品也是没事的，而且还能给我带来快乐	C.(先加入去，每天玩完后多学习一会儿就好了)					B.刚刚已经开心过了，继续多学一会把时间补回来			1	没有	因为参与电商网络活动的时候并没有影响到学习	69	2h	充实、满意
4-82	女	中层管理/中级技术人员/处级		本科	理工类	8001-15000元	3-5年	公务员		网购																						本人非常喜欢网购。近期公司有外出学习的机会，但是名额有限。有很多同事都很想要这次机会，自己也想要，但是通过考核需要拥有大量的时间用来备考。而且只能用下班和周末的空余时间，空余时间非常有限。	86	65	平时能控制住自己，看一看测评和了解下新商品也是没事的，而且还能给我带来快乐	C.(先加入去，每天玩完后多学习一会儿就好了)					B.刚刚已经开心过了，继续多学一会把时间补回来			1	没有	既然做了选择，就不会后悔。	66	1.5h	愉快
4-83	女	中层管理/中级技术人员/处级		硕士	理工类	8001-15000元	3-5年	民营企业		网购																						我想要买一条裙子但是舍不得买于是收藏了没有购买，公司有一个公费进修的机会，如果我想要获得这个机会就要花费我业余的仅剩不多的自由时间去准备，我要在网购的乐趣和抓住这个机会之间做出选择。 我会选择抓住机会，好好准备，争取获得这个机会。	82	55	我要全心投入备考，决定在考上之前绝不把时间金钱精力用来剁手了！	A.“不了啦，要花时间学习呢”	A.“不啦不啦，加入后又怎么会受得住诱惑”	A.“不啦，我想今年先不参与了”	A.“不啦不啦，加入后又怎么会受得住诱惑”	A.反正一年一次，今年不参与，明年还可以继续参与的			1		没有	因为我克服了困难，学会了如何控制自己的欲望，这对于我来说是一个很大的收获。	91		充实
4-84	女	普通员工		本科	理工类	6501-8000元	3-5年	国有企业		网购																						每个月都花很多钱，购物上结婚了，能使花吃的钱最值得，还会花时间，可可，荣哲平和尚品对比，最近看中了一件漂亮的衣服，都舍不得买，于是收藏加购物车总公司注意有过分与休息的计划，名额有限，需要考核以后才能得到机会，精修以后能有晋升和加薪的机会，我决定利用工作的时间去努力，争取的机会，一方面我要第五工作以外的时间去学习，但工作以外的时间有限，我还想网购带来乐趣，不想放弃	78	52	平时能控制住自己，看一看测评和了解下新商品也是没事的，而且还能给我带来快乐	B.“反正一年就这么一次，来吧”						1			有	毕竟网络是爱好但是继续学习是一生的福利和待遇	42		充足快乐
4-85	男	普通员工		本科	人文类	3501-5000元	6-10年	外资企业		网购																						每个月都花很多钱在购物上，最近正好看中了一件漂亮的衣服，但不舍得买，收藏到了购物车里，公司有公费进修的计划，名额有限，需要考核，才能有机会晋升跟加薪，所以我决定争取这次机会，但同事参加的也不再少数，备考过程需要时间跟精力，下班跟周末时间有限，我习惯网购带来的快乐，要放弃不太现实。	85	80	我要全心投入备考，决定在考上之前绝不把时间金钱精力用来剁手了！	C.(先加入去，每天玩完后多学习一会儿就好了)					B.刚刚已经开心过了，继续多学一会把时间补回来			1	没有	因为都没有损失。	80	1.5h	喜忧参半
4-86	女	中层管理/中级技术人员/处级		本科	理工类	15000元及以上	11年及以上	国有企业		网购																						网上购物会导致人的满足欲上升，并且会大量购买一些没用的东西	100	100	平时能控制住自己，看一看测评和了解下新商品也是没事的，而且还能给我带来快乐	C.(先加入去，每天玩完后多学习一会儿就好了)					B.刚刚已经开心过了，继续多学一会把时间补回来			1	没有	因为帮助了朋友，同时也让自己得到了满足，让自己的心情变得愉悦，能更加的努力学习	100	2h	愉快
4-87	男	基层管理/初级技术人员/科级		硕士	理工类	8001-15000元	11年及以上	公务员		网购																						材料需要我在业余时间网购和业余时间学习进修以便晋升中做出选择。实际上无需选择，网购与学习本身并不冲突，只要带着目的去买东西就不会浪费时间	93	76	平时能控制住自己，看一看测评和了解下新商品也是没事的，而且还能给我带来快乐	A.“不了啦，要花时间学习呢”	A.“不啦不啦，加入后又怎么会受得住诱惑”	B.“好吧，今年再参与一次”				1			有	应该抵御住诱惑，毕竟赚金币是花时间的	54		无奈
4-88	男	中层管理/中级技术人员/处级		专科	社会科学类	6501-8000元	11年及以上	民营企业		网购																						我有爱网购的习惯，同时碰到了单位培训的机会，培训对我工作意义重大，但需要经过考核，就需要业余时间学习，与网购爱好形成了冲突。我决定先放弃网购专攻学习以争取通过考核。	26	71	我要全心投入备考，决定在考上之前绝不把时间金钱精力用来剁手了！	A.“不了啦，要花时间学习呢”	A.“不啦不啦，加入后又怎么会受得住诱惑”	A.“不啦，我想今年先不参与了”	A.“不啦不啦，加入后又怎么会受得住诱惑”	A.反正一年一次，今年不参与，明年还可以继续参与的			1		没有	我得到了需要的学习时间，为未来争取了机会。	85		终于有机会摆脱无聊的、到处是陷阱的网购了
4-89	女	中层管理/中级技术人员/处级		本科	人文类	5001-6500元	6-10年	民营企业		网购																						最近拉面一款漂亮的衣服已经加购准备下单，但是公司最近有比较好的机会能够进修，但是进修需要自己学习晋升，但是下班时间有限，跟自己喜欢购物的习惯可能会有冲突	82	95	我要全心投入备考，决定在考上之前绝不把时间金钱精力用来剁手了！	C.(先加入去，每天玩完后多学习一会儿就好了)					B.刚刚已经开心过了，继续多学一会把时间补回来			1	没有	学习和网购两不耽误	100	2h	累并快乐着
4-90	男	普通员工		高中/中专	理工类	5001-6500元	11年及以上	国有企业		网购																						平时花费很多钱在网上购物，为了物有所值并花时间看各种测评和商品对比。公司今日有公费进修计划，名额有限，需考核合格才有机会成行。完成进修有机会晋升加薪。为以后打算，决定参与。 但是参与同事较多，且备考需消耗大量业余时间与精力，所以要放弃自己网购的乐趣	30	70	平时能控制住自己，看一看测评和了解下新商品也是没事的，而且还能给我带来快乐	C.(先加入去，每天玩完后多学习一会儿就好了)					B.刚刚已经开心过了，继续多学一会把时间补回来			1	没有	因为两不耽搁	70	2h	愉悦，鱼与熊掌兼得
4-91	女	中层管理/中级技术人员/处级		专科	其他	6501-8000元	6-10年	民营企业		网购																						公司现在有公费进修计划，虽然参与的人不多，但是也需要用业余时间来备考，且自己享受网购的乐趣，又又喜欢但舍不得买的东西。 我会积极备考，先提升自己，才有更多的能力买到自己喜欢的东西。	68	84	平时能控制住自己，看一看测评和了解下新商品也是没事的，而且还能给我带来快乐	A.“不了啦，要花时间学习呢”	A.“不啦不啦，加入后又怎么会受得住诱惑”	A.“不啦，我想今年先不参与了”	A.“不啦不啦，加入后又怎么会受得住诱惑”	A.反正一年一次，今年不参与，明年还可以继续参与的			1		没有	坚定自己的选择	92		元气满满
4-92	女	基层管理/初级技术人员/科级		专科	人文类	6501-8000元	11年及以上	外资企业		网购																						1.最近看中了一件漂亮衣服舍不得买，收藏加入购物车 2.公司最近有公费进修计划，完成进修后有晋升加薪的机会但是需要通过考核才能得到机会，但是名额有限，为了争取这次机会，我决定用工作外的时间去学习 3.要得到进修机会的人不在少数，备考需要大量的时间和精力，工作外的时间有限，对于喜欢网购的我来说，选择网购还是学习挺纠结的	66	30	平时能控制住自己，看一看测评和了解下新商品也是没事的，而且还能给我带来快乐	A.“不了啦，要花时间学习呢”	A.“不啦不啦，加入后又怎么会受得住诱惑”	A.“不啦，我想今年先不参与了”	A.“不啦不啦，加入后又怎么会受得住诱惑”	A.反正一年一次，今年不参与，明年还可以继续参与的			1		没有	因为晋升加薪只有一次机会 ，加薪了可以更好的网购，晋升也是对自己的肯定，值得	50		痛并快乐着，值得
4-93	男	中层管理/中级技术人员/处级		本科	理工类	8001-15000元	6-10年	民营企业		网购																						我已网购为乐趣 但因为工作上的原因 得牺牲自己的乐趣精力与工作以外的时间	100	61	我要全心投入备考，决定在考上之前绝不把时间金钱精力用来剁手了！	A.“不了啦，要花时间学习呢”	A.“不啦不啦，加入后又怎么会受得住诱惑”	A.“不啦，我想今年先不参与了”	A.“不啦不啦，加入后又怎么会受得住诱惑”	A.反正一年一次，今年不参与，明年还可以继续参与的			1		没有	既然选择了要为之后着想 就需要全力以赴 拒绝诱惑	96		苦中作乐
4-94	男	中层管理/中级技术人员/处级		本科	人文类	6501-8000元	3-5年	国有企业		网购																						习惯网购方式，公司有名额让自己提示的时间，但要花费大量时间，精力去准备，而自己周末空余时间十分有限	60	73	我要全心投入备考，决定在考上之前绝不把时间金钱精力用来剁手了！	A.“不了啦，要花时间学习呢”	A.“不啦不啦，加入后又怎么会受得住诱惑”	A.“不啦，我想今年先不参与了”	A.“不啦不啦，加入后又怎么会受得住诱惑”	A.反正一年一次，今年不参与，明年还可以继续参与的			1		没有	学习更能让自己进步	74		充实，有成就感
4-95	女	基层管理/初级技术人员/科级		本科	社会科学类	5001-6500元	3-5年	事业单位		网购																						每个月我会花很多钱购物，还会利用时间看测评做对比，最近有一件喜欢但是舍不得买的衣服放在购物车。公司的公费进修有名额限制，进修后有加薪机会，我决定学习和争取机会。但是竞争机会的同事有很多，备考需要时间和精力，只能工作后学习，时间有限，另一方面，我不想放弃在空闲时间网购带来的乐趣	78	25	平时能控制住自己，看一看测评和了解下新商品也是没事的，而且还能给我带来快乐	C.(先加入去，每天玩完后多学习一会儿就好了)					B.刚刚已经开心过了，继续多学一会把时间补回来			1	没有	因为不仅体验到了购物抢红包的快乐，而且确实学习到了东西，在向着进修努力	44	1h	愉快
4-96	女	中层管理/中级技术人员/处级		硕士	理工类	6501-8000元	6-10年	事业单位		网购																						我很乐忠于网购，为了能使购物性价比高还会去看测评。最近我看到了一个很中意的衣服，但是舍不得买，于是加入了购物车。公司有进修计划但是名额有限，成功了会升职加薪，有意愿的人很多，我需要花费很多时间来准备这次计划。所以我要放弃网购。因为我觉得工作才是最重要的。如果成功了那一切努力都是值得的	65	84	我要全心投入备考，决定在考上之前绝不把时间金钱精力用来剁手了！	A.“不了啦，要花时间学习呢”	A.“不啦不啦，加入后又怎么会受得住诱惑”	A.“不啦，我想今年先不参与了”	A.“不啦不啦，加入后又怎么会受得住诱惑”	A.反正一年一次，今年不参与，明年还可以继续参与的			1		没有	我觉得为了升职跟以后的生活值得	99		愉快
4-97	男	中层管理/中级技术人员/处级		本科	理工类	15000元及以上	11年及以上	事业单位		网购																						讲述的是为了得到公司免费进修从而获得升职加薪必须要从业余时间和礼拜天以及一切能用的时间学习，包括以前喜欢的网购也放弃了。	80	75	我要全心投入备考，决定在考上之前绝不把时间金钱精力用来剁手了！	A.“不了啦，要花时间学习呢”	A.“不啦不啦，加入后又怎么会受得住诱惑”	A.“不啦，我想今年先不参与了”	A.“不啦不啦，加入后又怎么会受得住诱惑”	A.反正一年一次，今年不参与，明年还可以继续参与的			1		没有	升职加薪本来就是对你能力的一种肯定。冰丝出来打工就是为了能让家里人过上更好的生活。所以又是必须要放弃一些以前喜欢的东西。	87		充实
4-98	女	基层管理/初级技术人员/科级		硕士	理工类	8001-15000元	11年及以上	民营企业		网购																						业余时间喜欢网购，现在为了工作晋升需要牺牲网购的时间来学习	97	100	我要全心投入备考，决定在考上之前绝不把时间金钱精力用来剁手了！	A.“不了啦，要花时间学习呢”	A.“不啦不啦，加入后又怎么会受得住诱惑”	A.“不啦，我想今年先不参与了”	A.“不啦不啦，加入后又怎么会受得住诱惑”	A.反正一年一次，今年不参与，明年还可以继续参与的			1		没有	学习带来的长远的好处，不是眼前的网购带来的快乐能比的	100		充实
4-99	女	普通员工		本科	人文类	3501-5000元	3年以下	事业单位		网购																						我每个月花很多钱在买东西上，而且为了省钱就不得不多重比价之后再收藏购买。 公司最近有公费进修的计划，我也会为了以后工作晋升等就利用工作之外的时间进行学习 但是由于进修机会有限，备考需要花费工作以外很多的休息时间，就会和我喜欢网购的娱乐休闲时间有很大冲突	100	43	我要全心投入备考，决定在考上之前绝不把时间金钱精力用来剁手了！	C.(先加入去，每天玩完后多学习一会儿就好了)					B.刚刚已经开心过了，继续多学一会把时间补回来			1	没有	学习之余娱乐一下还是能够缓解学习的压力，也能够转移一下专注力让自己能更投入下阶段学习	54	1.5h	无聊
4-100	女	普通员工		硕士	其他	15000元及以上	3-5年	国有企业		网购																						喜欢购物，但财力有限。近期有进修机会，能升职加薪，但觉得压力太大，没有时间。	84	93	我要全心投入备考，决定在考上之前绝不把时间金钱精力用来剁手了！	C.(先加入去，每天玩完后多学习一会儿就好了)					A.白天上班也累了，休息吧	1			没有	开心就好，学习未必就赶不上。	62	1h	充实
4-101	女	基层管理/初级技术人员/科级		硕士	其他	8001-15000元	3-5年	国有企业		网购																						每个月都花很多钱购物上，且为了能使花出去的钱最值得，你还会去花时间在看各种测评和做各种商品的对比。最近正好看中了一件漂亮衣服但舍不得买，于是收藏加购物车。 公司最近有公费进修的计划，但是名额有限，需要在通过考核后才能得到机会。完成进修后就会有晋升和加薪的机会。随着对工作的慢慢适应，你也开始为未来着想了。于是你决定利用工作外的时间去学习，努力争取到这次机会。 但是一方面，想要得到进修机会的同事也不在少数，备考过程需要大量时间和精力，且只能用工作以外的时间去学习，下班和周末时间本来就有限;另一方面，你习惯于网购带来的乐趣，要突然放弃的话，也好像有点不太现实。	70	70	平时能控制住自己，看一看测评和了解下新商品也是没事的，而且还能给我带来快乐	C.(先加入去，每天玩完后多学习一会儿就好了)					B.刚刚已经开心过了，继续多学一会把时间补回来			1	没有	我认为我的选择是对的	77	2h	欢乐
4-102	女	中层管理/中级技术人员/处级		本科	理工类	8001-15000元	6-10年	国有企业		网购																						每个月要花很多钱去网购，但舍不得，刚好单位有免费进修，我就努力去争取机会，得到的话，就可能升职加薪，但不知道怎么分配时间	65	91	我要全心投入备考，决定在考上之前绝不把时间金钱精力用来剁手了！	A.“不了啦，要花时间学习呢”	A.“不啦不啦，加入后又怎么会受得住诱惑”	A.“不啦，我想今年先不参与了”	A.“不啦不啦，加入后又怎么会受得住诱惑”	A.反正一年一次，今年不参与，明年还可以继续参与的			1		没有	为了升职加薪	95		愉快
4-103	女	普通员工		本科	医学类	3501-5000元	3年以下	民营企业		网购																						一边是我喜欢的小裙子 一边是可能加薪的机会，这是个很好的机遇很好选择啊，裙子会贬值，而自我价值会不断增值，肯定优先选自己的前途啊	96	27	我要全心投入备考，决定在考上之前绝不把时间金钱精力用来剁手了！	A.“不了啦，要花时间学习呢”	A.“不啦不啦，加入后又怎么会受得住诱惑”	A.“不啦，我想今年先不参与了”	A.“不啦不啦，加入后又怎么会受得住诱惑”	A.反正一年一次，今年不参与，明年还可以继续参与的			1		没有	我网购很多时候是因为我很烦，我很难受，购物就是我发泄的方式，而不是我真的非常刚需，比起前途和事业我还是拎的清的，只有提升自己才能赚更多的钱网购，与其想着怎么省钱的买买买，不如想办法提高自己的工资	41		会觉得非常充实，还会有一种自豪感，看，今天我拒绝了诱惑，离着成功迈进一步
4-104	女	普通员工		高中/中专	其他	3500元及以下	3-5年	民营企业		网购																						喜欢网购的我最近看中了一个裙子因为资金原因只能先收藏加入购物车里。这时公司有个公费进修的机会，对往后的晋升也是很大的帮助，而在争取的过程中会很辛苦有可能会因为网购的兴趣导致中途放弃	80	60	平时能控制住自己，看一看测评和了解下新商品也是没事的，而且还能给我带来快乐	C.(先加入去，每天玩完后多学习一会儿就好了)					B.刚刚已经开心过了，继续多学一会把时间补回来			1	没有	因为开启了醒的乐趣得到了满足	80	1h	痛并快乐
4-105	女	普通员工		本科	理工类	8001-15000元	3-5年	民营企业		网购																						我每个月都花很多钱购物上，为能使花出去的钱最值得，货比三家。最近看中了一件漂亮衣服舍不得买，收藏加物车。公司最近有公费进修的计划，名额有限，需要在通过考核后才得到机会。完成进修后就会有晋升和加薪的机会。随着对工作的慢慢适应，我也开始为未来着想，我努力争取到这次机会，但得到进修机会的同事也不在少数，备考过程需要大量时间﻿和精力，要用工作以外的时间去学习，时间本来有限，我习惯于网购带来的乐趣，放弃也好像有点不太现实。	89	75	平时能控制住自己，看一看测评和了解下新商品也是没事的，而且还能给我带来快乐	C.(先加入去，每天玩完后多学习一会儿就好了)					B.刚刚已经开心过了，继续多学一会把时间补回来			1	没有	网购使我快乐，不能放弃。又没耽误学习，少睡会就行	79	>2h	每天过的很愉快，很充实
4-106	女	普通员工		本科	理工类	5001-6500元	6-10年	民营企业		网购																						我喜欢网购，我通常花费很多时间在网购上。最近我想通过考试参加公司的公费进修，备考需要大量的时间和精力，我只能在工作外的时间去学习，为此我不得不放弃自己喜欢的网购。	75	80	我要全心投入备考，决定在考上之前绝不把时间金钱精力用来剁手了！	A.“不了啦，要花时间学习呢”	A.“不啦不啦，加入后又怎么会受得住诱惑”	A.“不啦，我想今年先不参与了”	A.“不啦不啦，加入后又怎么会受得住诱惑”	A.反正一年一次，今年不参与，明年还可以继续参与的			1		没有	我觉得进修的机会更难得！	66		充实
4-107	女	基层管理/初级技术人员/科级		本科	理工类	3501-5000元	3年以下	民营企业		网购																						公司有进修后就会有晋升和加薪的机会，备考需要花大量的时间准备。但是习惯网购的快乐，备考不太现实	94	38	平时能控制住自己，看一看测评和了解下新商品也是没事的，而且还能给我带来快乐	C.(先加入去，每天玩完后多学习一会儿就好了)					B.刚刚已经开心过了，继续多学一会把时间补回来			1	没有	因为双十一过的很快乐	78	>2h	愉快
4-108	女	普通员工		专科	理工类	3501-5000元	3-5年	民营企业		网购																						选择去进修，网购只是兴趣，以后还可以继续，但是学习机会可能就只有一次，要把握机会	57	68	我要全心投入备考，决定在考上之前绝不把时间金钱精力用来剁手了！	A.“不了啦，要花时间学习呢”	A.“不啦不啦，加入后又怎么会受得住诱惑”	A.“不啦，我想今年先不参与了”	A.“不啦不啦，加入后又怎么会受得住诱惑”	A.反正一年一次，今年不参与，明年还可以继续参与的			1		没有	机会只会留给努力的人，先放弃目前兴趣，以后可以得到更多的回报	66		遗憾
4-109	女	普通员工		本科	医学类	5001-6500元	6-10年	国有企业		网购																						我喜欢网购，最近看中一件衣服没舍得买放到了购物车里，公司最近有公费进修机会，但是名额有限，需要利用工作以外的时间学习，如果要利用工作以外时间学习，网购的时间就少了，需要权衡利弊关系。	81	85	我要全心投入备考，决定在考上之前绝不把时间金钱精力用来剁手了！	A.“不了啦，要花时间学习呢”	A.“不啦不啦，加入后又怎么会受得住诱惑”	A.“不啦，我想今年先不参与了”	A.“不啦不啦，加入后又怎么会受得住诱惑”	A.反正一年一次，今年不参与，明年还可以继续参与的			1		没有	一生的机会可能没有那么多，这次没抓住有可能就要等好长时间，为了理想而奋斗，享受过程，不断拼搏。	85		愉快
4-110	女	基层管理/初级技术人员/科级		本科	其他	6501-8000元	6-10年	民营企业		网购																						网购能很好的满足我的下班时间，但现在有一个晋升的机会，而且争取的人不在少数，需要牺牲我的网购时间来更好的学习	96	96	我要全心投入备考，决定在考上之前绝不把时间金钱精力用来剁手了！	C.(先加入去，每天玩完后多学习一会儿就好了)					B.刚刚已经开心过了，继续多学一会把时间补回来			1	没有	因为两样都没有耽误	89	2h	充实
4-111	女	普通员工		本科	其他	6501-8000元	3年以下	公务员		网购																						本人是网购资深爱好者，由于要升职加薪不得不放弃平时网购时间来提升自身能力。	61	59	我要全心投入备考，决定在考上之前绝不把时间金钱精力用来剁手了！	C.(先加入去，每天玩完后多学习一会儿就好了)					B.刚刚已经开心过了，继续多学一会把时间补回来			1	没有	朋友之间也巩固了友谊。	59	2h	平淡
4-112	女	中层管理/中级技术人员/处级		本科	其他	6501-8000元	3-5年	国有企业		网购																						我很喜欢网上购物。要提升自己参加考核。占用一些休息时间。包括网上购物的时间。	80	82	我要全心投入备考，决定在考上之前绝不把时间金钱精力用来剁手了！	B.“反正一年就这么一次，来吧”						1			没有	一年只有一次	77		繁忙
4-113	男	基层管理/初级技术人员/科级		本科	人文类	5001-6500元	3年以下	事业单位		网购																						我喜欢网购，有进修机会，但是一方面竞争者众多，我需要用大量的时间精力投入，另一方面，我又不舍得我的快乐网购	62	70	平时能控制住自己，看一看测评和了解下新商品也是没事的，而且还能给我带来快乐	C.(先加入去，每天玩完后多学习一会儿就好了)					B.刚刚已经开心过了，继续多学一会把时间补回来			1	没有	我都满足了	92	2h	愉快
4-114	女	普通员工		本科	人文类	3501-5000元	11年及以上	国有企业		网购																						我每个月都会花很多钱在购物上，为了花钱花的值得，我还花时间测评和积极对比，最近看上一件漂亮衣服舍不得购买，但是加入了购物车，公司最近有公费进修的计划，还得通过考核才能获得机会，完成进修后还有机会加薪和升职，于是我工作之外去学习努力争取这次机会，但是竞争非常激烈，本来时间紧让我放弃网购也不现实	80	72	平时能控制住自己，看一看测评和了解下新商品也是没事的，而且还能给我带来快乐	C.(先加入去，每天玩完后多学习一会儿就好了)					B.刚刚已经开心过了，继续多学一会把时间补回来			1	没有	尽力学习不放弃自己的爱好挺好	71	1h	开心快乐
4-115	男	基层管理/初级技术人员/科级		本科	理工类	8001-15000元	11年及以上	外资企业		网购																						我每个月都花很多钱购物上，还会去花时间在看各种测评和做各种商品的对比。最近正好看中了一件漂亮衣服但舍不得买，于是收藏加购物车。 公司最近有公费进修的计划，但是名额有限，需要在通过考核后才能得到机会。完成进修后就会有晋升和加薪的机会。随着对工作的慢慢适应，我决定利用工作外的时间去学习，努力争取到这次机会。 但是想要得到进修机会的同事很多，备考需要大量时间﻿和精力，只能用工作以外的时间去学习，另外，我习惯于网购带来的乐趣，要突然放弃的话，好像不太现实。	96	85	平时能控制住自己，看一看测评和了解下新商品也是没事的，而且还能给我带来快乐	C.(先加入去，每天玩完后多学习一会儿就好了)					B.刚刚已经开心过了，继续多学一会把时间补回来			1	没有	学习购物两不误	91	1h	充实
4-116	男	普通员工		专科	理工类	3501-5000元	3-5年	事业单位		网购																						我每个月花很多钱网购，也要每笔钱都花的值。公司有公费进修的计划，名额有限需要考核才可以去，进修回来可以升职加薪，但必须要去充电，一方面又要去充电学习，一方面又不能失去网购带来的快乐，好难。	81	69	我要全心投入备考，决定在考上之前绝不把时间金钱精力用来剁手了！	C.(先加入去，每天玩完后多学习一会儿就好了)					B.刚刚已经开心过了，继续多学一会把时间补回来			1	没有	因为没有十全十美的事情	67	0.5h	痛并快乐着
4-117	男	中层管理/中级技术人员/处级		本科	理工类	15000元及以上	11年及以上	民营企业		网购																						我很喜欢购物，但为了购物所值，你还会去花时间在看各种测评和做各种商品的对比。最近正好看中了一件漂亮衣服但舍不得买，于是收藏加购物车，公司最近有公费进修的计划，但是名额有限，需要在通过考核后才能得到机会。完成进修后就会有晋升和加薪的机会。随着对工作的慢慢适应，你也开始为未来着想了。于是你决定利用工作外的时间去学习，努力争取到这次机会。。但是一方面，想要得到进修机会的同事也不在少数，备考过程需要大量时间﻿和精力，且只能用工作以外的时间去学习，下班和周末时间本来就有限；另一方面，你习惯于网购带来的乐趣，要突然放弃的话，也好像有点不太现实。	89	70	平时能控制住自己，看一看测评和了解下新商品也是没事的，而且还能给我带来快乐	C.(先加入去，每天玩完后多学习一会儿就好了)					A.白天上班也累了，休息吧	1			没有	因为我购买到了我喜欢的东西	65	>2h	开心
4-118	女	普通员工		初中及以下	其他	3500元及以下	3年以下	民营企业		网购																						我喜欢网购，看上一个漂亮衣服，加了购物车，公司安排外出进修，机会不多，我想参加，竞争的人很多，而且要付出大量工作外时间学习然后考核，这样需要放弃网购这项乐趣	75	76	我要全心投入备考，决定在考上之前绝不把时间金钱精力用来剁手了！	C.(先加入去，每天玩完后多学习一会儿就好了)					B.刚刚已经开心过了，继续多学一会把时间补回来			1	没有	感觉喜欢网购和工作努力上进并不冲突。	85	1h	充实
4-119	男	中层管理/中级技术人员/处级		本科	人文类	6501-8000元	6-10年	民营企业		网购																						喜欢网购，经常做一些货比三家的实验。但是由于升职加薪自身能力的提供要通过利用自己的时间去培训学习，但又不能一下子放弃网购这个娱乐方式。 我会选择充分利用时间学习，全身心投入，把网购的日程忘后放一下，这次利用好机会，以后也会有空余时间。	86	78	我要全心投入备考，决定在考上之前绝不把时间金钱精力用来剁手了！	A.“不了啦，要花时间学习呢”	A.“不啦不啦，加入后又怎么会受得住诱惑”	A.“不啦，我想今年先不参与了”	A.“不啦不啦，加入后又怎么会受得住诱惑”	A.反正一年一次，今年不参与，明年还可以继续参与的			1		没有	因为学习的机会不多，网购可以一直有。	72		愉快，今天去游玩了，虽然天气有点热，但是心情非常愉快。
4-120	女	普通员工		专科	人文类	3501-5000元	3年以下	民营企业		网购																						自己喜欢购物，喜欢在购物上面花时间对比，在淘宝看了一件商品价格比较高，在犹豫就先加入购物车。公司最近有个进修机会，但是考虑公司同事人多，自己不一定能得到这个机会	75	60	我要全心投入备考，决定在考上之前绝不把时间金钱精力用来剁手了！	C.(先加入去，每天玩完后多学习一会儿就好了)					B.刚刚已经开心过了，继续多学一会把时间补回来			1	没有	劳逸结合	65	2h	一般
4-121	女	中层管理/中级技术人员/处级		本科	其他	6501-8000元	3-5年	国有企业		网购																						为了提升自己参加考试，放弃一些休息时间，和网上购物。	73	67	我要全心投入备考，决定在考上之前绝不把时间金钱精力用来剁手了！	B.“反正一年就这么一次，来吧”						1			没有	一年只有一次	74		愉悦
4-122	男	普通员工		本科	理工类	6501-8000元	6-10年	事业单位		网购																						喜欢网购，看上了一件衣服，但是有点贵，只能先加入购物车。 公司组织进修活动，自己想要参加，但参加的同事不在少数，而且需要投入精力和时间，自己下班后的时间本就紧张，可能影响自己网购的时间。	67	65	平时能控制住自己，看一看测评和了解下新商品也是没事的，而且还能给我带来快乐	B.“反正一年就这么一次，来吧”						1			没有	可以在紧张的学习后是心情得到放松，可能会有意想不到的结果。	65		愉快
4-123	女	普通员工		本科	人文类	5001-6500元	3-5年	民营企业		网购																						公司有公费进修的名额，完成进修后有机会晋升和加薪机会，但是备考过程需要花费大量时间和精力	28	30	我要全心投入备考，决定在考上之前绝不把时间金钱精力用来剁手了！	A.“不了啦，要花时间学习呢”	A.“不啦不啦，加入后又怎么会受得住诱惑”	A.“不啦，我想今年先不参与了”	A.“不啦不啦，加入后又怎么会受得住诱惑”	B.反正一年一次，用不了多少时间的，加入好朋友的队伍，一起玩游戏领红包		1			有	选择加入玩游戏而对学习上分心	21		焦虑
4-124	女	普通员工		初中及以下	医学类	3501-5000元	11年及以上	民营企业		网购																						公司最近有公费进修的计划，但是名额有限，需要通过考核才能得到机会，完成进修有晋升加薪的机会但是备考需要大量的时间和精力。习惯网购带来的快乐突然放弃也有点不太现实。	58	88	我要全心投入备考，决定在考上之前绝不把时间金钱精力用来剁手了！	A.“不了啦，要花时间学习呢”	A.“不啦不啦，加入后又怎么会受得住诱惑”	A.“不啦，我想今年先不参与了”	A.“不啦不啦，加入后又怎么会受得住诱惑”	A.反正一年一次，今年不参与，明年还可以继续参与的			1		没有	我知道什么是主要的事情，晋级成功不但能改变自己的生活现状还能让自己不断的成功。	94		愉快
4-125	男	基层管理/初级技术人员/科级		本科	人文类	15000元及以上	11年及以上	民营企业		网购																						每个月花钱去网购，会看测评，然后去买。看到一件漂亮衣服，舍不得买加入的购物车。公司最近有进修计划，名额有限，需要考核才能得到进修，进修之后可以晋升和加薪。为了未来着想决定去学习，争取这次机会。但是进修的也需要花费精力去进修，而且是工作之外的时间。自己已经习惯于网购，突然放弃，又有点不太舍得。	79	59	平时能控制住自己，看一看测评和了解下新商品也是没事的，而且还能给我带来快乐	C.(先加入去，每天玩完后多学习一会儿就好了)					B.刚刚已经开心过了，继续多学一会把时间补回来			1	没有	因为我机参与了抢红包，学习娱乐购物都没有耽误	64	1.5h	充实
4-126	女	普通员工		本科	人文类	3501-5000元	3年以下	事业单位		网购																						每个月花钱很多，在购物上为了花出去的话，最值得，还会在个时间看各种测评和各种商品的对比，最近看见了一件衣，漂亮衣服，但是不舍得买，于是收藏加购购物车。 公司最近有公费进修的计划，但是名额是有限的，需要考核才能通过呃，通过后就会有晋升加薪的机会。我想想着要去为未来着想，然后决定利用工作外的时间去学习，争取得到这次机会。但是另一方面，想要得到进修机会的同事太多了，备考的过程也有很大的压力，嗯，只能用工作以外的时间去学习，呃，然后习惯了网购带来的乐趣，突然要放弃的话，也有点儿太不现实了。	66	55	平时能控制住自己，看一看测评和了解下新商品也是没事的，而且还能给我带来快乐	B.“反正一年就这么一次，来吧”						1			没有	让我得到了一点点的快乐。	40		快乐
4-127	男	中层管理/中级技术人员/处级		本科	理工类	8001-15000元	6-10年	民营企业		网购																						我平时喜欢网购，会在上面花掉许多钱，最近看中了一件漂亮衣服，但是太贵，只能先加购物车。 公司最近有个公费进修计划，名额有限，通过考核有机会升职加薪。很多人都想去。 要通过考核要花很多工作外的时间，这个与我网购的爱好发生了冲突。	80	65	平时能控制住自己，看一看测评和了解下新商品也是没事的，而且还能给我带来快乐	C.(先加入去，每天玩完后多学习一会儿就好了)					B.刚刚已经开心过了，继续多学一会把时间补回来			1	没有	因为我能平衡好我的爱好与学习计划。	65	1h	愉快
4-128	女	普通员工		本科	人文类	6501-8000元	11年及以上	事业单位		网购																						满意度分数高中过大气净化书的链接试试看有个月世界天天然想进新	90	66	平时能控制住自己，看一看测评和了解下新商品也是没事的，而且还能给我带来快乐	C.(先加入去，每天玩完后多学习一会儿就好了)					A.白天上班也累了，休息吧	1			没有	完美无暇	62	1h	愉快
4-129	女	基层管理/初级技术人员/科级		本科	人文类	3501-5000元	3年以下	民营企业		网购																						花很多钱在购物上，为了花的更值得花时间去看各种测评和商品的对比，最近看中了一件漂亮衣服，但舍不得买，于是先加购了购物车。 但是最近有一个公费进修的计划，但是名额是会是有限的，需要考核才能够得到机会，呃，今呃我先进行候就有晋升和加薪的机会。我想要呃利用工作外的时间去学习，争取到这次机会，但是想得到其这个机会的其他同事也不在少数，备考又需要大量的时间和精力。只能用工作外的时间去学习，呃，我习惯了网购带来的乐趣，突然要放弃的话，也太有点儿不现实。	73	54	平时能控制住自己，看一看测评和了解下新商品也是没事的，而且还能给我带来快乐	C.(先加入去，每天玩完后多学习一会儿就好了)					B.刚刚已经开心过了，继续多学一会把时间补回来			1	没有	因为既学习了，又参加了活动，劳逸结合。	57	1.5h	充实
4-130	男	基层管理/初级技术人员/科级		本科	理工类	6501-8000元	3-5年	公务员		游戏			通过游戏在朋友圈建立了好感度，公司有进修机会，需要使用业余时间去学习才能去争取，但可能需要牺牲游戏得到的东西	71	68	A. 平时能控制住自己，适当游戏也影响不大，而且还能放松	A.“我正准备去学习啊，迟点再玩了”	A. “不了不了，早上正是学习的好时候啊”	A.“不打了，打一局也多费时啊，打着就第两第三局了”	A. “下次一定下次一定”	A.“真的不打啦，下次有空了我约你们”			1		没有	休闲娱乐只是次要的	74		充实
4-131	男	基层管理/初级技术人员/科级		本科	人文类	8001-15000元	11年及以上	公务员		游戏			有机会去进修提升能力，还有机会提高工作职务，但是却失去了网络游戏的时间。	77	83	A. 平时能控制住自己，适当游戏也影响不大，而且还能放松	A.“我正准备去学习啊，迟点再玩了”	A. “不了不了，早上正是学习的好时候啊”	A.“不打了，打一局也多费时啊，打着就第两第三局了”	A. “下次一定下次一定”	A.“真的不打啦，下次有空了我约你们”			1		没有	提高业务知识和能力对提升职务至关重要	97		在高兴的同时有点小失落
4-132	男	基层管理/初级技术人员/科级		本科	理工类	8001-15000元	6-10年	国有企业		游戏			平时空闲的时候会玩玩吃鸡或者王者荣耀，常常和同事一起开黑，收获了不少的乐趣和友情。现在公司要组织考试，关系到晋升和工资，平时工作也比较忙，这就需要放弃自己的休息时间和周末来学习。要是我的话，就会放弃打游戏的时间去学习，努力提升自己，争取获得晋升。	43	62	A. 平时能控制住自己，适当游戏也影响不大，而且还能放松	C.先打一会游戏，下午再多学习两小时补回来					B 这种机会什么时候都可以有的，下次再主动约他（她）打吧			1	没有	既要适当放松，也要好好学习	61	2h	充实
4-133	男	高层管理/高级技术人员/厅局级		本科	理工类	8001-15000元	6-10年	民营企业		游戏			材料内容主要是：我是一个游戏资深玩家，很享受游戏给我带来的快感，而最近公司有个公费进修的名额，但是这个名额有限需要考核，而考核要花费我的时间和精力，从而要放弃游戏。 我的抉择：都是成年人了，碰到这个问题肯定是要为了自己的未来着想，游戏什么时候都可以再打，而进修的机会就这一次，所以我会选择认真备考，争取这次进修机会	50	90	B. 我要全心投入备考，决定在考上之前都不玩游戏了	A.“我正准备去学习啊，迟点再玩了”	A. “不了不了，早上正是学习的好时候啊”	A.“不打了，打一局也多费时啊，打着就第两第三局了”	A. “下次一定下次一定”	A.“真的不打啦，下次有空了我约你们”			1		没有	为了争取进修的机会，少玩几局游戏我认为没有什么关系	93		愉快
4-134	男	基层管理/初级技术人员/科级		本科	理工类	8001-15000元	6-10年	外资企业		游戏			我是一个和平精英/王者荣耀的老玩家，经常和同事朋友们一起打游戏，既收获了友谊，又在异性那里获得好感。最近公司有个公费进修计划，但名额有限且需要通过考核才能获得。我也想争取这次机会，为未来做长远考虑。但这次很多同事都在争取这个机会，竞争压力比较大。我只能利用周末和下班时间学习，时间有限。另一方面，我不想放弃游戏带给我的快乐。	70	55	A. 平时能控制住自己，适当游戏也影响不大，而且还能放松	A.“我正准备去学习啊，迟点再玩了”	A. “不了不了，早上正是学习的好时候啊”	A.“不打了，打一局也多费时啊，打着就第两第三局了”	A. “下次一定下次一定”	A.“真的不打啦，下次有空了我约你们”			1		没有	因为我觉得在学习工作之余去打游戏，既可以和同事朋友交流，还可以放松自己。但是为了长远考虑，为了争取进修机会，暂时放下游戏手机，也是值得的。	75		忙碌，一点点不舍，目标坚定，一丢丢遗憾，给自己打鸡血。
4-135	女	基层管理/初级技术人员/科级		本科	理工类	8001-15000元	3-5年	民营企业		游戏	1		我有一个公费进修的机会，但是会失去玩游戏的时间，而且公费进修竞争大，我不仅选中的概率不大而且还会失去游戏带给我的满足感，所以我比较纠结	77	55	A. 平时能控制住自己，适当游戏也影响不大，而且还能放松	A.“我正准备去学习啊，迟点再玩了”	C. 先打一会游戏，下午再多学习两小时补回来就行				A 这种机会可不是经常能有的，和他（她）打一会儿吧	1			有	因为我觉得我可能浪费了时间，本来学习压力就大我还把时间都用来玩游戏了	44	1.5h	失落
4-136	男	普通员工		本科	理工类	5001-6500元	3年以下	民营企业		游戏			我是一名王者荣耀或和平精英的老玩家，我在异性面前秀技术会感到有快感，但公司有计划，做的好的有升职加薪的机会，名额不多，我为了争取这个机会，可能要暂时放弃一下玩游戏	75	40	A. 平时能控制住自己，适当游戏也影响不大，而且还能放松	C.先打一会游戏，下午再多学习两小时补回来					A 这种机会可不是经常能有的，和他（她）打一会儿吧	1			有	因为我觉得游戏终归是游戏，是虚拟世界的，但学习和进修可能会关乎到以后人生的走向	40	>2h	愉快
4-137	男	普通员工		本科	理工类	6501-8000元	3年以下	事业单位		游戏			打游戏王者荣耀在别人面前秀了一把 公司有一个机会我开始为自己的前途开始着想，但是一时间放弃不了游戏的快乐也不现实	52	85	A. 平时能控制住自己，适当游戏也影响不大，而且还能放松	A.“我正准备去学习啊，迟点再玩了”	C. 先打一会游戏，下午再多学习两小时补回来就行				A 这种机会可不是经常能有的，和他（她）打一会儿吧	1			有	耽误了自己学习的进程 和计划	53	>2h	绝望
4-138	女	中层管理/中级技术人员/处级		本科	理工类	8001-15000元	3年以下	国有企业		游戏	1		我是和平精英/王者荣耀老玩家，平时会和同事一起开黑。但最近有个进修的机会，需要考核，进修后可以升职加薪，我也想得到这次机会。但竞争激烈名额有限备考紧张，我只能花费下班的空余时间复习备考，但这样游戏时间就会被挤压	64	51	A. 平时能控制住自己，适当游戏也影响不大，而且还能放松	B.“好啊，来两局”						1			没有	因为游戏能让人放松，减轻压力，之后的复习会更有效率	49		紧张
4-139	男	普通员工		专科	理工类	3501-5000元	6-10年	国有企业		游戏			一名游戏玩家，平时经常和朋友同事一起打游戏来收获友谊，在女生面前秀操作。公司最近有公费进修计划，通过考核有机会晋升加薪，但是竞争有点大，另外这样游戏的时间就少了。如果是我的话，我会选择放弃这次机会，毕竟压力比较大，而且也放弃不了游戏上收获的快乐。	80	25	A. 平时能控制住自己，适当游戏也影响不大，而且还能放松	B.“好啊，来两局”						1			没有	因为我觉得竞争比较大，很难通过考核。	23		失落
4-140	男	基层管理/初级技术人员/科级		本科	理工类	8001-15000元	6-10年	民营企业		游戏			公司最近有一个公费进修的计划，名额有限，需要通过考核才能得到机会，完成进修后会得到晋升和加薪的机会，为了对未来的考虑，决定利用工作外的时间去学习，这样我就得暂时放弃工作外的时间玩游戏，全身心投入学习，突然放弃游戏获得的快乐又不太现实	26	74	B. 我要全心投入备考，决定在考上之前都不玩游戏了	A.“我正准备去学习啊，迟点再玩了”	A. “不了不了，早上正是学习的好时候啊”	A.“不打了，打一局也多费时啊，打着就第两第三局了”	A. “下次一定下次一定”	A.“真的不打啦，下次有空了我约你们”			1		没有	工作相比较与游戏来说，工作很重要，游戏的快乐是一时的，生活还得从实际考虑，加油，各位打工人哈哈哈	74		愉快
4-141	男	普通员工		专科	其他	3501-5000元	11年及以上	国有企业		游戏			网络游戏王者荣耀，因工作需要，不能打，完成工作后继续	72	100	A. 平时能控制住自己，适当游戏也影响不大，而且还能放松	A.“我正准备去学习啊，迟点再玩了”	A. “不了不了，早上正是学习的好时候啊”	A.“不打了，打一局也多费时啊，打着就第两第三局了”	A. “下次一定下次一定”	A.“真的不打啦，下次有空了我约你们”			1		没有	学习工作第一，游戏第二	100		愉快
4-142	女	普通员工		本科	理工类	3500元及以下	3年以下	事业单位		游戏	1		我喜欢打王者，公司有个公费进修的活动，之后对工作升职加薪我有很大的帮助，我很想去参加提升自我，但是一下子放弃娱乐时间会失去很大的乐趣 我会去参加并且认真学习，打游戏可以稍微放一放有空的时候或者累的时候玩一把调节休息。	77	44	A. 平时能控制住自己，适当游戏也影响不大，而且还能放松	A.“我正准备去学习啊，迟点再玩了”	C. 先打一会游戏，下午再多学习两小时补回来就行				B 这种机会什么时候都可以有的，下次再主动约他（她）打吧			1	没有	因为我学习进度没有落下游戏也体验了	47	2h	愉快
4-143	男	基层管理/初级技术人员/科级		专科	体育类	5001-6500元	3-5年	民营企业		游戏			我是一个喜欢玩游戏的，喜欢在异性面前秀操作，异性很喜欢我。然而公司最近有升职的机会，而我还有一些能力不足，需要去进修一下，我一定要争取这个机会，学习就会导致没有时间玩游戏了，只能周末抽空玩一下，但我感觉我的快乐没有了。	70	54	A. 平时能控制住自己，适当游戏也影响不大，而且还能放松	C.先打一会游戏，下午再多学习两小时补回来					A 这种机会可不是经常能有的，和他（她）打一会儿吧	1			有	说好要争取进修机会升职的。我也老大不小了，前途重要啊	53	>2h	忙碌
4-144	男	基层管理/初级技术人员/科级		本科	社会科学类	3500元及以下	3年以下	事业单位		游戏			我是一个爱玩游戏、经常和朋友开黑的人，一次带妹成功，获得了成就感。 单位派我出去学习，机会难得，且有利于未来发展。 一方面，舍不得学习培训的机会，另一方面，舍不得游戏带来的满足感，因此陷入矛盾	60	100	A. 平时能控制住自己，适当游戏也影响不大，而且还能放松	A.“我正准备去学习啊，迟点再玩了”	A. “不了不了，早上正是学习的好时候啊”	A.“不打了，打一局也多费时啊，打着就第两第三局了”	A. “下次一定下次一定”	A.“真的不打啦，下次有空了我约你们”			1		没有	游戏是生活的手段，而非目的。	100		充实
4-145	男	中层管理/中级技术人员/处级		本科	理工类	8001-15000元	3-5年	民营企业		游戏			就是平常跟女同事打游戏，挺快乐的，也和同时培养了感情，之后单位组织一次公费进修，需要考核，你想参加，但是一方面竞争激烈，还需要放假和下班之后自己学习，其次突然放弃游戏可能会有点不习惯。 我会放弃游戏，之后去学习竞争	60	76	B. 我要全心投入备考，决定在考上之前都不玩游戏了	A.“我正准备去学习啊，迟点再玩了”	C. 先打一会游戏，下午再多学习两小时补回来就行				B 这种机会什么时候都可以有的，下次再主动约他（她）打吧			1	没有	第一我玩游戏感到了愉快，第二我也没有荒废学业	71	>2h	充实
4-146	男	基层管理/初级技术人员/科级		本科	理工类	8001-15000元	6-10年	民营企业		游戏			我是一名和平精英/王者荣耀的老玩家，平时和朋友同事开黑收货快乐，在异性面前秀游戏技术，收获好感。最近公司有公费进修计划，需要通过考核获得名额，为了未来计划，我想通过努力获得进修的名额。在下班和周末需要大量精力学习，一方面想要进修机会的同事很多，竞争压力大，需要在下班时间努力学习，另一方面要放弃以前收获游戏的快乐。	83	94	B. 我要全心投入备考，决定在考上之前都不玩游戏了	A.“我正准备去学习啊，迟点再玩了”	A. “不了不了，早上正是学习的好时候啊”	A.“不打了，打一局也多费时啊，打着就第两第三局了”	A. “下次一定下次一定”	A.“真的不打啦，下次有空了我约你们”			1		没有	我觉得游戏就应该适当玩玩，不能耽误正事	100		奋斗的
4-147	女	普通员工		本科	人文类	3500元及以下	3年以下	事业单位		游戏	1		我是和平精英或王者荣耀的老玩家，到现在有一个进修的机会，得到了会有升职或加薪的机会，我决定利用工作以外的时间去学习并争取这次机会，但是因为时间有限，备考需要大量精力，竞争压力也大，我需要在备考和游戏中做出选择。我会视实际情况放弃游戏，备考的过程中会给一点点放松的时间用在游戏上，但是大部分的时间和精力都会分配给备考。	86	91	B. 我要全心投入备考，决定在考上之前都不玩游戏了	A.“我正准备去学习啊，迟点再玩了”	A. “不了不了，早上正是学习的好时候啊”	A.“不打了，打一局也多费时啊，打着就第两第三局了”	A. “下次一定下次一定”	A.“真的不打啦，下次有空了我约你们”			1		没有	因为得到进修的名额是我想争取的事情，在工作和游戏中，游戏的重要性还是比较低的	90		愉快
4-148	男	普通员工		硕士	理工类	8001-15000元	6-10年	民营企业		游戏			我是某游戏的忠实玩家，平时业余时间和同事开黑娱乐，最近公司有个进修机会，必须通过考核才行，要通过考核业务时间就得学习不能玩游戏了，我肯定果断选择放弃游戏去进修学习，对自己以后负责	66	64	B. 我要全心投入备考，决定在考上之前都不玩游戏了	A.“我正准备去学习啊，迟点再玩了”	A. “不了不了，早上正是学习的好时候啊”	A.“不打了，打一局也多费时啊，打着就第两第三局了”	A. “下次一定下次一定”	A.“真的不打啦，下次有空了我约你们”			1		没有	为了自己事业能更上一层楼，可以放弃一些娱乐方式，游戏以后也可以玩，进修机会不是随时都有	93		开心
4-149	男	普通员工		硕士	理工类	8001-15000元	6-10年	国有企业		游戏			我是个有异议玩家近期公司有个公费选修机会，但是名额有限，需要考核才能获得机会，我得花更多时间学习争取这次机会，我会果断的选择放弃业余时间游戏去学习新知识争取公费进修	60	80	B. 我要全心投入备考，决定在考上之前都不玩游戏了	A.“我正准备去学习啊，迟点再玩了”	A. “不了不了，早上正是学习的好时候啊”	A.“不打了，打一局也多费时啊，打着就第两第三局了”	A. “下次一定下次一定”	A.“真的不打啦，下次有空了我约你们”			1		没有	自己的事业能够有长远发展才是重要的，不是所有时间都有进修机会，游戏可以以后玩	90		希望
4-150	女	中层管理/中级技术人员/处级		专科	医学类	8001-15000元	11年及以上	事业单位		游戏	1		王者荣耀游戏带来的快乐，进修为晋升带来的机会，晋升来自同事的竞争	100	76	B. 我要全心投入备考，决定在考上之前都不玩游戏了	A.“我正准备去学习啊，迟点再玩了”	A. “不了不了，早上正是学习的好时候啊”	A.“不打了，打一局也多费时啊，打着就第两第三局了”	A. “下次一定下次一定”	A.“真的不打啦，下次有空了我约你们”			1		没有	学习有晋升机会，游戏以后有的是机会打	100		愉快
4-151	男	基层管理/初级技术人员/科级		本科	理工类	6501-8000元	3-5年	民营企业		游戏			我是一名和平精英或王者荣耀游戏玩家，平时和同事朋友开黑收获游戏，在异性面前展现技术，收获好感。公司最近有公费进修计划，名额有限，需要通过考核。我为未来打算，晋升和加薪，因此决定在上班时间以外努力学习争取这次机会。想要获得进修机会的同事也很多，我需要大量的精力去学习备考，另一方面曾经在游戏上收获的快乐也要放弃。	86	73	B. 我要全心投入备考，决定在考上之前都不玩游戏了	A.“我正准备去学习啊，迟点再玩了”	A. “不了不了，早上正是学习的好时候啊”	A.“不打了，打一局也多费时啊，打着就第两第三局了”	A. “下次一定下次一定”	A.“真的不打啦，下次有空了我约你们”			1		没有	因为游戏可以随时随地玩，而进修机会比较难得	100		有挑战性
4-152	男	基层管理/初级技术人员/科级		本科	理工类	8001-15000元	3-5年	民营企业		游戏			我是王者吃鸡老玩家 经常跟同事开黑 异性缘很好 公司最近有个公费进修学习的计划 通过考核就有机会晋升 我开始规划未来 决定努力争取这次机会 此次竞争激烈 我要花费大量工作以外时间学习 这意味着要放弃游戏 一时陷入两难	60	90	A. 平时能控制住自己，适当游戏也影响不大，而且还能放松	C.先打一会游戏，下午再多学习两小时补回来					A 这种机会可不是经常能有的，和他（她）打一会儿吧	1			没有	我可以多花点时间来补习 同时也维护了人际关系	90	1h	舒适
4-153	男	中层管理/中级技术人员/处级		本科	理工类	15000元及以上	6-10年	民营企业		游戏			公司准备推出进修项目，如果有去的话，工资和职位会上升，但是参与的同事也挺多的，如果学习的话，就会浪费周末时间和下班后的时间，就没办法玩游戏了，无法体会游戏的快乐	24	75	B. 我要全心投入备考，决定在考上之前都不玩游戏了	A.“我正准备去学习啊，迟点再玩了”	A. “不了不了，早上正是学习的好时候啊”	A.“不打了，打一局也多费时啊，打着就第两第三局了”	A. “下次一定下次一定”	A.“真的不打啦，下次有空了我约你们”			1		没有	游戏只是一时让你开心，游戏相比较与工作，根本无法比较，进修可以给我带来更多的机会	74		愉快
4-154	男	基层管理/初级技术人员/科级		本科	理工类	8001-15000元	6-10年	民营企业		游戏			是个和平精英/王者荣耀的玩家，平时经常和同事朋友一起开黑玩游戏获得友谊，在异性面前秀游戏技术，获得好感。公司最近有公费进修计划，名额有限，需要通过考核。完成进修以后就有晋升和加薪的机会，随着工作的适应，我也要为未来打算，在下班时间努力学习，争取机会。一方面想要获得进修机会的同事也很多，竞争激烈，备考过程需要大量时间和精力，只有下班和周末有时间，另一方面在平时游戏收获的快乐也要放弃，不太现实。	100	88	B. 我要全心投入备考，决定在考上之前都不玩游戏了	A.“我正准备去学习啊，迟点再玩了”	A. “不了不了，早上正是学习的好时候啊”	A.“不打了，打一局也多费时啊，打着就第两第三局了”	A. “下次一定下次一定”	A.“真的不打啦，下次有空了我约你们”			1		没有	事业要放在第一位	98		努力的
4-155	男	普通员工		本科	理工类	3500元及以下	3年以下	民营企业		游戏			我是个和平精英/王者荣耀老玩家，平时经常和同事朋友们一起开黑打游戏，既收获友谊，又在异性朋友那里好感暴涨。 公司最近有公费进修的计划，但是名额有限，需要在通过考核后才能得到机会。完成进修后就会有晋升和加薪的机会。我也开始为未来着想。于是我决定利用工作外的时间去学习，努力争取到这次机会。 但是一方面，想要得到进修机会的同事也不在少数，竞争有点大，备考过程需要大量时间和精力，且只能利用下班时间和周末去学习，时间本来很有限；另一方面，曾经在游戏上所收获的快乐要突然放弃的话，也好像有点不太现实。	80	71	A. 平时能控制住自己，适当游戏也影响不大，而且还能放松	A.“我正准备去学习啊，迟点再玩了”	A. “不了不了，早上正是学习的好时候啊”	A.“不打了，打一局也多费时啊，打着就第两第三局了”	A. “下次一定下次一定”	A.“真的不打啦，下次有空了我约你们”			1		没有	我做了正确的决定。	80		艰难
4-156	女	普通员工		本科	人文类	5001-6500元	3年以下	民营企业		游戏	1		我会为了能升职加薪而放弃游戏，努力把握好机会	91	33	B. 我要全心投入备考，决定在考上之前都不玩游戏了	A.“我正准备去学习啊，迟点再玩了”	A. “不了不了，早上正是学习的好时候啊”	A.“不打了，打一局也多费时啊，打着就第两第三局了”	A. “下次一定下次一定”	A.“真的不打啦，下次有空了我约你们”			1		没有	因为我知道有时候要努力，不能一直碌碌无为	73		愉快
4-157	男	中层管理/中级技术人员/处级		硕士	理工类	15000元及以上	3-5年	事业单位		游戏			你是个和平精英/王者荣耀老玩家，平时经常和同事开黑玩游戏，收获了友谊，在女性朋友面前秀了技术，异性朋友对你好感暴增。 公司最近有进修计划，名额有限，需要通过考核才能获得机会，从而能够加薪晋升，你决定通过工作额外的时间学习，努力获取该机会。 但是另一方面，想要这次机会的同事不在少数，竞争有点大，备考强度很大，你只有下班和周末时间可以学习，时间很有限。而另一方面在游戏上收获的快乐要放弃的话，也不太现实。	80	70	A. 平时能控制住自己，适当游戏也影响不大，而且还能放松	A.“我正准备去学习啊，迟点再玩了”	A. “不了不了，早上正是学习的好时候啊”	A.“不打了，打一局也多费时啊，打着就第两第三局了”	A. “下次一定下次一定”	B.这周的计划都差不多完成了，放松一下吧		1			没有	因为本周的任务已经完成的差不多了，还在计划掌握之内，工作重要，但是个人的娱乐和朋友关系的维持也同等重要。	75		愉快
4-158	女	基层管理/初级技术人员/科级		本科	医学类	8001-15000元	3-5年	事业单位		游戏	1		我比较喜欢王者荣耀，平时经常和同事们一起开黑打游戏，体验了游戏乐趣，有增加友谊。公司最近有公费进修计划，但是名额有限，需要通过考核后才能有机会。完成进修后有机会升职加薪。我也开始对未来着想，于是工作外时间去学习，努力争取这个机会。但是另一方面，想去进修的同事很多，竞争压力比较大，备考过程需要大量时间和精力，只能下班和周末去学习，时间有限。曾经游戏的快乐要放弃了，感觉又不太现实。	97	62	B. 我要全心投入备考，决定在考上之前都不玩游戏了	A.“我正准备去学习啊，迟点再玩了”	B. “那就来两局吧”					1			有	感觉浪费了很学习时间。	33		感觉很懊恼，不应该浪费时间。
4-159	男	基层管理/初级技术人员/科级		本科	理工类	6501-8000元	6-10年	民营企业		游戏			我是个游戏老玩家平时喜欢和同事朋友开黑游戏，最近公司有个工费进修计划我为了未来的着想决定争取，所以我打算在工作外的时间学习，时间有竞争压力大时间有限，平时打游戏的快乐一时间放弃也有点难	51	68	A. 平时能控制住自己，适当游戏也影响不大，而且还能放松	C.先打一会游戏，下午再多学习两小时补回来					B 这种机会什么时候都可以有的，下次再主动约他（她）打吧			1	没有	这次进修机会难得，所以要比平时更努力，但是偶尔放松下也是可以的	70	2h	开心丰富
4-160	女	普通员工		专科	理工类	5001-6500元	3-5年	民营企业		游戏	1		游戏可以玩，但不能影响现实生活。工作第一。玩游戏随时可以玩，但工作加薪升职的机会只有一次，错过就没有了。	54	72	A. 平时能控制住自己，适当游戏也影响不大，而且还能放松	A.“我正准备去学习啊，迟点再玩了”	A. “不了不了，早上正是学习的好时候啊”	A.“不打了，打一局也多费时啊，打着就第两第三局了”	A. “下次一定下次一定”	A.“真的不打啦，下次有空了我约你们”			1		没有	游戏毕竟是游戏，不能影响我的现实生活、没有钱哪来明天？	83		愉快开心
4-161	男	基层管理/初级技术人员/科级		本科	理工类	6501-8000元	6-10年	民营企业		游戏			我是一个和平精英/王者荣耀玩家，平时和同事朋友一起玩，收货快乐，在异性面前增加好感。最近公司有公费进修计划，考虑到升职和加薪，我想争取到名额，因此要在其他时间学习。一方面竞争人数多压力大，我需要在下班和周末付出大量精力，另一方面我要放弃游戏的快乐。	83	76	A. 平时能控制住自己，适当游戏也影响不大，而且还能放松	A.“我正准备去学习啊，迟点再玩了”	A. “不了不了，早上正是学习的好时候啊”	A.“不打了，打一局也多费时啊，打着就第两第三局了”	A. “下次一定下次一定”	A.“真的不打啦，下次有空了我约你们”			1		没有	因为游戏一辈子都能玩	94		有目标的
4-162	女	基层管理/初级技术人员/科级		本科	理工类	8001-15000元	6-10年	外资企业		游戏	1		单位有公派学习的机会，我想进修，以后工作得到晋升，但是我需要放弃很多，尤其是游戏的时间还有其他娱乐的时间，都要放下，我会思考一下，还是要把握机会，认真准备公派学习，准备进修。	25	91	B. 我要全心投入备考，决定在考上之前都不玩游戏了	A.“我正准备去学习啊，迟点再玩了”	A. “不了不了，早上正是学习的好时候啊”	A.“不打了，打一局也多费时啊，打着就第两第三局了”	A. “下次一定下次一定”	A.“真的不打啦，下次有空了我约你们”			1		没有	为了工作，首先工作要稳定，事业要成功，成功之后会有时间玩游戏的。	94		虽然缺少游戏的快乐，但是很充实，每天有目标，感觉很上进。
4-163	男	基层管理/初级技术人员/科级		本科	理工类	6501-8000元	3-5年	事业单位		游戏			和平精英王者荣耀玩家，平时经常玩游戏。公司有进修计划。名额有限，需通过考核。想用工作外时间学习努力争取到这次机会。但竞争太大，而且需要很多时间精力。需要放弃游戏时间	30	53	A. 平时能控制住自己，适当游戏也影响不大，而且还能放松	A.“我正准备去学习啊，迟点再玩了”	C. 先打一会游戏，下午再多学习两小时补回来就行				A 这种机会可不是经常能有的，和他（她）打一会儿吧	1			有	朋友方面不想放弃一起游戏机会。但是有点耽误学习	41	1.5h	有点点小失落。但是不会很严重
4-164	男	普通员工		本科	理工类	3500元及以下	11年及以上	国有企业		游戏			平时和同事朋友玩玩王者荣耀，增加友情。公司最近有公费进修的计划，但是名额有限，必须经过考核后才能得到机会，但是一方面，想要得到进修的同事也比较多，竞争比较激烈，备考过程需要大量时间和精力，且只能利用下班和周末时间学习，另一方面，曾经在游戏中得到的快乐突然放弃，也好像有点不太现实。	80	50	B. 我要全心投入备考，决定在考上之前都不玩游戏了	A.“我正准备去学习啊，迟点再玩了”	A. “不了不了，早上正是学习的好时候啊”	A.“不打了，打一局也多费时啊，打着就第两第三局了”	A. “下次一定下次一定”	A.“真的不打啦，下次有空了我约你们”			1		没有	鱼与熊掌不可兼得	65		充实
4-165	女	基层管理/初级技术人员/科级		本科	社会科学类	5001-6500元	6-10年	民营企业		游戏	1		哦，是一个和平精英和王者荣耀的玩家，平常和同事一起开黑打游戏，最近公司，要对每个人的一个精神进行考试，竞争力很大，而且这种考试的话需要利用业余的时间去进行学习，公司里每个人都很努力	100	100	A. 平时能控制住自己，适当游戏也影响不大，而且还能放松	B.“好啊，来两局”						1			没有	只要开心就好	100		愉快
4-166	男	中层管理/中级技术人员/处级		本科	理工类	3501-5000元	6-10年	国有企业		游戏			我是一名游戏玩家，经常和朋友一起开黑，公司最近有计划，名额有限，需要通过考核才能得到机会，有升值的机会，竞争有点大	78	70	A. 平时能控制住自己，适当游戏也影响不大，而且还能放松	C.先打一会游戏，下午再多学习两小时补回来					A 这种机会可不是经常能有的，和他（她）打一会儿吧	1			没有	学习什么时候都可以，但是和朋友和喜欢的人开黑却不常见	71	2h	愉快
4-167	男	基层管理/初级技术人员/科级		本科	理工类	8001-15000元	3年以下	事业单位		游戏			我是个和平精英/王者荣耀老玩家，平时经常和同事朋友们一起开黑打游戏，既收获友谊，还能在女生面前秀了一把游戏技术，在异性朋友那里好感暴涨。 公司最近有公费进修的计划，但是名额有限，需要在通过考核后才能得到机会。完成进修后就会有晋升和加薪的机会。随着对工作的慢慢适应，我也开始为未来着想了。于是我决定利用工作外的时间去学习，努力争取到这次机会。 但是一方面，想要得到进修机会的同事也不在少数，竞争有点大，备考过程需要大量时间和精力，且只能利用下班时间和周末去学习，时间本来很有限;另一方面，曾经在游戏上所收获的快乐要突然放弃的话，也好像有点不太现实。但是我会选择努力学习去争取进修的机会，因为游戏与前途相比不值一提。	70	80	A. 平时能控制住自己，适当游戏也影响不大，而且还能放松	A.“我正准备去学习啊，迟点再玩了”	A. “不了不了，早上正是学习的好时候啊”	A.“不打了，打一局也多费时啊，打着就第两第三局了”	A. “下次一定下次一定”	A.“真的不打啦，下次有空了我约你们”			1		没有	因为我通过努力学习看到了进修的机会，进步很大，这样选择既充实又高兴。	90		愉快
4-168	男	普通员工		高中/中专	其他	3501-5000元	3-5年	民营企业		游戏			得到升职陪训的机会和自己的生活娱乐比，还是升职加薪重要	64	29	A. 平时能控制住自己，适当游戏也影响不大，而且还能放松	A.“我正准备去学习啊，迟点再玩了”	C. 先打一会游戏，下午再多学习两小时补回来就行				A 这种机会可不是经常能有的，和他（她）打一会儿吧	1			没有	朋友之间的娱乐重要些。	24	>2h	开心
4-169	男	高层管理/高级技术人员/厅局级		本科	理工类	8001-15000元	11年及以上	国有企业		游戏			我是游戏老玩家，技术高超。能获得朋友的赞扬与羡慕。公司最近有进修名额，为了未来着想，我想争取这个名额。但是竞争激烈，需要考核才能过关。备考需要在下班时间，需要放弃游戏，有些不舍。	60	79	B. 我要全心投入备考，决定在考上之前都不玩游戏了	A.“我正准备去学习啊，迟点再玩了”	A. “不了不了，早上正是学习的好时候啊”	A.“不打了，打一局也多费时啊，打着就第两第三局了”	A. “下次一定下次一定”	A.“真的不打啦，下次有空了我约你们”			1		没有	游戏以后有的是机会玩，但是工作的机会不多我应该抓住机遇，让自己得到提升。	75		愉快
4-170	男	中层管理/中级技术人员/处级		本科	理工类	8001-15000元	6-10年	民营企业		游戏			我是个和平精英、王者荣耀玩家，和同事朋友开黑收获友谊，在妹子面前秀技术增加好感。公司最近有公费进修的计划，为了升职加薪我也想参加，于是我决定利用工作外的时间去学习。备考过程需要太多精力，放弃游戏又不太现实。	47	81	B. 我要全心投入备考，决定在考上之前都不玩游戏了	A.“我正准备去学习啊，迟点再玩了”	A. “不了不了，早上正是学习的好时候啊”	A.“不打了，打一局也多费时啊，打着就第两第三局了”	A. “下次一定下次一定”	A.“真的不打啦，下次有空了我约你们”			1		没有	因为升职加薪，有钱赚才是王道。	95		充实
4-171	男	高层管理/高级技术人员/厅局级		本科	理工类	15000元及以上	11年及以上	外资企业		游戏			游戏也该放放，适当减少玩游戏的时间，先完成工作上的事	70	82	A. 平时能控制住自己，适当游戏也影响不大，而且还能放松	A.“我正准备去学习啊，迟点再玩了”	A. “不了不了，早上正是学习的好时候啊”	C.先打一会游戏，下午再多学习两小时补回来			A 这种机会可不是经常能有的，和他（她）打一会儿吧	1			有	因为游戏耽误了正事，感觉什么都没提高，空虚	78	1.5h	充实
4-172	男	普通员工		专科	理工类	5001-6500元	11年及以上	国有企业		游戏			我是个老玩家，游戏玩的很好，经常和朋友一起玩，还能带妹子秀。公司最近有公费进修计划，我就打算用业余时间来深造一下自己，我打算放弃玩游戏，腾出时间来进行学习	69	52	A. 平时能控制住自己，适当游戏也影响不大，而且还能放松	A.“我正准备去学习啊，迟点再玩了”	C. 先打一会游戏，下午再多学习两小时补回来就行				A 这种机会可不是经常能有的，和他（她）打一会儿吧	1			没有	因为适当放松也有助于学习的效率	70	1h	时间紧张
4-173	女	普通员工		硕士	其他	8001-15000元	3年以下	外资企业		游戏	1		平常是和平精英/王者荣耀玩家，很享受和朋友一起开黑。最近公司有意向组织一个培训，会占用较多空闲时间。对此我有点犹豫，觉得这个培训很有益，但又会影响到和朋友一起玩游戏的时间	70	80	A. 平时能控制住自己，适当游戏也影响不大，而且还能放松	A.“我正准备去学习啊，迟点再玩了”	A. “不了不了，早上正是学习的好时候啊”	B.“也行，先来一局”				1			有	因为原本可以用来学习的时间，并没有花在学习上	70		失落
4-174	男	普通员工		高中/中专	其他	3500元及以下	3年以下	民营企业		游戏			身为游戏玩家的我，平日里和和朋友一起玩，秀操作，既收获友谊，又吸引异性。公司的人员进修计划需要通过考核才能参加，进修有可能带来晋升和加薪，为了未来，我想去参加。但竞争激烈，我只能从事业和游戏的快乐中选择。	65	31	B. 我要全心投入备考，决定在考上之前都不玩游戏了	A.“我正准备去学习啊，迟点再玩了”	B. “那就来两局吧”					1			有	影响了我的学习进度，可能导致我无法通过考核。	23		失落
4-175	女	普通员工		本科	其他	6501-8000元	11年及以上	事业单位		游戏	1		我喜欢和朋友一起玩游戏，开黑。最近公司有进修名额，但是游戏和进修时间有冲突。	60	60	A. 平时能控制住自己，适当游戏也影响不大，而且还能放松	A.“我正准备去学习啊，迟点再玩了”	A. “不了不了，早上正是学习的好时候啊”	A.“不打了，打一局也多费时啊，打着就第两第三局了”	A. “下次一定下次一定”	B.这周的计划都差不多完成了，放松一下吧		1			没有	劳逸结合	60		尚可
4-176	女	基层管理/初级技术人员/科级		本科	人文类	6501-8000元	3-5年	国有企业		游戏	1		我是个和平/王者荣耀老玩家，喜欢平时和同事们一起打游戏，可以收货快乐和友谊。公司有公费进修名额，但有限，我觉得用工作外时间学习去争取这个名额，但时间有限，也要放弃之前的快乐	71	69	B. 我要全心投入备考，决定在考上之前都不玩游戏了	A.“我正准备去学习啊，迟点再玩了”	A. “不了不了，早上正是学习的好时候啊”	A.“不打了，打一局也多费时啊，打着就第两第三局了”	A. “下次一定下次一定”	A.“真的不打啦，下次有空了我约你们”			1		没有	努力哪怕没有成功也不会感到后悔	77		愉快
4-177	男	中层管理/中级技术人员/处级		本科	理工类	8001-15000元	3-5年	民营企业		游戏			获得一个进修机会，职位收入都会得到提升，但是会因此而减少一些时间。	43	78	A. 平时能控制住自己，适当游戏也影响不大，而且还能放松	A.“我正准备去学习啊，迟点再玩了”	A. “不了不了，早上正是学习的好时候啊”	A.“不打了，打一局也多费时啊，打着就第两第三局了”	A. “下次一定下次一定”	A.“真的不打啦，下次有空了我约你们”			1		没有	进修会让自己的能力得到提升。通过一段时间努力，我相信以后的自己一会越来越好。	70		充实
4-178	男	基层管理/初级技术人员/科级		本科	理工类	8001-15000元	6-10年	民营企业		游戏			我是王者荣耀跟和平精英老玩家，平时经常跟同事朋友们一起开黑玩游戏，既收获友谊，又能在女生面前秀一把游戏技术。最近公司有公费进修的计划，但是名额有限，需要通过考核后才能得到机会。造成进修后有升职和加薪的机会。为了自己的未来着想，我决定努力争取这次机会。但是一方面进修同事多，竞争大，备考需要大量时间和精力，另一方面要放弃在游戏上收获的快乐。要是我，我会选择去学习，争取进修的名额。	60	79	B. 我要全心投入备考，决定在考上之前都不玩游戏了	A.“我正准备去学习啊，迟点再玩了”	A. “不了不了，早上正是学习的好时候啊”	A.“不打了，打一局也多费时啊，打着就第两第三局了”	A. “下次一定下次一定”	A.“真的不打啦，下次有空了我约你们”			1		没有	因为我是为了自己的未来在努力。	85		兴奋
4-179	男	基层管理/初级技术人员/科级		本科	理工类	6501-8000元	3-5年	民营企业		游戏			我是和平精英和王者荣耀老玩家，平时经常跟同事朋友一起开黑打游戏，既收货友谊，又能在异性面前秀一把技术。最近公司有公费进修的计划，名额有限，需要通过考核才能得到机会。为了自己未来着想，我决定争取这次机会。一方面进修的同事不少，竞争大，备考需要大量时间和精力，需要下班和周末时间学习。另一方面要放弃在游戏上收获的快乐，有点舍不得。如果是我的话，我会选择争取进修名额。	50	85	B. 我要全心投入备考，决定在考上之前都不玩游戏了	A.“我正准备去学习啊，迟点再玩了”	A. “不了不了，早上正是学习的好时候啊”	A.“不打了，打一局也多费时啊，打着就第两第三局了”	A. “下次一定下次一定”	A.“真的不打啦，下次有空了我约你们”			1		没有	因为我是为自己的未来在努力，不能在关紧时候不能掉链子。	90		充实
4-180	女	普通员工		本科	人文类	5001-6500元	3-5年	民营企业		游戏	1		我会先把工作做好，做完整，然后在花时间玩游戏	67	68	A. 平时能控制住自己，适当游戏也影响不大，而且还能放松	A.“我正准备去学习啊，迟点再玩了”	A. “不了不了，早上正是学习的好时候啊”	A.“不打了，打一局也多费时啊，打着就第两第三局了”	A. “下次一定下次一定”	A.“真的不打啦，下次有空了我约你们”			1		没有	为什么？	90		愉快，
4-181	男	基层管理/初级技术人员/科级		本科	理工类	8001-15000元	6-10年	民营企业		游戏			我是王者荣耀跟和平精英老玩家，平时经常跟同事朋友一起开黑玩游戏，能在心怡的女生面前表现自己。公司最近有公费进修的计划，但是名额有限，需要通过考核后才能得到机会。我也慢慢适应了工作，为自己的未来着想，像争取这次机会。一方面想得到进修机会的同事不少，竞争很大，备考需要大量时间和精力。另一方面曾经在游戏上收到的快乐不想放弃。要是我，我会选择尽自己最大努力争取这次进修机会。	60	70	B. 我要全心投入备考，决定在考上之前都不玩游戏了	A.“我正准备去学习啊，迟点再玩了”	A. “不了不了，早上正是学习的好时候啊”	A.“不打了，打一局也多费时啊，打着就第两第三局了”	A. “下次一定下次一定”	A.“真的不打啦，下次有空了我约你们”			1		没有	得学习上进了，多考虑自己的未来。	86		愉快
4-182	男	基层管理/初级技术人员/科级		本科	理工类	8001-15000元	6-10年	民营企业		游戏			我是和平精英/王者荣耀老玩家，经常一起跟同事朋友们开黑玩游戏。公司最近有公费进修的计划，名额有限，需要通过考核后才能得到机会。工作了一段时间，我也开始为未来着想，决定用工作外时间学习，争取这次机会。一方面要得到进修机会的同事很多，竞争大，备考需要大量时间和精力，一方面曾经在游戏上收到的快乐不想放弃。如果是我，我会选择努力去争取这次进修机会。	55	70	B. 我要全心投入备考，决定在考上之前都不玩游戏了	A.“我正准备去学习啊，迟点再玩了”	A. “不了不了，早上正是学习的好时候啊”	A.“不打了，打一局也多费时啊，打着就第两第三局了”	A. “下次一定下次一定”	A.“真的不打啦，下次有空了我约你们”			1		没有	因为得考虑自己的未来，要上进。	75		充实
4-183	男	普通员工		本科	理工类	15000元及以上	6-10年	民营企业		游戏			你是个和平精英/王者荣耀老玩家，平时经常和同事朋友们一起开黑打游戏，既收获友谊，在女生面前秀了一把游戏技术，在异性朋友那里好感暴涨。 公司最近有公费进修的计划，但是名额有限，需要在通过考核后才能得到机会。完成进修后就会有晋升和加薪的机会。随着对工作的慢慢适应，你也开始为未来着想了。于是你决定利用工作外的时间去学习，努力争取到这次机会。 ﻿但是一方面，想要得到进修机会的同事也不在少数，竞争有点大，备考过程需要大量时间和精力，且只能利用下班时间和周末去学习，时间本来很有限；另一方面，曾经在游戏上所收获的快乐要突然放弃的话，也好像有点不太现实。	36	49	A. 平时能控制住自己，适当游戏也影响不大，而且还能放松	A.“我正准备去学习啊，迟点再玩了”	A. “不了不了，早上正是学习的好时候啊”	A.“不打了，打一局也多费时啊，打着就第两第三局了”	A. “下次一定下次一定”	A.“真的不打啦，下次有空了我约你们”			1		没有	先学习，再娱乐	48		愉快
4-184	女	中层管理/中级技术人员/处级		本科	理工类	6501-8000元	6-10年	国有企业		游戏	1		我是个和平精英/王者荣耀老玩家，平时经常和同事朋友们一起开黑打游戏，既体验了游戏带来的乐趣，又收获友谊。 公司最近有公费进修的计划，但是名额有限，需要在通过考核后才能得到机会。完成进修后就会有晋升和加薪的机会。随着对工作的慢慢适应，我也开始为未来着想了。于是我决定利用工作外的时间去学习，努力争取到这次机会。 但想要得到进修机会的同事也不在少数，竞争有点大，备考过程需要大量时间和精力，且只能利用下班时间和周末去学习，时间本来很有限；另一方面，曾经在游戏上所收获的快乐要突然放弃的话，也好像有点不太现实。	41	67	A. 平时能控制住自己，适当游戏也影响不大，而且还能放松	A.“我正准备去学习啊，迟点再玩了”	B. “那就来两局吧”					1			没有	适当的休息还是可以的	49		比较愉快
4-185	男	普通员工		本科	理工类	5001-6500元	3-5年	民营企业		游戏			我是一个游戏爱好者，但是现在公司有公费进修的计划，完成进修后可晋级加薪，但是竞争激烈，需要花大量时间和精力准备，又不想放弃游戏	60	67	A. 平时能控制住自己，适当游戏也影响不大，而且还能放松	A.“我正准备去学习啊，迟点再玩了”	A. “不了不了，早上正是学习的好时候啊”	A.“不打了，打一局也多费时啊，打着就第两第三局了”	A. “下次一定下次一定”	A.“真的不打啦，下次有空了我约你们”			1		没有	游戏以后可以再打 进修的机会只有这一次	80		充实
4-186	男	中层管理/中级技术人员/处级		硕士	理工类	6501-8000元	6-10年	国有企业		游戏			我是一名和平精英王者荣耀玩家，平时经常和同事一起打游戏，既收获了友谊，也在异性面前获得了好感。公司最近有公费进修的名额，但需要考核后才可能获得，我希望利用工作外的时间去学习，争取获得这个机会。但一方面，想要竞争本次进修机会的人很多，备考也需要大量的时间和精力，另一方面，要放弃游戏带来的快乐也不太现实。	70	70	B. 我要全心投入备考，决定在考上之前都不玩游戏了	A.“我正准备去学习啊，迟点再玩了”	A. “不了不了，早上正是学习的好时候啊”	A.“不打了，打一局也多费时啊，打着就第两第三局了”	A. “下次一定下次一定”	A.“真的不打啦，下次有空了我约你们”			1		没有	进修的机会很难得，为了自己的前途应该尽全力	86		愉快
4-187	男	普通员工		本科	其他	8001-15000元	3-5年	事业单位		游戏			打游戏获得快乐，有一个晋升的机会，然后你努力想要晋升	65	81	A. 平时能控制住自己，适当游戏也影响不大，而且还能放松	C.先打一会游戏，下午再多学习两小时补回来					A 这种机会可不是经常能有的，和他（她）打一会儿吧	1			有	我没有把握住相当于放弃了机会	50	1.5h	笑着哭
4-188	男	普通员工		硕士	理工类	8001-15000元	3-5年	国有企业		游戏			我是一个和平精英王者荣耀老玩家，在游戏中能够得到满足，经常带妹子，通过精彩操作赢得队友称赞，经常在游戏中获得快感 公司有一个晋升机会，需要经过一系列竞争才能获得，竞争对手很多，需要花费很多时间才能通过努力和进修获得机会 我很想得到这个职位，但难免会牺牲在游戏中获得的快感，因此面临一个两难的选择	72	96	A. 平时能控制住自己，适当游戏也影响不大，而且还能放松	C.先打一会游戏，下午再多学习两小时补回来					B 这种机会什么时候都可以有的，下次再主动约他（她）打吧			1	没有	劳逸结合才能更有效率	79	2h	愉快
4-189	男	普通员工		专科	理工类	5001-6500元	6-10年	民营企业		游戏			我是个和平精英/王者荣耀老玩家，游戏水平比较高，为此还获得异性朋友的好感。最近公司有些公费进修的名额，名额有限，我希望通过考核后得到这个机会，有助于以后升职加薪，但这样的话就需要工作外的时间去努力学习，这样就不得不牺牲平时玩游戏的时间了；另一方面，其他的同事也想获得机会，因此竞争有点大。我经过再三考虑后，我暂时放下游戏，为了这次机会，努力学习拼搏一次，毕竟这样的机会难得	50	90	B. 我要全心投入备考，决定在考上之前都不玩游戏了	A.“我正准备去学习啊，迟点再玩了”	A. “不了不了，早上正是学习的好时候啊”	A.“不打了，打一局也多费时啊，打着就第两第三局了”	A. “下次一定下次一定”	A.“真的不打啦，下次有空了我约你们”			1		没有	外出学习的机会难得，而且对未来的事业很有益，而游戏以后还可以再玩	90		充满希望
4-190	男	普通员工		本科	理工类	3501-5000元	6-10年	公务员		游戏			作为热爱游戏的我，为了能竞争到晋升学习的机会，我会暂时尽可能的压缩自己游戏时间，全心全意的准备考试，等顺利通过考试后，再放开玩，把之前错过的补上来	85	90	B. 我要全心投入备考，决定在考上之前都不玩游戏了	A.“我正准备去学习啊，迟点再玩了”	A. “不了不了，早上正是学习的好时候啊”	A.“不打了，打一局也多费时啊，打着就第两第三局了”	A. “下次一定下次一定”	A.“真的不打啦，下次有空了我约你们”			1		没有	既然对自己设立了一个短期目标，就一定会坚持到底，不让自己留遗憾	90		简单充实
4-191	男	基层管理/初级技术人员/科级		本科	社会科学类	8001-15000元	6-10年	民营企业		游戏			我是一个和平精英/王者荣耀的老玩家，经常和同事朋友一起玩游戏开黑，收获快乐。最近公司有进修计划，名额有限，需要通过考核录取。我想要参加这次进修，想通过考核，由于竞争激烈，只能大量利用空余时间学习，这样就和游戏时间产生冲突，我又不想放弃玩游戏。	90	60	A. 平时能控制住自己，适当游戏也影响不大，而且还能放松	C.先打一会游戏，下午再多学习两小时补回来					A 这种机会可不是经常能有的，和他（她）打一会儿吧	1			有	因为玩游戏，制定的计划没能执行。	30	>2h	后悔，有负罪感，心慌意乱感
4-192	男	普通员工		本科	理工类	3500元及以下	3-5年	民营企业		游戏			公司要培训，考核通过后才能去，但是要牺牲我玩游戏的快乐时间，	82	13	A. 平时能控制住自己，适当游戏也影响不大，而且还能放松	C.先打一会游戏，下午再多学习两小时补回来					A 这种机会可不是经常能有的，和他（她）打一会儿吧	1			没有	开心最重要	28	2h	愉快
4-193	男	中层管理/中级技术人员/处级		本科	理工类	8001-15000元	6-10年	民营企业		游戏			我很喜欢玩游戏，而且还玩的很不错，在同事朋友面前也比较受欢迎，但是公司现在有一个公费进修的机会，需要我去放弃原本玩游戏的时间去学习来争去这个很多人争着的机会，我想我应该会减少游戏的时间来学习，以至于能有机会去竞争去进修发机会，这样生活才能更好	85	70	B. 我要全心投入备考，决定在考上之前都不玩游戏了	A.“我正准备去学习啊，迟点再玩了”	A. “不了不了，早上正是学习的好时候啊”	A.“不打了，打一局也多费时啊，打着就第两第三局了”	A. “下次一定下次一定”	A.“真的不打啦，下次有空了我约你们”			1		没有	游戏毕竟是游戏，以后玩的时间还有很多，进修的机会很难得而且还难争取，必须要全力学习去争取这个机会	90		充实
4-194	男	基层管理/初级技术人员/科级		硕士	人文类	8001-15000元	6-10年	国有企业		游戏			我是游戏老玩家，平时和同事们一起玩游戏，收获了友谊，又在异性面前显示了魅力，但是公司最近有公费进修，名额有限，但是通过考核才有机会，通过进修我可以体寒晋升好的加薪机会，我也开始想未来了，于是我决定去外地学习，争取机会，但是我进修的同事也很多，竞争大。需要时间和精力。只能用下班周末去学习。但是时间有限，游戏上收获的快乐要放弃，也不现实。但是我还是决定去试试。毕竟是一次机会。	64	57	B. 我要全心投入备考，决定在考上之前都不玩游戏了	A.“我正准备去学习啊，迟点再玩了”	A. “不了不了，早上正是学习的好时候啊”	A.“不打了，打一局也多费时啊，打着就第两第三局了”	A. “下次一定下次一定”	A.“真的不打啦，下次有空了我约你们”			1		没有	因为还是事业为重，我想要在事业方面有所成功。	71		度日如年，压力大。
4-195	男	高层管理/高级技术人员/厅局级		博士	社会科学类	15000元及以上	6-10年	外资企业		游戏			我是一个游戏老玩家，平常经常和同事一起打游戏。我的技术不错收获了很多异性缘。公司最近安排了公费进修，通过了就有晋升的机会。但是名额有限。想要得到这次进修机会的同事不在少数，竞争力有点大。备考需要大量的时间。如果我参加，就要放弃我在游戏上取得的成就。那不太现实。我经过了很长时间的思想斗争。还是觉得先暂时放弃游戏好好备考。	60	51	B. 我要全心投入备考，决定在考上之前都不玩游戏了	A.“我正准备去学习啊，迟点再玩了”	A. “不了不了，早上正是学习的好时候啊”	A.“不打了，打一局也多费时啊，打着就第两第三局了”	A. “下次一定下次一定”	A.“真的不打啦，下次有空了我约你们”			1		没有	因为我的努力得到了这次进修的机会。	100		愉快
4-196	男	基层管理/初级技术人员/科级		本科	理工类	6501-8000元	3-5年	民营企业		游戏			王者荣耀荣耀王者，巅峰赛1800分，无情带妹选手	51	79	A. 平时能控制住自己，适当游戏也影响不大，而且还能放松	B.“好啊，来两局”						1			有	游戏浪费时间，耽误学习	69		乐观
4-197	男	基层管理/初级技术人员/科级		本科	理工类	6501-8000元	3-5年	民营企业		游戏			你是个和平精英，王者荣耀老玩家，经常和同意一起开黑玩游戏，喜欢游戏。公司最近有上升通道，而且考核很严格，你一边想提升自己通过考核，一边又不舍得或者说不愿意放弃游戏时间。进退两难。	75	47	A. 平时能控制住自己，适当游戏也影响不大，而且还能放松	C.先打一会游戏，下午再多学习两小时补回来					A 这种机会可不是经常能有的，和他（她）打一会儿吧	1			有	自制力差，一直玩游戏，没有按计划安排学习工作。	29	2h	困惑
4-198	男	中层管理/中级技术人员/处级		本科	社会科学类	8001-15000元	6-10年	民营企业		游戏			和平精英/王者荣耀老玩家，经常在女生面前秀技术，在异性朋友好感度爆涨。公司有进修的计划，进修会有加薪和晋升的机会，于是你利用工作外的时间去学习，但是一方面，竞争有点大，备考需要大量的时间和精力，另一方面，在游戏上收获的快乐突然放弃的话，好像不太现实。	83	91	A. 平时能控制住自己，适当游戏也影响不大，而且还能放松	A.“我正准备去学习啊，迟点再玩了”	A. “不了不了，早上正是学习的好时候啊”	A.“不打了，打一局也多费时啊，打着就第两第三局了”	A. “下次一定下次一定”	C.打一会，我下午和明天早上多学习两个小时补回来就行	B 这种机会什么时候都可以有的，下次再主动约他（她）打吧			1	有	玩了游戏，又感觉学习跟不上，感到很后悔。	93	2h	失落
4-199	男	中层管理/中级技术人员/处级		专科	理工类	8001-15000元	11年及以上	民营企业		游戏			现在网络内容很多，信息量很大，能否满足你的需求。	80	38	A. 平时能控制住自己，适当游戏也影响不大，而且还能放松	A.“我正准备去学习啊，迟点再玩了”	C. 先打一会游戏，下午再多学习两小时补回来就行				B 这种机会什么时候都可以有的，下次再主动约他（她）打吧			1	没有	没耽误学习	40	1h	正常
3-43	女		中层管理/中级技术人员/处级	本科	理工类		6-10年			都不熟悉
3-49	女		高层管理/高级技术人员/厅局级	博士	理工类		6-10年			都不熟悉
3-92	女		普通员工	本科	理工类		6-10年			都不熟悉
3-112	女		普通员工	本科	人文类		6-10年			都不熟悉
3-138	男		普通员工	高中/中专	其他		6-10年			都不熟悉
3-168	女		普通员工	本科	理工类		3-5年			都不熟悉
3-171	女		中层管理/中级技术人员/处级	本科	理工类		11年及以上			都不熟悉
3-178	男		基层管理/初级技术人员/科级	专科	理工类		3-5年			都不熟悉
3-185	男		普通员工	本科	理工类		3-5年			都不熟悉
3-190	男		普通员工	本科	理工类		3-5年			都不熟悉
3-197	女		普通员工	本科	人文类		3-5年			都不熟悉
3-199	女		基层管理/初级技术人员/科级	本科	社会科学类		3-5年			都不熟悉
4-1	男	事业单位		硕士	社会科学类	8001-15000元	3年以下	中层管理/中级技术人员/处级		都不熟悉
4-2	男	国有企业		专科	理工类	6501-8000元	11年及以上	基层管理/初级技术人员/科级		都不熟悉
4-3	男	国有企业		专科	其他	6501-8000元	11年及以上	普通员工		都不熟悉
4-4	男	民营企业		专科	理工类	15000元及以上	11年及以上	普通员工		都不熟悉
[truncated: 35 more columns]

## Sheet: College students
编号	你的性别是？	你的年级是？	你的专业类别是？	你是否学生干部？	下列的网络活动中，哪个最能让你感到满足：	你平时每日花在打游戏的时间大约是：			那么对于游戏和学习的态度，你的看法是：	某一周末早上，你正准备学习。这时遇到平时关系很好并一起开黑的朋友叫你上线，你：	“周末还学什么习呀，学习了五天还不累吗？好好休息一下，学习也得劳逸结合的”	“打一会没事的，就开一局，也要不了多少时间”	“有大神带哦”	“好吧，那下次了，你去学习吧，真是扫兴啊你”	打游戏一打就是打到了中午午饭时间，于是你下定决心要在下午到晚上时多学习两个小时，以补回早上消耗掉的时间。到了晚上，手机再次响起，这次是你喜欢的人给你发来消息，约你上线玩游戏，这时：	游戏这一打就打到了中午，你在朋友开黑的过程中又找回了以前的感觉，心情很是愉悦，但是对于学习上的事情，只能耽误一些了。	你在学习中度过了一个平凡的周末，一点点的看着自己向着目标接近，内心感觉是值得的。因为你看到了未来成功的那一天，自己会是多么的兴奋。	本来打算这一天都在认真学习的，但早上也花时间和朋友们打游戏了，不过也玩得很快乐，也因为学习和娱乐都没有耽误，你感到这一天过得更丰富了。	在前面这个情景中，你对你做出这样的选择有没有后悔？	为什么	打游戏后再多学习一会，你觉得需要多少时间才能补偿回因游戏而损失的学习时间？（只对产生补偿信念者提问）	说一个词来形容你选择这样过一天的感受（如失落、愉快、绝望）：	请问电商双十一的红包瓜分活动对你有多吸引？	请认真阅读以下材料，并根据您的实际情况做出选择：你每个月都花很多钱购物上，且为了能使花出去的钱最值得，你还会去花时间在看各种测评和做各种商品的对比。最近正好看中了一件漂亮衣服但舍不得买，于是收藏加购物车。不知不觉间就到了大三，过不了多久就要毕业，面对未来，你也是时候开始作出选择。于是你决定努力学习，通过考研到更高的平台。但是一方面，考研的人数越来越多，竞争不小，备考过程需要大量时间和精力，且只能利用课余和实习外的时间去学习，时间本来很有限；另一方面，你习惯于网购带来的乐趣，要突然放弃的话，也好像有点不太现实。	那么对于网购和学习的态度，你的看法是：	双十一马上就要到了，电商像往年一样通过做游戏任务能领红包，能个人也和朋友组队，组队时能赚的更多。你往年和好朋友一起组队积极参与双十一活动，分得了不少红包。今天，你的好朋友也发来邀请信息，让你加入Ta的“战队”一起“瓜分”红包，这时：	“这么也没耗你多少时间啦，而且是团队比拼，你加入来玩不玩也行，我们几个玩就好了，你有空就来做一做任务就好了哈”	“今年的活动比去年有意思，而且也不像去年那么没诚意啦”	“哎呀花点时间玩，不但能开心，还有钱呢，比玩没有钱的游戏要强吧”	不少的好友发来了消息，让你去帮他们“助力”，你都点了进去，心想这么多朋友都在过双十一，自己却在拒绝好像反而有点不合群了，这时：	于是你快乐地加入了好朋友的队伍来。但是每天做完任务后，已经花去一个多小时，过不了多久就到睡觉时间，这时：	双十一的0点，你兴奋激动的抢到了一直以来想买的东西，而且经过好几天的努力得到了红包的减价，虽然减的不算多，但还是很开心，只是学习上的事情，可能耽误了	你在学习中度过了一个平凡的双十一，一点点的看着自己向着目标接近，内心感觉是值得的。因为你看到了未来成功的那一天，自己会是多么的兴奋。	今年的双十一过得比往年都要快乐，因为在和好朋友组队抢红包中，学习和购物娱乐都没有耽误，你感到这一段日子过得更丰富了。	在前面这个情景中，你对你做出这样的选择有没有后悔？	为什么	你觉得需要多少时间才能补偿回损失在学习上的时间？（只对产生补偿信念者提问）	说一个词来形容你选择这样过一天的感受（如失落、愉快、绝望）：	2、你平时每天花在看剧的时间大概是：		对此，对于看剧和学习之间，你的态度是：	周四的晚上，你加班下班回家后坐在椅子上想，上班上了这么长时间，今晚得早点休息。现在离休息时间还有两个小时，你：	这时你想起了今天是你追更的剧集每周更新的日子，这时：	但是你可能还是会忍不住去想到剧情，惦记着剧情会怎么样发展，这时：	学习了一会儿，你发现自己因为不自觉地去想剧情发展而会走神，于是站起来散步了一会，看着窗户外面，你会想：	你抑制着冲动上论坛看一看网友们的讨论，发现这周更新的集剧情有神反转，并且看到了一点点剧透，让你有了去看一看的冲动，这时：	你看完更新的剧后就睡觉去了。到了第二天晚上回家后，你得知追更的另一部同样喜欢的剧也有了更新，这时：	你看剧看到睡前，剧情果然没有辜负你的期望，心情很是愉悦，工作了一整天的疲劳也感觉减少了不少。但是对于学习上的事情，只能耽误一些了。	你在学习中度过了一个平凡的晚上，一点点的看着自己向着目标接近，内心感觉是值得的。因为你看到了未来成功的那一天，自己会是多么的兴奋。
	性别	年级	专业	是否学生干部	即时满足类型	游戏时间	复述	吸引力	游戏态度	游戏1	游戏2	游戏3	游戏4	游戏5	是否补偿行为	游戏结语一接受诱惑	游戏结语二拒绝诱惑	游戏结语三补偿行为执行	是否后悔_游戏	理由_游戏	补偿时间_游戏	感受_游戏	双十一活动吸引	复述材料	网购态度	网购1	网购2	网购3	网购4	网购5	是否补偿行为_网购	网购结语一接受诱惑	网购结语2拒绝诱惑	网购结语3补偿行为执行	是否后悔_网购	是否后悔理由	补偿时间_网购	感受_网购	剧时间/复述	吸引力	看剧态度	剧1	剧2	剧3	剧4	剧5	是否补偿行为_剧	剧结语一_接受诱惑	剧结语二_拒绝诱惑
2-1	男	研二	社会科学类	是	游戏	B.2~3小时			A. 平时能控制住自己，适当游戏也影响不大，而且还能放松	C.先打一会游戏，下午再多学习两小时补回来					B 这种机会什么时候都可以有的，下次再主动约他（她）打吧			1	没有	后悔也没用吧，正常来说都不会后悔	1.5h	开心
2-2	男	大三	人文类	是	游戏	C.3~5小时			A. 平时能控制住自己，适当游戏也影响不大，而且还能放松	C.先打一会游戏，下午再多学习两小时补回来					B 这种机会什么时候都可以有的，下次再主动约他（她）打吧			1	没有	因为游戏与学习都抓住了，并且没有冷落了朋友，觉得生活充实	2h	愉快
2-3	男	研三	自然科学类	是	游戏	B.2~3小时			A. 平时能控制住自己，适当游戏也影响不大，而且还能放松	C.先打一会游戏，下午再多学习两小时补回来					A 这种机会可不是经常能有的，和他（她）打一会儿吧	1			没有	因为开心最重要	>2h	愉快
2-4	男	大三	艺术类	是	游戏	B.2~3小时			A. 平时能控制住自己，适当游戏也影响不大，而且还能放松	A.“我正准备去学习啊，迟点再玩了”	A. “不了不了，早上正是学习的好时候啊”	A.“不打了，打一局也多费时啊，打着就第两第三局了”	A. “下次一定下次一定”	A.“真的不打啦，下次有空了我约你们”			1		没有	因为学习使我真正充实		充实 快乐
2-5	男	大三	自然科学类	是	游戏	B.2~3小时			A. 平时能控制住自己，适当游戏也影响不大，而且还能放松	A.“我正准备去学习啊，迟点再玩了”	A. “不了不了，早上正是学习的好时候啊”	A.“不打了，打一局也多费时啊，打着就第两第三局了”	A. “下次一定下次一定”	A.“真的不打啦，下次有空了我约你们”			1		没有	学习是正事，真正使我开心		充实 愉快
2-6	男	大二	其他	是	游戏	A.<1小时			A. 平时能控制住自己，适当游戏也影响不大，而且还能放松	A.“我正准备去学习啊，迟点再玩了”	A. “不了不了，早上正是学习的好时候啊”	A.“不打了，打一局也多费时啊，打着就第两第三局了”	A. “下次一定下次一定”	A.“真的不打啦，下次有空了我约你们”			1		没有	因为游戏所带来的快乐只是短暂的，只有长久的学习，不断使自己能力的提升，学习上的进步才是最重要的哦，游戏嘛，等到学习累了再玩一下子也不要紧嘛，还是学习更重要点		充实
2-7	男	大三	社会科学类	是	游戏	B.2~3小时			B. 我要全心投入备考，决定在考上之前都不玩游戏了	A.“我正准备去学习啊，迟点再玩了”	A. “不了不了，早上正是学习的好时候啊”	A.“不打了，打一局也多费时啊，打着就第两第三局了”	A. “下次一定下次一定”	A.“真的不打啦，下次有空了我约你们”			1		没有	因为游戏不能当饭吃，打好游戏了，但我的生活就没有了。		充实
2-8	女	大二	社会科学类	是	游戏	B.2~3小时			A. 平时能控制住自己，适当游戏也影响不大，而且还能放松	A.“我正准备去学习啊，迟点再玩了”	B. “那就来两局吧”					1			没有	玩了就玩了，自己选择的，也收获了快乐		快乐后失落
2-9	男	大三	人文类	是	游戏	C.3~5小时			A. 平时能控制住自己，适当游戏也影响不大，而且还能放松	A.“我正准备去学习啊，迟点再玩了”	C. 先打一会游戏，下午再多学习两小时补回来就行				A 这种机会可不是经常能有的，和他（她）打一会儿吧	1			有	因为我没有好好学习，没有顾上考研的事情。	>2h	我会觉得很难过失落，因为我没有好好学习。
2-10	男	大三	艺术类	否	游戏	A.<1小时			A. 平时能控制住自己，适当游戏也影响不大，而且还能放松	A.“我正准备去学习啊，迟点再玩了”	A. “不了不了，早上正是学习的好时候啊”	A.“不打了，打一局也多费时啊，打着就第两第三局了”	A. “下次一定下次一定”	A.“真的不打啦，下次有空了我约你们”			1		没有	学习就是工作的一种类型，不能为了游戏放下工作，而游戏什么时候也可以玩		愉快
2-11	男	大二	社会科学类	是	游戏	B.2~3小时			A. 平时能控制住自己，适当游戏也影响不大，而且还能放松	A.“我正准备去学习啊，迟点再玩了”	A. “不了不了，早上正是学习的好时候啊”	A.“不打了，打一局也多费时啊，打着就第两第三局了”	A. “下次一定下次一定”	A.“真的不打啦，下次有空了我约你们”			1		没有	游戏只是娱乐，但考研对于自己的前途更为重要		愉快
2-12	男	大三	自然科学类	否	游戏	B.2~3小时			A. 平时能控制住自己，适当游戏也影响不大，而且还能放松	A.“我正准备去学习啊，迟点再玩了”	A. “不了不了，早上正是学习的好时候啊”	B.“也行，先来一局”				1			没有	有利于之后的学习		愉快
2-13	女	大二	艺术类	是	游戏	B.2~3小时			A. 平时能控制住自己，适当游戏也影响不大，而且还能放松	A.“我正准备去学习啊，迟点再玩了”	C. 先打一会游戏，下午再多学习两小时补回来就行				B 这种机会什么时候都可以有的，下次再主动约他（她）打吧			1	没有	生活学习游戏两不误。	1.5h	充实
2-14	男	大三	社会科学类	是	游戏	B.2~3小时			A. 平时能控制住自己，适当游戏也影响不大，而且还能放松	C.先打一会游戏，下午再多学习两小时补回来					B 这种机会什么时候都可以有的，下次再主动约他（她）打吧			1	有	因为她因我没跟她都游戏生气了	2h	失落
2-15	男	大三	体育类	是	游戏	C.3~5小时			B. 我要全心投入备考，决定在考上之前都不玩游戏了	A.“我正准备去学习啊，迟点再玩了”	A. “不了不了，早上正是学习的好时候啊”	A.“不打了，打一局也多费时啊，打着就第两第三局了”	A. “下次一定下次一定”	A.“真的不打啦，下次有空了我约你们”			1		没有	因为学习才是最重要的，打游戏比较次要		愉快
2-16	男	大三	人文类	是	游戏	B.2~3小时			A. 平时能控制住自己，适当游戏也影响不大，而且还能放松	A.“我正准备去学习啊，迟点再玩了”	A. “不了不了，早上正是学习的好时候啊”	A.“不打了，打一局也多费时啊，打着就第两第三局了”	A. “下次一定下次一定”	B.这周的计划都差不多完成了，放松一下吧)		1			有	没有坚定自己		愉快
2-17	男	大二	体育类	是	游戏	B.2~3小时			B. 我要全心投入备考，决定在考上之前都不玩游戏了	A.“我正准备去学习啊，迟点再玩了”	A. “不了不了，早上正是学习的好时候啊”	A.“不打了，打一局也多费时啊，打着就第两第三局了”	A. “下次一定下次一定”	A.“真的不打啦，下次有空了我约你们”			1		没有	不是因为游戏什么时候都能玩但是大三这个关键时期过了可就没了		繁忙但是愉快的
2-18	女	大四	社会科学类	是	游戏	C.3~5小时			A. 平时能控制住自己，适当游戏也影响不大，而且还能放松	A.“我正准备去学习啊，迟点再玩了”	C. 先打一会游戏，下午再多学习两小时补回来就行				B 这种机会什么时候都可以有的，下次再主动约他（她）打吧			1	没有	适当的游戏可以放松	0.5h	愉快
2-19	男	研一	自然科学类	否	游戏	A.<1小时			A. 平时能控制住自己，适当游戏也影响不大，而且还能放松	A.“我正准备去学习啊，迟点再玩了”	C. 先打一会游戏，下午再多学习两小时补回来就行				A 这种机会可不是经常能有的，和他（她）打一会儿吧	1			有	玩游戏一天都不想学习，影响大	>2h	挣扎感
2-20	男	大二	其他	是	游戏	B.2~3小时			A. 平时能控制住自己，适当游戏也影响不大，而且还能放松	C.先打一会游戏，下午再多学习两小时补回来					B 这种机会什么时候都可以有的，下次再主动约他（她）打吧			1	没有	学习和娱乐都获得了	2h	愉快
2-21	男	大四	社会科学类	是	游戏	B.2~3小时			A. 平时能控制住自己，适当游戏也影响不大，而且还能放松	A.“我正准备去学习啊，迟点再玩了”	A. “不了不了，早上正是学习的好时候啊”	A.“不打了，打一局也多费时啊，打着就第两第三局了”	A. “下次一定下次一定”	A.“真的不打啦，下次有空了我约你们”			1		没有	因为游戏虽然好玩，但通过学习可能会让自己更上一层楼，所以我愿意为了考研放弃打游戏		平静
2-22	男	大二	体育类	否	游戏	B.2~3小时			B. 我要全心投入备考，决定在考上之前都不玩游戏了	A.“我正准备去学习啊，迟点再玩了”	A. “不了不了，早上正是学习的好时候啊”	A.“不打了，打一局也多费时啊，打着就第两第三局了”	A. “下次一定下次一定”	A.“真的不打啦，下次有空了我约你们”			1		没有	游戏毕竟是游戏，不是生活的全部，现在更好的学习是为了以后更好的生活		充足
2-23	男	大三	社会科学类	是	游戏	B.2~3小时			B. 我要全心投入备考，决定在考上之前都不玩游戏了	A.“我正准备去学习啊，迟点再玩了”	A. “不了不了，早上正是学习的好时候啊”	A.“不打了，打一局也多费时啊，打着就第两第三局了”	A. “下次一定下次一定”	A.“真的不打啦，下次有空了我约你们”			1		没有	学习考研对于大三学生来说太重要了，选择了学习，就得踏踏实实学，三心二意不像话		满足
2-24	男	大三	自然科学类	是	游戏	C.3~5小时			A. 平时能控制住自己，适当游戏也影响不大，而且还能放松	C.先打一会游戏，下午再多学习两小时补回来					A 这种机会可不是经常能有的，和他（她）打一会儿吧	1			有	我觉得游戏能够放松自己	1.5h	开心
2-25	女	大三	社会科学类	是	游戏	B.2~3小时			A. 平时能控制住自己，适当游戏也影响不大，而且还能放松	A.“我正准备去学习啊，迟点再玩了”	A. “不了不了，早上正是学习的好时候啊”	A.“不打了，打一局也多费时啊，打着就第两第三局了”	A. “下次一定下次一定”	A.“真的不打啦，下次有空了我约你们”			1		没有	人生还有很多有意义的事，有时需要放弃一些东西去得到另一些		充实
2-26	男	大三	人文类	否	游戏	C.3~5小时			A. 平时能控制住自己，适当游戏也影响不大，而且还能放松	A.“我正准备去学习啊，迟点再玩了”	A. “不了不了，早上正是学习的好时候啊”	A.“不打了，打一局也多费时啊，打着就第两第三局了”	A. “下次一定下次一定”	A.“真的不打啦，下次有空了我约你们”			1		没有	青春无悔 学业才是第一位的		愉快
2-27	女	研二	社会科学类	否	游戏	B.2~3小时			B. 我要全心投入备考，决定在考上之前都不玩游戏了	A.“我正准备去学习啊，迟点再玩了”	A. “不了不了，早上正是学习的好时候啊”	A.“不打了，打一局也多费时啊，打着就第两第三局了”	A. “下次一定下次一定”	A.“真的不打啦，下次有空了我约你们”			1		没有	考上研才是给未来增加了快乐！		充实的
2-28	男	研二	社会科学类	是	游戏	A.<1小时			B. 我要全心投入备考，决定在考上之前都不玩游戏了	A.“我正准备去学习啊，迟点再玩了”	A. “不了不了，早上正是学习的好时候啊”	A.“不打了，打一局也多费时啊，打着就第两第三局了”	A. “下次一定下次一定”	A.“真的不打啦，下次有空了我约你们”			1		没有	学习更重要，这也是为什么我能考上研		有点点担心
2-29	男	大一	人文类	否	游戏	A.<1小时			A. 平时能控制住自己，适当游戏也影响不大，而且还能放松	A.“我正准备去学习啊，迟点再玩了”	C. 先打一会游戏，下午再多学习两小时补回来就行				A 这种机会可不是经常能有的，和他（她）打一会儿吧	1			有	意志力不够坚定容易被身边人影响	1h	失落
2-30	男	大三	自然科学类	是	游戏	B.2~3小时			B. 我要全心投入备考，决定在考上之前都不玩游戏了	A.“我正准备去学习啊，迟点再玩了”	A. “不了不了，早上正是学习的好时候啊”	C.先打一会游戏，下午再多学习两小时补回来			B 这种机会什么时候都可以有的，下次再主动约他（她）打吧			1	没有	毕竟是好朋友 可以理解的	>2h	平常
2-31	男	大三	其他	是	游戏	B.2~3小时			A. 平时能控制住自己，适当游戏也影响不大，而且还能放松	B.“好啊，来两局”						1			有	学习时间耽误了		失落
2-32	男	大一	社会科学类	是	游戏	B.2~3小时			B. 我要全心投入备考，决定在考上之前都不玩游戏了	C.先打一会游戏，下午再多学习两小时补回来					B 这种机会什么时候都可以有的，下次再主动约他（她）打吧			1	没有	因为后悔也没用，在考试的时候多学学终会有好处的。	2h	愉快
2-33	男	大四	自然科学类	否	游戏	A.<1小时			B. 我要全心投入备考，决定在考上之前都不玩游戏了	A.“我正准备去学习啊，迟点再玩了”	A. “不了不了，早上正是学习的好时候啊”	A.“不打了，打一局也多费时啊，打着就第两第三局了”	A. “下次一定下次一定”	A.“真的不打啦，下次有空了我约你们”			1		没有	不后悔，追求自己		开心到飞起，芜湖，起飞！
2-34	男	大三	自然科学类	否	游戏	C.3~5小时			A. 平时能控制住自己，适当游戏也影响不大，而且还能放松	A.“我正准备去学习啊，迟点再玩了”	A. “不了不了，早上正是学习的好时候啊”	A.“不打了，打一局也多费时啊，打着就第两第三局了”	A. “下次一定下次一定”	A.“真的不打啦，下次有空了我约你们”			1		没有	一次松懈了，以后就可能跟着松懈，做事情要一鼓作气		充实
2-35	男	大二	人文类	否	游戏	B.2~3小时			A. 平时能控制住自己，适当游戏也影响不大，而且还能放松	A.“我正准备去学习啊，迟点再玩了”	C. 先打一会游戏，下午再多学习两小时补回来就行				B 这种机会什么时候都可以有的，下次再主动约他（她）打吧			1	没有	我对自己的时间控制严格	0.5h	满足快乐
2-36	男	大二	人文类	否	游戏	B.2~3小时			A. 平时能控制住自己，适当游戏也影响不大，而且还能放松	A.“我正准备去学习啊，迟点再玩了”	A. “不了不了，早上正是学习的好时候啊”	A.“不打了，打一局也多费时啊，打着就第两第三局了”	A. “下次一定下次一定”	A.“真的不打啦，下次有空了我约你们”			1		没有	这是对于自己未来的维护，学习和游戏要把握一个平衡。		充实
2-37	女	大三	人文类	否	游戏	C.3~5小时			A. 平时能控制住自己，适当游戏也影响不大，而且还能放松	C.先打一会游戏，下午再多学习两小时补回来					A 这种机会可不是经常能有的，和他（她）打一会儿吧	1			有	因为游戏并不是不能放弃的，可是考研只有一次。	>2h	失落
2-38	女	研一	社会科学类	否	游戏	D.>5小时			B. 我要全心投入备考，决定在考上之前都不玩游戏了	A.“我正准备去学习啊，迟点再玩了”	A. “不了不了，早上正是学习的好时候啊”	A.“不打了，打一局也多费时啊，打着就第两第三局了”	C. 先打一会游戏，下午再多学习两小时补回来		B 这种机会什么时候都可以有的，下次再主动约他（她）打吧			1	没有	学习比较重要	1h	愉快
2-39	女	大二	人文类	是	网购																		10	1	平时能控制住自己，看一看测评和了解下新商品也是没事的，而且还能给我带来快乐	A.“不了啦，要花时间学习呢”	A.“不啦不啦，加入后又怎么会受得住诱惑”	A.“不啦，我想今年先不参与了”	A.“不啦不啦，加入后又怎么会受得住诱惑”	A.反正一年一次，今年不参与，明年还可以继续参与的			1		没有	因为想把更多的时间花在学习上		愉快
2-40	女	大二	艺术类	是	网购																		6	1	我要全心投入备考，决定在考上之前绝不把时间金钱精力用来剁手了！	A.“不了啦，要花时间学习呢”	A.“不啦不啦，加入后又怎么会受得住诱惑”	A.“不啦，我想今年先不参与了”	A.“不啦不啦，加入后又怎么会受得住诱惑”	A.反正一年一次，今年不参与，明年还可以继续参与的			1		没有	红包获得每年都有，错过就错过了。		满足
2-41	男	研二	其他	否	网购																		8	1	平时能控制住自己，看一看测评和了解下新商品也是没事的，而且还能给我带来快乐	C.(先加入去，每天玩完后多学习一会儿就好了)					B.刚刚已经开心过了，继续多学一会把时间补回来			1	没有	把需要学习的内容学习了，没有耽误	1h	愉快
2-42	男	研一	自然科学类	是	网购																		8	1	我要全心投入备考，决定在考上之前绝不把时间金钱精力用来剁手了！	A.“不了啦，要花时间学习呢”	A.“不啦不啦，加入后又怎么会受得住诱惑”	A.“不啦，我想今年先不参与了”	A.“不啦不啦，加入后又怎么会受得住诱惑”	A.反正一年一次，今年不参与，明年还可以继续参与的			1		没有	因为我距离考研成功越来越近		充实
2-43	女	大四	其他	是	网购																		8	1	我要全心投入备考，决定在考上之前绝不把时间金钱精力用来剁手了！	A.“不了啦，要花时间学习呢”	A.“不啦不啦，加入后又怎么会受得住诱惑”	A.“不啦，我想今年先不参与了”	A.“不啦不啦，加入后又怎么会受得住诱惑”	A.反正一年一次，今年不参与，明年还可以继续参与的			1		没有	问心无愧		愉快
2-44	男	大三	其他	是	网购																		8	1	我要全心投入备考，决定在考上之前绝不把时间金钱精力用来剁手了！	A.“不了啦，要花时间学习呢”	A.“不啦不啦，加入后又怎么会受得住诱惑”	A.“不啦，我想今年先不参与了”	A.“不啦不啦，加入后又怎么会受得住诱惑”	A.反正一年一次，今年不参与，明年还可以继续参与的			1		没有	考研是人生中非常重要的一次，而双十一每年都有，我一定要全力以赴去备战考研。		充实
2-45	女	大一	其他	是	网购																		9	1	平时能控制住自己，看一看测评和了解下新商品也是没事的，而且还能给我带来快乐	C.(先加入去，每天玩完后多学习一会儿就好了)					B.刚刚已经开心过了，继续多学一会把时间补回来			1	没有	娱乐和学习都能把握	2h	满足
2-46	女	大三	人文类	是	网购																		8	1	平时能控制住自己，看一看测评和了解下新商品也是没事的，而且还能给我带来快乐	B.“反正一年就这么一次，来吧”						1			有	应该把全部的精力放在学习上，参加战队得到红包并不多		失落
2-47	女	大四	社会科学类	否	网购																		7	1	平时能控制住自己，看一看测评和了解下新商品也是没事的，而且还能给我带来快乐	C.(先加入去，每天玩完后多学习一会儿就好了)					B.刚刚已经开心过了，继续多学一会把时间补回来			1	没有	娱乐学习两不误！	1h	如果我成功补回了学习时间，那么就是愉快的！
2-48	女	大四	人文类	是	网购																		8	1	平时能控制住自己，看一看测评和了解下新商品也是没事的，而且还能给我带来快乐	C.(先加入去，每天玩完后多学习一会儿就好了)					B.刚刚已经开心过了，继续多学一会把时间补回来			1	没有	我既能拿到红包，也没有耽误太多时间学习。	1.5h	愉快
2-49	女	大四	自然科学类	是	网购																		10	1	我要全心投入备考，决定在考上之前绝不把时间金钱精力用来剁手了！	A.“不了啦，要花时间学习呢”	B.“好啊，反正最近也正想要买东西了，赚点儿红包”					1			有	没有好好学习		失望
2-50	女	大三	人文类	否	网购																		8	1	平时能控制住自己，看一看测评和了解下新商品也是没事的，而且还能给我带来快乐	B.“反正一年就这么一次，来吧”						1			有	耽误了时间		悲喜交加
2-51	男	大一	人文类	是	网购																		8	1	平时能控制住自己，看一看测评和了解下新商品也是没事的，而且还能给我带来快乐	C.(先加入去，每天玩完后多学习一会儿就好了)					B.刚刚已经开心过了，继续多学一会把时间补回来			1	没有	跟从内心	1h	平淡
2-52	女	大二	人文类	是	网购																		10	1	平时能控制住自己，看一看测评和了解下新商品也是没事的，而且还能给我带来快乐	C.(先加入去，每天玩完后多学习一会儿就好了)					B.刚刚已经开心过了，继续多学一会把时间补回来			1	没有	因为我觉得我的生活很充实，充分利用了时间，我的内心很满足。	1h	愉快
2-53	女	研一	人文类	是	网购																		10	1	平时能控制住自己，看一看测评和了解下新商品也是没事的，而且还能给我带来快乐	C.(先加入去，每天玩完后多学习一会儿就好了)					B.刚刚已经开心过了，继续多学一会把时间补回来			1	没有	因为我没放弃使我快乐的网购，也没有耽误我的学习进程	2h	愉快
2-54	女	大二	其他	是	网购																		8	1	我要全心投入备考，决定在考上之前绝不把时间金钱精力用来剁手了！	C.(先加入去，每天玩完后多学习一会儿就好了)					A.白天上班也累了，休息吧	1			有	因为我觉得浪费了我很多休息和学习的时间	>2h	失落
2-55	女	大四	人文类	否	网购																		8	1	平时能控制住自己，看一看测评和了解下新商品也是没事的，而且还能给我带来快乐	A.“不了啦，要花时间学习呢”	A.“不啦不啦，加入后又怎么会受得住诱惑”	A.“不啦，我想今年先不参与了”	B.“好啊，反正最近也正想要买东西了，赚点儿红包”			1			有	东西可以以后再买，考研只有一次		悔恨
2-56	女	大三	自然科学类	是	网购																		6	1	平时能控制住自己，看一看测评和了解下新商品也是没事的，而且还能给我带来快乐	C.(先加入去，每天玩完后多学习一会儿就好了)					B.刚刚已经开心过了，继续多学一会把时间补回来			1	没有	我开心我快乐我充实我无愧于心	2h	愉快
2-57	男	大二	社会科学类	否	刷剧																																		<1小时		平时能控制住自己，适当看剧影响不大，能给我以放松	今晚看个剧好好休息一下，等明天晚上再多学习一点补回来					先学习，等周末的两天学习任务完成了再看
2-58	女	大一	其他	否	刷剧																																		2~3小时		平时能控制住自己，适当看剧影响不大，能给我以放松	洗澡后就学习，困了就去睡觉	今晚过不了多久就要睡觉了，还是学习吧	先学习，剧留着吧，也就一集发展不了多少剧情的，更新多几集再看	先学习，今晚的任务也快完成了，剧等更新多几集再看	学习吧，今晚时间不多了			1
2-59	男	大四	人文类	是	刷剧																																		2~3小时		我要全心投入备考，决定在考上之前暂时不追剧了	今晚看个剧好好休息一下，等明天晚上再多学习一点补回来					看一看，周末还有两天的时间可以认真学习	1
2-60	女	大三	其他	否	刷剧																																		<1小时		我要全心投入备考，决定在考上之前暂时不追剧了	洗澡后就学习，困了就去睡觉	今晚过不了多久就要睡觉了，还是学习吧	先学习，剧留着吧，也就一集发展不了多少剧情的，更新多几集再看	先学习，今晚的任务也快完成了，剧等更新多几集再看	学习吧，今晚时间不多了			1
2-61	女	大三	社会科学类	否	刷剧																																		2~3小时		平时能控制住自己，适当看剧影响不大，能给我以放松	洗澡后就学习，困了就去睡觉	今晚过不了多久就要睡觉了，还是学习吧	先学习，剧留着吧，也就一集发展不了多少剧情的，更新多几集再看	先学习，今晚的任务也快完成了，剧等更新多几集再看	学习吧，今晚时间不多了			1
2-62	女	大四	人文类	是	刷剧																																		2~3小时		我要全心投入备考，决定在考上之前暂时不追剧了	洗澡后就学习，困了就去睡觉	今晚过不了多久就要睡觉了，还是学习吧	先学习，剧留着吧，也就一集发展不了多少剧情的，更新多几集再看	先学习，今晚的任务也快完成了，剧等更新多几集再看	学习吧，今晚时间不多了			1
2-63	男	大四	其他	是	刷剧																																		2~3小时		平时能控制住自己，适当看剧影响不大，能给我以放松	太累了，今晚看剧看到困了就去睡觉						1
2-64	男	大二	自然科学类	否	刷剧																																		2~3小时		平时能控制住自己，适当看剧影响不大，能给我以放松	洗澡后就学习，困了就去睡觉	今晚看个剧好好休息一下，等明天晚上再多学习一点补回来				先学习，等周末的两天学习任务完成了再看
2-65	男	大三	艺术类	是	刷剧																																		2~3小时		平时能控制住自己，适当看剧影响不大，能给我以放松	太累了，今晚看剧看到困了就去睡觉						1
2-66	女	大三	人文类	是	刷剧																																		2~3小时		平时能控制住自己，适当看剧影响不大，能给我以放松	今晚看个剧好好休息一下，等明天晚上再多学习一点补回来					看一看，周末还有两天的时间可以认真学习	1
2-67	女	大三	人文类	否	刷剧																																		2~3小时		平时能控制住自己，适当看剧影响不大，能给我以放松	今晚看个剧好好休息一下，等明天晚上再多学习一点补回来					先学习，等周末的两天学习任务完成了再看
2-68	女	大三	人文类	是	刷剧																																		2~3小时		我要全心投入备考，决定在考上之前暂时不追剧了	洗澡后就学习，困了就去睡觉	今晚过不了多久就要睡觉了，还是学习吧	先学习，剧留着吧，也就一集发展不了多少剧情的，更新多几集再看	先学习，今晚的任务也快完成了，剧等更新多几集再看	学习吧，今晚时间不多了			1
2-69	女	大三	社会科学类	否	刷剧																																		<1小时		我要全心投入备考，决定在考上之前暂时不追剧了	洗澡后就学习，困了就去睡觉	今晚看个剧好好休息一下，等明天晚上再多学习一点补回来				先学习，等周末的两天学习任务完成了再看
2-70	女	大三	社会科学类	是	刷剧																																		2~3小时		我要全心投入备考，决定在考上之前暂时不追剧了	今晚看个剧好好休息一下，等明天晚上再多学习一点补回来					先学习，等周末的两天学习任务完成了再看
2-71	女	大三	社会科学类	是	刷剧																																		3~5小时		我要全心投入备考，决定在考上之前暂时不追剧了	洗澡后就学习，困了就去睡觉	今晚过不了多久就要睡觉了，还是学习吧	先学习，剧留着吧，也就一集发展不了多少剧情的，更新多几集再看	先学习，今晚的任务也快完成了，剧等更新多几集再看	今晚看个剧好好休息一下，等明天晚上再多学习一点补回来	先学习，等周末的两天学习任务完成了再看
2-72	女	大三	人文类	是	刷剧																																		2~3小时		平时能控制住自己，适当看剧影响不大，能给我以放松	洗澡后就学习，困了就去睡觉	今晚过不了多久就要睡觉了，还是学习吧	先学习，剧留着吧，也就一集发展不了多少剧情的，更新多几集再看	这样学习效率不太好，先看完再说吧，也就一集			1
2-73	女	研一	社会科学类	是	刷剧																																		<1小时		平时能控制住自己，适当看剧影响不大，能给我以放松	洗澡后就学习，困了就去睡觉	今晚过不了多久就要睡觉了，还是学习吧	今晚先好好休息看看剧吧，等明天晚上再多学习一点补回来			看一看，周末还有两天的时间可以认真学习	1
2-74	男	大四	自然科学类	是	刷剧																																		3~5小时		平时能控制住自己，适当看剧影响不大，能给我以放松	洗澡后就学习，困了就去睡觉	今晚过不了多久就要睡觉了，还是学习吧	这样也学不进去啊，先看完再说吧，也就一集				1
2-75	女	大一	人文类	是	刷剧																																		>5小时		我要全心投入备考，决定在考上之前暂时不追剧了	洗澡后就学习，困了就去睡觉	今晚过不了多久就要睡觉了，还是学习吧	先学习，剧留着吧，也就一集发展不了多少剧情的，更新多几集再看	这样学习效率不太好，先看完再说吧，也就一集			1
2-76	女	研二	社会科学类	否	刷剧																																		2~3小时		平时能控制住自己，适当看剧影响不大，能给我以放松	洗澡后就学习，困了就去睡觉	今晚过不了多久就要睡觉了，还是学习吧	这样也学不进去啊，先看完再说吧，也就一集				1
2-77	女	大二	自然科学类	否	刷剧																																		2~3小时		我要全心投入备考，决定在考上之前暂时不追剧了	今晚看个剧好好休息一下，等明天晚上再多学习一点补回来					先学习，等周末的两天学习任务完成了再看
2-78	男	研二	自然科学类	是	刷剧																																		2~3小时		平时能控制住自己，适当看剧影响不大，能给我以放松	洗澡后就学习，困了就去睡觉	今晚过不了多久就要睡觉了，还是学习吧	先学习，剧留着吧，也就一集发展不了多少剧情的，更新多几集再看	这样学习效率不太好，先看完再说吧，也就一集			1
2-79	女	大四	其他	是	刷剧																																		2~3小时		平时能控制住自己，适当看剧影响不大，能给我以放松	今晚看个剧好好休息一下，等明天晚上再多学习一点补回来					先学习，等周末的两天学习任务完成了再看
2-80	女	大四	其他	是	刷剧																																		2~3小时		平时能控制住自己，适当看剧影响不大，能给我以放松	今晚看个剧好好休息一下，等明天晚上再多学习一点补回来					先学习，等周末的两天学习任务完成了再看
2-81	女	大三	人文类	否	刷剧																																		2~3小时		平时能控制住自己，适当看剧影响不大，能给我以放松	洗澡后就学习，困了就去睡觉	今晚看个剧好好休息一下，等明天晚上再多学习一点补回来				先学习，等周末的两天学习任务完成了再看
2-82	女	大四	其他	是	刷剧																																		2~3小时		平时能控制住自己，适当看剧影响不大，能给我以放松	今晚看个剧好好休息一下，等明天晚上再多学习一点补回来					看一看，周末还有两天的时间可以认真学习	1
2-83	女	大三	社会科学类	否	刷剧																																		2~3小时		平时能控制住自己，适当看剧影响不大，能给我以放松	今晚看个剧好好休息一下，等明天晚上再多学习一点补回来					看一看，周末还有两天的时间可以认真学习	1
2-84	男	大三	艺术类	是	刷剧																																		2~3小时		平时能控制住自己，适当看剧影响不大，能给我以放松	今晚看个剧好好休息一下，等明天晚上再多学习一点补回来					先学习，等周末的两天学习任务完成了再看
2-85	女	大三	其他	否	刷剧																																		2~3小时		平时能控制住自己，适当看剧影响不大，能给我以放松	洗澡后就学习，困了就去睡觉	今晚过不了多久就要睡觉了，还是学习吧	先学习，剧留着吧，也就一集发展不了多少剧情的，更新多几集再看	先学习，今晚的任务也快完成了，剧等更新多几集再看	学习吧，今晚时间不多了			1
2-86	女	大三	人文类	是	刷剧																																		<1小时		我要全心投入备考，决定在考上之前暂时不追剧了	洗澡后就学习，困了就去睡觉	今晚过不了多久就要睡觉了，还是学习吧	先学习，剧留着吧，也就一集发展不了多少剧情的，更新多几集再看	这样学习效率不太好，先看完再说吧，也就一集			1
2-87	女	大二	人文类	否	刷剧																																		2~3小时		平时能控制住自己，适当看剧影响不大，能给我以放松	今晚看个剧好好休息一下，等明天晚上再多学习一点补回来					先学习，等周末的两天学习任务完成了再看
2-88	女	大四	其他	是	刷剧																																		2~3小时		我要全心投入备考，决定在考上之前暂时不追剧了	今晚看个剧好好休息一下，等明天晚上再多学习一点补回来					看一看，周末还有两天的时间可以认真学习	1
2-89	女	大二	艺术类	是	刷剧																																		2~3小时		我要全心投入备考，决定在考上之前暂时不追剧了	洗澡后就学习，困了就去睡觉	今晚过不了多久就要睡觉了，还是学习吧	先学习，剧留着吧，也就一集发展不了多少剧情的，更新多几集再看	先学习，今晚的任务也快完成了，剧等更新多几集再看	学习吧，今晚时间不多了			1
2-90	女	博二及以上	社会科学类	否	刷剧																																		2~3小时		我要全心投入备考，决定在考上之前暂时不追剧了	洗澡后就学习，困了就去睡觉	今晚过不了多久就要睡觉了，还是学习吧	先学习，剧留着吧，也就一集发展不了多少剧情的，更新多几集再看	这样学习效率不太好，先看完再说吧，也就一集			1
2-91	女	研一	社会科学类	是	刷剧																																		<1小时		平时能控制住自己，适当看剧影响不大，能给我以放松	太累了，今晚看剧看到困了就去睡觉						1
2-92	女	大四	社会科学类	否	刷剧																																		2~3小时		平时能控制住自己，适当看剧影响不大，能给我以放松	太累了，今晚看剧看到困了就去睡觉						1
2-93	女	大一	自然科学类	否	刷剧																																		<1小时		我要全心投入备考，决定在考上之前暂时不追剧了	洗澡后就学习，困了就去睡觉	今晚过不了多久就要睡觉了，还是学习吧	先学习，剧留着吧，也就一集发展不了多少剧情的，更新多几集再看	先学习，今晚的任务也快完成了，剧等更新多几集再看	学习吧，今晚时间不多了			1
2-94	女	大四	社会科学类	是	刷剧																																		<1小时		我要全心投入备考，决定在考上之前暂时不追剧了	太累了，今晚看剧看到困了就去睡觉						1
2-95	女	研二	社会科学类	是	刷剧																																		<1小时		平时能控制住自己，适当看剧影响不大，能给我以放松	洗澡后就学习，困了就去睡觉	今晚过不了多久就要睡觉了，还是学习吧	先学习，剧留着吧，也就一集发展不了多少剧情的，更新多几集再看	先学习，今晚的任务也快完成了，剧等更新多几集再看	学习吧，今晚时间不多了			1
2-96	女	研三	人文类	否	刷剧																																		2~3小时		我要全心投入备考，决定在考上之前暂时不追剧了	今晚看个剧好好休息一下，等明天晚上再多学习一点补回来					先学习，等周末的两天学习任务完成了再看
2-97	女	研一	社会科学类	否	刷剧																																		<1小时		我要全心投入备考，决定在考上之前暂时不追剧了	洗澡后就学习，困了就去睡觉	今晚过不了多久就要睡觉了，还是学习吧	今晚先好好休息看看剧吧，等明天晚上再多学习一点补回来			先学习，等周末的两天学习任务完成了再看
2-98	女	研一	其他	否	刷剧																																		2~3小时		我要全心投入备考，决定在考上之前暂时不追剧了	今晚看个剧好好休息一下，等明天晚上再多学习一点补回来					先学习，等周末的两天学习任务完成了再看
3-1	女	大二	艺术类	是	游戏				A. 平时能控制住自己，适当游戏也影响不大，而且还能放松	C.先打一会游戏，下午再多学习两小时补回来					B 这种机会什么时候都可以有的，下次再主动约他（她）打吧			1	没有	游戏只是娱乐 不能把它放在第一	2h	愉快
3-2	男	大二	理工类	否	游戏		打游戏获得的快乐跟学习并不冲突 在学习和游戏里做出选择 学习时不玩游戏。合理做出时间安排。		A. 平时能控制住自己，适当游戏也影响不大，而且还能放松	A.“我正准备去学习啊，迟点再玩了”	A. “不了不了，早上正是学习的好时候啊”	A.“不打了，打一局也多费时啊，打着就第两第三局了”	A. “下次一定下次一定”	A.“真的不打啦，下次有空了我约你们”			1		没有	因为自己对学习有很大动力，能控制自己在学习和游戏之间的抉择		愉快
3-3	男	大三	理工类	否	游戏		我是和平精英老玩家，平时和同学们玩游戏，在女生面前秀游戏，提升游戏好感，来到了大三，马上就面临毕业，决定努力学习，考研，备考需要大量时间和精力，学习时间很少，自己要放弃游戏，很难		B. 我要全心投入备考，决定在考上之前都不玩游戏了	A.“我正准备去学习啊，迟点再玩了”	C. 先打一会游戏，下午再多学习两小时补回来就行				A 这种机会可不是经常能有的，和他（她）打一会儿吧	1			有	因为自己要考研，却因游戏耽误了自己学习时间，之前计划好好学习，先不玩游戏，感到自责	1h	失落
3-4	女	大一	理工类	是	游戏		不知不觉已经到了大三，自己想要上一个台阶考研，考研人数越来越多，自己学习时间很少，竞争压力很大，之前自己玩游戏的快乐，现在要放弃，有点难以抉择		A. 平时能控制住自己，适当游戏也影响不大，而且还能放松	A.“我正准备去学习啊，迟点再玩了”	A. “不了不了，早上正是学习的好时候啊”	A.“不打了，打一局也多费时啊，打着就第两第三局了”	A. “下次一定下次一定”	A.“真的不打啦，下次有空了我约你们”			1		没有	必须分清学习和游戏的优先性。游戏可玩，但要适度，不应该随时随地玩。该学习就要认真学习，不能因为自我安慰去玩游戏。因为我搞清楚了学习和游戏在生活中的地位		满足
3-5	女	大二	社会科学类	是	游戏		我是王者荣耀或和平精英的老玩家，经常和同学开黑打游戏，在游戏中收获了乐趣和友谊。不知不觉间就大三了，我开始决定努力学习，通过考研获取更多机会，去更高的平台。但是考研竞争压力大，人数多，必须花费大量的时间和精力去备考，并且只能利用课外的时间去学习，时间有限。但我又不想放弃玩游戏所获得的快乐		A. 平时能控制住自己，适当游戏也影响不大，而且还能放松	A.“我正准备去学习啊，迟点再玩了”	A. “不了不了，早上正是学习的好时候啊”	A.“不打了，打一局也多费时啊，打着就第两第三局了”	A. “下次一定下次一定”	A.“真的不打啦，下次有空了我约你们”			1		没有	因为考研和游戏对我来说，考研更重要。		满意
3-6	女	大二	理工类	否	游戏		我是个和平精英和王者荣耀的老玩家，平时经常和同学朋友们一起开黑打游戏，既体验到游戏带来的乐趣，又收获了友谊。不知不觉间就到了大三，过不了多久就要毕业，面对未来，我决定努力学习，通过考研去一个更高的平台。但一方面，考研的人数越来越多，竞争不小，备考过程需要大量时间和精力，且只能利用课余和实习外的时间去学习，时间本来很有限;另一方面，曾经在游戏上所收获的快乐要突然放弃的话，也好像有点不太现实。		A. 平时能控制住自己，适当游戏也影响不大，而且还能放松	A.“我正准备去学习啊，迟点再玩了”	A. “不了不了，早上正是学习的好时候啊”	A.“不打了，打一局也多费时啊，打着就第两第三局了”	A. “下次一定下次一定”	A.“真的不打啦，下次有空了我约你们”			1		没有	因为要准备考研了		失落
3-7	女	大二	其他	是	游戏		你是个和平精英/王者荣耀老玩家,平时经常和同学朋 友们一起开黑打游戏,既体验了游戏带来的乐趣,又 收获了友谊。不知不觉间就到了大三,过不了多久就 要毕业,面对未来,你也是时候开始作出选择。于是 你决定努力学习,通过考研去一个更高的平台。但是 一方面,考研的人数越来越多,竞争不小,备考过程 需要大量时间和精力,且只能利用课余和实习外的时 间去学习,时间本来很有限;另一方面,曾经在游戏 上所收获的快乐要突然放弃的话,也好像有点不太现 实。		A. 平时能控制住自己，适当游戏也影响不大，而且还能放松	A.“我正准备去学习啊，迟点再玩了”	C. 先打一会游戏，下午再多学习两小时补回来就行				B 这种机会什么时候都可以有的，下次再主动约他（她）打吧			1	有	有时候会因为游戏选择放弃学习	1.5h	失落
3-8	男	大一	理工类	是	游戏		虽然游戏能得到精神上的满足，但是还是选择考研，游戏只能带来一时的快感。		A. 平时能控制住自己，适当游戏也影响不大，而且还能放松	A.“我正准备去学习啊，迟点再玩了”	A. “不了不了，早上正是学习的好时候啊”	A.“不打了，打一局也多费时啊，打着就第两第三局了”	A. “下次一定下次一定”	A.“真的不打啦，下次有空了我约你们”			1		没有	必须要考上研，不然无法在社会上生活		很自然，不难过
3-9	女	大二	人文类	是	游戏		我是一个王者荣耀或和平精英的老玩家，经常和朋友一起开黑。上了大三准备考研，正面对着升学压力和即将失去游戏快乐的失落感。		A. 平时能控制住自己，适当游戏也影响不大，而且还能放松	A.“我正准备去学习啊，迟点再玩了”	A. “不了不了，早上正是学习的好时候啊”	A.“不打了，打一局也多费时啊，打着就第两第三局了”	B. “那就来两局吧”			1			没有	因为有大神带我上分，我一定要用下午的时间补回学习		遗憾满足着
3-10	女	大二	社会科学类	是	游戏		我是一个和平精英的老玩家，经常和姐妹们开黑玩游戏，既收获了乐趣，又收获了友谊。然而大二即将过去，快大三了，不得不对未来有计划和安排，面对考研或者深造考证等种种，需要付出大量时间学习充实，然而，突然放弃游戏带来的一切，又显得不是很现实。		A. 平时能控制住自己，适当游戏也影响不大，而且还能放松	A.“我正准备去学习啊，迟点再玩了”	A. “不了不了，早上正是学习的好时候啊”	A.“不打了，打一局也多费时啊，打着就第两第三局了”	A. “下次一定下次一定”	A.“真的不打啦，下次有空了我约你们”			1		没有	如果后面妥协了 前面的坚持也没有用了		充实
3-11	男	大四	社会科学类	否	游戏		现在已经是大三，是一个很喜欢玩王者荣耀和和平精英的人，现在想要考研，但是考研很花时间，需要在课外进行学习，想要放弃游戏又很难。我选择减少游戏时间，努力考研。		A. 平时能控制住自己，适当游戏也影响不大，而且还能放松	A.“我正准备去学习啊，迟点再玩了”	C. 先打一会游戏，下午再多学习两小时补回来就行				A 这种机会可不是经常能有的，和他（她）打一会儿吧	1			有	玩游戏浪费了学习时间	2h	矛盾
3-12	女	大三	社会科学类	是	游戏		以前经常和同学一起玩一款游戏，到了大三为了未来决定考研，但是考研要牺牲大量时间精力，还要放弃游戏		B. 我要全心投入备考，决定在考上之前都不玩游戏了	A.“我正准备去学习啊，迟点再玩了”	A. “不了不了，早上正是学习的好时候啊”	B.“也行，先来一局”				1			有	没有学习		后悔
3-13	男	大二	理工类	是	游戏		我是和平精英/王者荣耀的老玩家，平时经常和朋友同学开黑打游戏，但现在大三了，想要考研，压力很大也没什么时间，但如果要放弃游戏，又舍不得。如果是我，会放弃打游戏，等考研结束了再玩		A. 平时能控制住自己，适当游戏也影响不大，而且还能放松	A.“我正准备去学习啊，迟点再玩了”	A. “不了不了，早上正是学习的好时候啊”	A.“不打了，打一局也多费时啊，打着就第两第三局了”	A. “下次一定下次一定”	A.“真的不打啦，下次有空了我约你们”			1		没有	因为只有现在努力学习，将来才会有更多的时间玩游戏，以后的工作也会更加轻松		充足
3-14	女	大二	社会科学类	是	游戏		我是个和平精英和王者荣耀的老玩家，平常和同学朋友们一起开黑打游戏，寄收货有一又能在女生面前秀一把游戏技术，提升异性好感，不知不觉间就到了大三，过不了多久就要毕业，面对未来，你也是时候开始做出选择，于是你决定努力学习，通过考研去一个更高的平台，但是一方面考研的人数越来越多，竞争不小，备考过程需要大量时间和精力，茄只能利用课余和实习外的时间去学习十斤，本来很有限，另一方面，曾经在游戏上所收获的快乐，突然要放弃的话，好像有点不现实		A. 平时能控制住自己，适当游戏也影响不大，而且还能放松	A.“我正准备去学习啊，迟点再玩了”	A. “不了不了，早上正是学习的好时候啊”	A.“不打了，打一局也多费时啊，打着就第两第三局了”	A. “下次一定下次一定”	A.“真的不打啦，下次有空了我约你们”			1		没有	因为我热爱学习		轻松愉悦
3-15	女	大三	人文类	是	游戏		我是王者荣耀/和平精英的玩家，平时经常和同学一起开黑，非常快乐。到大三了，快毕业了，我准备好好学习，考研去一个更高的平台。但竞争非常大，我可能需要放弃游戏，去学习。这令我难以选择。		B. 我要全心投入备考，决定在考上之前都不玩游戏了	A.“我正准备去学习啊，迟点再玩了”	A. “不了不了，早上正是学习的好时候啊”	A.“不打了，打一局也多费时啊，打着就第两第三局了”	A. “下次一定下次一定”	A.“真的不打啦，下次有空了我约你们”			1		没有	因为我觉得在游戏面前，自己的未来更加重要。		平和
3-16	男	大四	理工类	是	游戏		你是一个和平精英/王者荣耀老玩家，平时和同学朋友们一起开黑玩游戏，既体验了游戏带来的乐趣，同时又收货了友谊。面对未来，是时候做出选择了。于是你决定努力学习，开始考研去另一个更高的平台。但是一方面，考研人数越来越多，竞争不小，备考过程需要大量的精力和时间，时间也有限。但是另一方面，在游戏上收货的快乐突然要放弃也不太现实。		B. 我要全心投入备考，决定在考上之前都不玩游戏了	A.“我正准备去学习啊，迟点再玩了”	A. “不了不了，早上正是学习的好时候啊”	A.“不打了，打一局也多费时啊，打着就第两第三局了”	A. “下次一定下次一定”	A.“真的不打啦，下次有空了我约你们”			1		没有	考研能够实现自我价值，能够为我将来的工作提供一个更大的起点，这是游戏所不能比拟的。		积极、充实、乐观
3-17	男	研一	理工类	否	游戏		我是一个游戏老玩家，平时经常和朋友一起开黑玩游戏，同时又能在女生面前秀游戏技术。不知不觉大三了，我决定通过考研去往一个更大的平台学习，但是现在考研人数越来越多，考研难度也越来越大，若要全力备考我将不得不利用大量的时间去学习，同时自己在游戏中获得快乐的方式也得展示放弃。我做出的选择是先暂时放弃游戏，全力投入备考阶段，相较于游戏，考研更能够实现自我价值。		A. 平时能控制住自己，适当游戏也影响不大，而且还能放松	A.“我正准备去学习啊，迟点再玩了”	C. 先打一会游戏，下午再多学习两小时补回来就行				A 这种机会可不是经常能有的，和他（她）打一会儿吧	1			没有	心之所向，不后悔	2h	充实
3-18	男	大二	理工类	否	游戏		我是一个和平精英/王者荣耀玩家，经常和同学一起组队开黑，既能收获友情，又能在女生面前秀操作，提升异性对自己的好感。不知不觉已经到了大三，决定要好好学习，通过考研实现逆袭，有课余生活和外出实习。但玩了三年的游戏也不想放弃。		A. 平时能控制住自己，适当游戏也影响不大，而且还能放松	A.“我正准备去学习啊，迟点再玩了”	A. “不了不了，早上正是学习的好时候啊”	A.“不打了，打一局也多费时啊，打着就第两第三局了”	A. “下次一定下次一定”	A.“真的不打啦，下次有空了我约你们”			1		没有	因为既然选择了学习，就要去完成它，不能半途而废。		充实
3-19	男	大一	医学类	是	游戏		我是王者荣耀或和平精英的老玩家，平时经常和朋友同学一起打游戏，但是现在已经大三了，不久就要毕业了，所以我要为自己的未来做决定，然后我想考研，但是考研的人越来越多，竞争压力大，要要拿课余时间学习，曾经的快乐就要放弃。		A. 平时能控制住自己，适当游戏也影响不大，而且还能放松	C.先打一会游戏，下午再多学习两小时补回来					B 这种机会什么时候都可以有的，下次再主动约他（她）打吧			1	没有	因为有时候确实控制不了自己的欲望，如果需要马上戒掉游戏的话也是不太现实的，可能需要一点时间来过渡。	>2h	充实
3-20	男	大一	理工类	是	游戏		我是个和平精英或者王者荣耀老玩家，平时经常和朋友们一起开黑打游戏，既收获友谊，又能提升异性好感。一不小心就到了大三，马上就要毕业，面对未来。于是你决定努力学习，准备考研。但是一方面，考研的人数越来越多，竞争力强，需要大量时间和精力，且只能利用课余和实习外的时间去学；另一方面，打游戏的乐趣要突然放弃的话，也好像有点不太现实。		A. 平时能控制住自己，适当游戏也影响不大，而且还能放松	C.先打一会游戏，下午再多学习两小时补回来					A 这种机会可不是经常能有的，和他（她）打一会儿吧	1			有	任务越来越多，越来越不想完成	2h	患得患失
3-21	女	大二	理工类	是	游戏		我是一个游戏老玩家，平时经常和朋友同学一起玩游戏，收获了友谊也可以在女孩子面前秀技术。不知不觉已经大三了，不久就要毕业了，面对未来，我也是时候做出选择。所以我决定努力学习，通过考研去一个更高的平台。于是我决定努力学习，但是考研的人数越来越多，竞争大，备考需要大量时间和精力，只能利用课余和实习外的时间学习，时间有限，在游戏上收获的快乐要突然放弃也有点不太现实。		A. 平时能控制住自己，适当游戏也影响不大，而且还能放松	A.“我正准备去学习啊，迟点再玩了”	A. “不了不了，早上正是学习的好时候啊”	B.“也行，先来一局”				1			没有	在学习的空隙玩一会儿游戏。身心得到放松是可以的 。并没有耽误学习		开心。紧致。时间紧迫
3-22	男	大三	理工类	否	游戏		时间有限，游戏需要减少一些时间，购物也尽量减少。多一些时间去学习备考。学习才是最重要的		A. 平时能控制住自己，适当游戏也影响不大，而且还能放松	A.“我正准备去学习啊，迟点再玩了”	A. “不了不了，早上正是学习的好时候啊”	A.“不打了，打一局也多费时啊，打着就第两第三局了”	A. “下次一定下次一定”	A.“真的不打啦，下次有空了我约你们”			1		没有	虽然我会学习和娱乐平衡，但是那都是学习过后才会去娱乐，而且我娱乐的时间一般定在晚上，学习完后，那时候叫我我不会拒绝，所以我当时的选择就是根据原则来的，不是为了维护爱学习的形象，其次，如果我选择跟他们玩，那有可能这一天都在游戏，等这一天结束了，我会感到后悔，所以对于刚才在早上的选择没有后悔		充实
3-23	女	大二	其他	否	游戏		我是一个王者荣耀的老玩家，平时经常和朋友开黑，不仅收获了友谊，还在女生面前秀了一波技术，但是，不知不觉到大三了，我做出了自己的决定，去考研，但是考研人数多，竞争大，需要大量的时间和精力，而且要在课外和实习外的时间去学，但是另一方面，要放弃平常的游戏快乐也不现实		B. 我要全心投入备考，决定在考上之前都不玩游戏了	A.“我正准备去学习啊，迟点再玩了”	A. “不了不了，早上正是学习的好时候啊”	A.“不打了，打一局也多费时啊，打着就第两第三局了”	A. “下次一定下次一定”	A.“真的不打啦，下次有空了我约你们”			1		没有	要考研的话就需要全身心投入，先把制定的计划做好了然后再考虑别的。		充实
3-24	男	大二	理工类	是	游戏		我是一个和平精英或王者荣耀的老玩家，平时常和朋友开黑一起玩，既体验了游戏带给我的快乐，又收获了友谊。转眼间大三了，不久之后将要毕业，面临未来的选择。我决定努力学习，考研去一个更高的平台。一方面，考研人越来越多，竞争越来越大，备考需要大量的时间精力，还有课程要完成；另一方面，游戏上曾带给我的快乐突然放弃也不太现实。 这种情况的话就尽可能戒掉游戏，可以一周给自己一个小时放松时间，然后全身心投入课程以及考研备考中。		B. 我要全心投入备考，决定在考上之前都不玩游戏了	A.“我正准备去学习啊，迟点再玩了”	A. “不了不了，早上正是学习的好时候啊”	B.“也行，先来一局”				1			有	既然选择了学习就应该坚持到底，不能因为一点小诱惑就前功尽弃。		怅然若失
3-25	男	大二	理工类	是	游戏		我是一个和平精英或者王者荣耀老的玩家，经常和同学朋友们一起开黑打游戏，收获了友谊，在女生面前展现了高超的游戏技术并获得了好感。现在大三就要毕业了，是时候作出选择。我决定努力学习考研去一个好的学校。但是考研竞争较大，备考只能利用课余和实习外的时间去学习且突然放弃游戏对自己来说有一定落差。		A. 平时能控制住自己，适当游戏也影响不大，而且还能放松	C.先打一会游戏，下午再多学习两小时补回来					B 这种机会什么时候都可以有的，下次再主动约他（她）打吧			1	没有	因为我觉得适当的娱乐是可以，劳逸结合	2h	愉快
3-26	男	大三	理工类	是	游戏		你是个和平精英/王者荣耀老玩家，平时经常和同学朋友们一起开黑打游戏，既收获友谊，又能在女生面前秀一把游戏技术，提升异性好感。不知不觉间就到了大三，过不了多久就要毕业，面对未来，你也是时候开始作出选择。于是你决定努力学习，通过考研去一个更高的平台。但是一方面，考研的人数越来越多，竞争不小，备考过程需要大量时间和精力，且只能利用课余和实习外的时间去学习，时间本来很有限；另一方面，曾经在游戏上所收获的快乐要突然放弃的话，也好像有点不太现实。 大部分时间用来学习，适当的娱乐是可以的		A. 平时能控制住自己，适当游戏也影响不大，而且还能放松	C.先打一会游戏，下午再多学习两小时补回来					B 这种机会什么时候都可以有的，下次再主动约他（她）打吧			1	没有	因为既跟朋友玩了游戏而且也没有耽误学校的时间一举两得	1h	愉快
3-27	女	大四	理工类	否	游戏		我是一个王者荣耀老玩家平时经常和同学一起开黑玩游戏，既获得了友谊又能在女友面前秀技术，但时间不知不觉中已经来到了大三，过不了多久就要毕业，面对未来，我开始做出选择。我决定要努力学习，通过考研去一个更高的平台，但是考研的人很多，竞争非常激烈，而且备考需要大量的时间或者精力，而且只能利用课余的时间去学习，时间本来就很有限，还有一方面，就是曾经在游戏上所获得的快乐就这样突然放弃的话，好像有一点不现实。		B. 我要全心投入备考，决定在考上之前都不玩游戏了	A.“我正准备去学习啊，迟点再玩了”	A. “不了不了，早上正是学习的好时候啊”	A.“不打了，打一局也多费时啊，打着就第两第三局了”	B. “那就来两局吧”			1			没有	做事情从来都不后悔，我更喜欢跟随自己的内心，并且，有大神带，这个机会不多，得抓住。		愉快
3-28	男	大三	理工类	是	游戏		你是个王者荣耀老玩家，平时经常和同学朋友们一起开黑打游戏，既体验了游戏带来的乐趣，又收获了友谊。不知不觉间就到了大三，过不了多久就要毕业，面对未来，你也是时候开始作出选择。于是你决定努力学习，通过考研去一个更高的平台。但是一方面，考研的人数越来越多，竞争:不小，备考过程需要大量时间和精力，且只能利用课余和实习外的时间去学习，时间本来很有限;另一方面，曾经在游戏上所收获的快乐要突然放弃的话，也好像有点不太现实。		A. 平时能控制住自己，适当游戏也影响不大，而且还能放松	A.“我正准备去学习啊，迟点再玩了”	A. “不了不了，早上正是学习的好时候啊”	A.“不打了，打一局也多费时啊，打着就第两第三局了”	B. “那就来两局吧”			1			没有	因为适当放松 对枯燥无味的考研减压		愉快
3-29	女	大三	理工类	否	游戏		是一个和平精英 王者荣耀老玩家喜欢开黑 和女生技术 现在大三了快要毕业面对未来要好好学习准备考研 但是竞争比较大 曾经在游戏上收获的快乐放弃也不太现实		B. 我要全心投入备考，决定在考上之前都不玩游戏了	A.“我正准备去学习啊，迟点再玩了”	A. “不了不了，早上正是学习的好时候啊”	A.“不打了，打一局也多费时啊，打着就第两第三局了”	A. “下次一定下次一定”	A.“真的不打啦，下次有空了我约你们”			1		没有	因为我不想玩，无论他怎样叫我我都不玩，主要因为因为我不愿意		充实
3-30	男	大三	理工类	是	游戏		我现在是一名大三学生，我是一名王者荣耀的资深玩家。但是现在我面临着考研的问题。一方面现在还是油比较多的课程，可能放在考研上的经历不会很多，第二方面就是突然放弃游戏可能是不现实的。 我的回答是我会选择考研并且专注考研，就我本身而言，现在我已经把游戏丢掉了，我可以不玩，因为我没有很大的瘾，对于其他的追剧网购我更是不感兴趣。所以我可以做出选择并投入自己的时间和精力。		B. 我要全心投入备考，决定在考上之前都不玩游戏了	A.“我正准备去学习啊，迟点再玩了”	A. “不了不了，早上正是学习的好时候啊”	A.“不打了，打一局也多费时啊，打着就第两第三局了”	A. “下次一定下次一定”	A.“真的不打啦，下次有空了我约你们”			1		没有	因为我要认真学习，准备考研，珍惜时间		愉快的
3-31	男	大二	理工类	是	游戏		你是个和平精英/王者荣耀老玩家，平时经常和同学朋友们一起开黑打游戏，既收获友谊，又能在女生面前秀一把游戏技术，提升异性好感。不知不觉间就到了大三，过不了多久就要毕业，面对未来，你也是时候开始作出选择。于是你决定努力学习，通过考研去一个更高的平台。但是一方面，考研的人数越来越多，竞争不小，备考过程需要大量时间和精力，且只能利用课余和实习外的时间去学习，时间本来很有限；另一方面，曾经在游戏上所收获的快乐要突然放弃的话，也好像有点不太现实。 认真学习，准备考研		A. 平时能控制住自己，适当游戏也影响不大，而且还能放松	A.“我正准备去学习啊，迟点再玩了”	A. “不了不了，早上正是学习的好时候啊”	A.“不打了，打一局也多费时啊，打着就第两第三局了”	A. “下次一定下次一定”	A.“真的不打啦，下次有空了我约你们”			1		没有	为了自己有更好的未来，也为了自己有更好的选择。		愉快，开学，充实。
3-32	男	研三	理工类	是	游戏		你是个和平精英/王者荣耀老玩家，平时经常和同学朋友们一起开黑打游戏，既收获友谊，又能在女生面前秀一把游戏技术，提升异性好感。不知不觉间就到了大三，过不了多久就要毕业，面对未来，你也是时候开始作出选择。于是你决定努力学习，通过考研去一个更高的平台。但是一方面，考研的人数越来越多，竞争不小，备考过程需要大量时间和精力，且只能利用课余和实习外的时间去学习，时间本来很有限；另一方面，曾经在游戏上所收获的快乐要突然放弃的话，也好像有点不太现实。我会尽可能的去学习 。以便自己有更好的未来 。		A. 平时能控制住自己，适当游戏也影响不大，而且还能放松	A.“我正准备去学习啊，迟点再玩了”	A. “不了不了，早上正是学习的好时候啊”	B.“也行，先来一局”				1			有	一打游戏就控制不住自己的游戏时间。		悔过
3-33	男	大二	理工类	否	游戏		我经常玩王者荣耀，会和同学朋友们一起开黑打游戏，既收获友谊，又能在女孩子面前秀一把游戏技术，提升她们对我的好感。转眼来到了大三，过不了多久就要毕业，面对未来，你也是时候开始作出选择。于是你决定努力学习，通过考研去一 个更高的平台。但是， 考研的人数越来越多,竞争不小，备考过程需要大量时间和精力，且只能利用课余和实习外的时间去学习，时间本来很有限;另一方面，曾经在游戏上所收获的快乐要突然放弃的话，也好像有点不太现实。每天只打两局游戏，合理控制自己的游戏时间		A. 平时能控制住自己，适当游戏也影响不大，而且还能放松	A.“我正准备去学习啊，迟点再玩了”	A. “不了不了，早上正是学习的好时候啊”	A.“不打了，打一局也多费时啊，打着就第两第三局了”	A. “下次一定下次一定”	A.“真的不打啦，下次有空了我约你们”			1		没有	因为考研是人生中一个重要的转折点，可以改变自己的人生，想考上就要好好学习，早上正是学习的好时候，不能浪费，而游戏在此时不是很重要，可以在无事时候放松一下。		充实
3-34	男	大三	理工类	是	游戏		我是一个和平精英和王者荣耀玩家，平时经常和同学们一起开黑，这能收获友谊，也能在女生面前秀技术，提升异性好感。慢慢地到了大三，快要毕业了，面对未来，我不得做出一些选择。自己要努力学习，通过考研改变自己。但是，随着考研人数的增多，竞争大，自己只能利用课余和实习外的时间去学习，另一方面，自己曾经在游戏上获得的快乐要放弃，也有点不现实。		A. 平时能控制住自己，适当游戏也影响不大，而且还能放松	A.“我正准备去学习啊，迟点再玩了”	A. “不了不了，早上正是学习的好时候啊”	B.“也行，先来一局”				1			有	浪费了一上午的时间		既高兴又后悔
3-35	男	大二	理工类	是	游戏		我是一个游戏老玩家，平常经常与朋友开黑打游戏，即能展现技术，又能吸引异性，到了大三决定考研，但又不想放弃游戏。		A. 平时能控制住自己，适当游戏也影响不大，而且还能放松	A.“我正准备去学习啊，迟点再玩了”	C. 先打一会游戏，下午再多学习两小时补回来就行				B 这种机会什么时候都可以有的，下次再主动约他（她）打吧			1	没有	因为学习学习到了 ，玩也玩好了，劳逸结合	2h	忙绿
3-36	女	大一	人文类	否	游戏		是个和平精英和王者荣耀老玩家，平时和同学一起打游戏，既收获友谊，又能带妹。马上就到了大三，过不了多久就要毕业，你也是时候开始作出选择。于是决定努力学习考研。但是，考研的人数越来越多，竞争压力大，备考过程需要大量时间和精力，而且没有多少时间去学习，时间有限；还有就是，曾经在游戏上所收获的快乐要突然放弃的话，有点难受。		A. 平时能控制住自己，适当游戏也影响不大，而且还能放松	A.“我正准备去学习啊，迟点再玩了”	A. “不了不了，早上正是学习的好时候啊”	B.“也行，先来一局”				1			有	学习时间浪费了，任务还没完成。		失落
3-37	女	大三	其他	是	游戏		假设你是个王者荣耀/和平精英玩家，现在想为自己的未来规划一下，准备考研，但只能利用课余时间来学习，一方面要学习，一方面又不想放弃游戏带来的快乐。		A. 平时能控制住自己，适当游戏也影响不大，而且还能放松	A.“我正准备去学习啊，迟点再玩了”	C. 先打一会游戏，下午再多学习两小时补回来就行				B 这种机会什么时候都可以有的，下次再主动约他（她）打吧			1	有	玩了游戏后会感到浪费了学习的时间而后悔	2h	失落
3-38	男	大三	理工类	是	游戏		我是和平精英或王者荣耀的老玩家，经常因为玩游戏而得到快乐，并收获友谊。但我现在到了大三，需要对未来做出选择，想要考研以获取更多机会，但那就意味着我要专心学习，并且要放弃游戏，那样又会让我感到难过。（很符合我现在的情况）		A. 平时能控制住自己，适当游戏也影响不大，而且还能放松	A.“我正准备去学习啊，迟点再玩了”	A. “不了不了，早上正是学习的好时候啊”	B.“也行，先来一局”				1			有	现在考研人数这么多，别人都在努力学习，一大早都去背书了，自己却还在打游戏，惭愧		愉快
3-39	男	大三	人文类	否	游戏		平时经常玩和平精英和王者荣耀，很快乐，还可以在女生面前秀操作，大三了，面临着毕业的困扰，于是决定去考研提升自己，但也很忧虑，考研人太多，要大量精力，还舍不得游戏。 最终还是决定考研，放弃游戏，更好的提升自己，为了以后有个好工作		B. 我要全心投入备考，决定在考上之前都不玩游戏了	A.“我正准备去学习啊，迟点再玩了”	A. “不了不了，早上正是学习的好时候啊”	A.“不打了，打一局也多费时啊，打着就第两第三局了”	A. “下次一定下次一定”	A.“真的不打啦，下次有空了我约你们”			1		没有	因为为了考研学习要放弃好多兴趣爱好		充实
3-40	男	大一	理工类	是	游戏		我在王者荣耀里收获了快乐和成就，但是到了大三要准备考研，考研和游戏如何选择成为一个难题。我选择还是以考研为主。		A. 平时能控制住自己，适当游戏也影响不大，而且还能放松	A.“我正准备去学习啊，迟点再玩了”	A. “不了不了，早上正是学习的好时候啊”	A.“不打了，打一局也多费时啊，打着就第两第三局了”	A. “下次一定下次一定”	A.“真的不打啦，下次有空了我约你们”			1		没有	因为游戏什么时候打都可以，但是学习的黄金时期就那么点时间。		充实
3-41	男	大二	理工类	是	游戏		我是个游戏老玩家，平时经常带妹和朋友一起打游戏。到了大三后不想再浑浑噩噩，于是开始努力学习，想要考研，但考研竞争大，需要花费时间多，这样就可能要放弃游戏，我又不舍得放弃游戏。 我的选择:尽可能的放弃游戏，全力学习准备考研。		A. 平时能控制住自己，适当游戏也影响不大，而且还能放松	C.先打一会游戏，下午再多学习两小时补回来					A 这种机会可不是经常能有的，和他（她）打一会儿吧	1			有	因为我感觉因为打游戏而浪费了学习的时间	>2h	愉快
3-42	女	大二	理工类	否	游戏		你是个和平精英/王者荣耀老玩家，平时经常和同学朋友们一起开黑打游戏，既收获友谊，又能在女生面前秀一把游戏技术，提升异性好感。不知不觉间就到了大三，过不了多久就要毕业，面对未来，你也是时候开始作出选择。于是你决定努力学习，通过考研去一个更高的平台。但是一方面，考研的人数越来越多，竞争不小，备考过程需要大量时间和精力，且只能利用课余和实习外的时间去学习，时间本来很有限；另一方面，曾经在游戏上所收获的快乐要突然放弃的话，也好像有点不太现实。		A. 平时能控制住自己，适当游戏也影响不大，而且还能放松	A.“我正准备去学习啊，迟点再玩了”	A. “不了不了，早上正是学习的好时候啊”	A.“不打了，打一局也多费时啊，打着就第两第三局了”	A. “下次一定下次一定”	A.“真的不打啦，下次有空了我约你们”			1		没有	因为平时会遇到这种情况，通常会选择喔刚所选的做法 我的朋友们也表示很理解，都让我先去学习，不会影响我们的友谊		充实
3-43	女	大二	其他	否	游戏		我是一个手游游戏玩家，经常于同学朋友开黑，在游戏中很快乐yes收获了友谊，但现在大三了 我觉得自己不能这样下去，于是打算考研，但考验竞争力很大，我不仅有要好好学习，还需要放弃打游戏，不能有以前的快乐了		A. 平时能控制住自己，适当游戏也影响不大，而且还能放松	A.“我正准备去学习啊，迟点再玩了”	A. “不了不了，早上正是学习的好时候啊”	A.“不打了，打一局也多费时啊，打着就第两第三局了”	A. “下次一定下次一定”	A.“真的不打啦，下次有空了我约你们”			1		没有	游戏随时都可以玩，但学习晚了一步就真的晚了		成就感
3-44	男	大二	其他	否	游戏		我是一个游戏老玩家 ，通过游戏我认识很多好朋友，收获了友谊也获得了开心，但我现在以及大三了，我决定要好好学习了，但看着考研的人越来越多，竞争压力也打，同时放弃游戏对我来说有点困难，毕竟打游戏很快乐，还有伙伴。但经过深思熟虑我还是决定戒掉游戏，专心学习，考研		A. 平时能控制住自己，适当游戏也影响不大，而且还能放松	A.“我正准备去学习啊，迟点再玩了”	A. “不了不了，早上正是学习的好时候啊”	A.“不打了，打一局也多费时啊，打着就第两第三局了”	A. “下次一定下次一定”	A.“真的不打啦，下次有空了我约你们”			1		没有	因为目前来说考研才是未来发展方向，学习只是一时的放松娱乐		充实
3-45	男	大一	理工类	否	游戏		可以在课余时间规划好考研的学习进度，等学习结束之后可以拿出半个小时时间进行游戏放松，但是最重要还是要有自己的控制力		A. 平时能控制住自己，适当游戏也影响不大，而且还能放松	A.“我正准备去学习啊，迟点再玩了”	A. “不了不了，早上正是学习的好时候啊”	A.“不打了，打一局也多费时啊，打着就第两第三局了”	A. “下次一定下次一定”	A.“真的不打啦，下次有空了我约你们”			1		没有	相对于游戏，考研更重要		愉快
3-46	女	大二	人文类	否	游戏		你是个和平精英/王者荣耀老玩家，平时经常和同学朋友们一起开黑打游戏，既收获友谊，又能在女生面前秀-把游戏技术，提升异性好感。不知不觉间就到了大三，过不了多久就要毕业，面对未来，你也是时候开始作出选择。于是你决定努力学习，通过考研去一个更高的平台。但是一方面，考研的人数越来越多，竞争不小，备考过程需要大量时间和精力，且只能利用课余和实习外的时间去学习，时间本来很有限;另一方面，曾经在游戏上所收获的快乐要突然放弃的话，也好像有点不太现实。 我选择考研，因为游戏一直在，学历更重要		A. 平时能控制住自己，适当游戏也影响不大，而且还能放松	B.“好啊，来两局”						1			没有	适当放松是可以的。		开心
3-47	女	博二及以上	社会科学类	是	游戏		我是个和平精英/王者荣耀老玩家，经常和同学朋友们一起开黑，既体验了游戏带来的乐趣，又收获了友谊。不觉间就到了大三，过不了多久就要毕业，面对未来，是时候开始作出选择。于是决定努力学习，通过考研去一个更高的平台。但是一方面，考研的人数越来越多，竞争不小，备考过程需要大量时间和精力，且只能利用课余和实习外的时间去学习，时间本来很有限；另一方面，曾经在游戏上所收获的快乐要突然放弃的话，也好像有点不太现实。		A. 平时能控制住自己，适当游戏也影响不大，而且还能放松	A.“我正准备去学习啊，迟点再玩了”	A. “不了不了，早上正是学习的好时候啊”	A.“不打了，打一局也多费时啊，打着就第两第三局了”	A. “下次一定下次一定”	A.“真的不打啦，下次有空了我约你们”			1		没有	考研是关键的人生节点任务，游戏什么时候都能打，因为不学习错过了考研就真的无法挽回了		顺当
3-48	女	大三	人文类	是	游戏		我是一个王者荣耀和平精英老玩家，在游戏中收获了很多快乐，但大三了，要考研，需要更多的时间学习，这样就要减少游戏时间了，不能获得游戏的快乐了		A. 平时能控制住自己，适当游戏也影响不大，而且还能放松	A.“我正准备去学习啊，迟点再玩了”	A. “不了不了，早上正是学习的好时候啊”	C.先打一会游戏，下午再多学习两小时补回来			A 这种机会可不是经常能有的，和他（她）打一会儿吧	1			有	感觉时间浪费的有点多。怕学习来不及。学习任务很难完成	2h	有点小失落，很时间消失太快。很难过
3-49	男	大三	理工类	是	游戏		少一些游戏，多一些学习。因为备考需要大量的时间和精力。尽量平衡一下时间		A. 平时能控制住自己，适当游戏也影响不大，而且还能放松	A.“我正准备去学习啊，迟点再玩了”	A. “不了不了，早上正是学习的好时候啊”	A.“不打了，打一局也多费时啊，打着就第两第三局了”	A. “下次一定下次一定”	B.这周的计划都差不多完成了，放松一下吧)		1			没有	我感觉还是劳逸结合比较好，适当放松一下自己反而会有更好的学习效果。		充实
3-50	男	大二	理工类	是	游戏		我是个老游戏玩家了，平时喜欢和同学朋友们一起开黑打游戏，收获了友谊也可以在女生面前秀一把技术，可是我已经大三了，很快就要毕业步入社会了，我觉得应当做出选择了，打算考研。我知道突然放下我喜欢的游戏是挺困难的，但我会调整好自己全身心投入到考研的学习中去，现在考研的压力竞争也很大，我会努力加油的。		B. 我要全心投入备考，决定在考上之前都不玩游戏了	A.“我正准备去学习啊，迟点再玩了”	A. “不了不了，早上正是学习的好时候啊”	A.“不打了，打一局也多费时啊，打着就第两第三局了”	A. “下次一定下次一定”	A.“真的不打啦，下次有空了我约你们”			1		没有	我没有后悔，因为现在的能力是为了未来更好的选择		我也会觉得是开心的，游戏可以以后在玩。
3-51	女	大二	理工类	是	游戏		我会选择暂时放弃玩游戏了，因为我要专心考研去到一个更高的平台。因为在备考的过程中需要大量的时间，所以只能暂时放弃玩游戏。我会等考研过后才玩游戏。		B. 我要全心投入备考，决定在考上之前都不玩游戏了	A.“我正准备去学习啊，迟点再玩了”	A. “不了不了，早上正是学习的好时候啊”	A.“不打了，打一局也多费时啊，打着就第两第三局了”	A. “下次一定下次一定”	A.“真的不打啦，下次有空了我约你们”			1		没有	能考完研再游戏也不迟，朋友都会等你的		愉快
3-52	女	大三	理工类	是	游戏		是一名王者荣耀老玩家，通过游戏获得了很多快乐，可是很快就大三了，面临考研，时间紧缺，还要放弃游戏的快乐，我会暂时放弃游戏的快乐，去抓紧考研复习		A. 平时能控制住自己，适当游戏也影响不大，而且还能放松	A.“我正准备去学习啊，迟点再玩了”	A. “不了不了，早上正是学习的好时候啊”	C.先打一会游戏，下午再多学习两小时补回来			A 这种机会可不是经常能有的，和他（她）打一会儿吧	1			没有	明明是自己选择的，当然不会后悔呀。	1h	重生
3-53	男	大三	理工类	是	游戏		我是一个游戏，玩家在打游戏期间收获了，友谊或者乐趣啊。现在大三了，马上就要毕业了，过不了多久就要毕业了，然后你决定要努力学习。决定去考研的考研的压力和人数都比较多。考研要占用大部分的课余时间，然后也要占用更多的游戏时间。		B. 我要全心投入备考，决定在考上之前都不玩游戏了	A.“我正准备去学习啊，迟点再玩了”	A. “不了不了，早上正是学习的好时候啊”	A.“不打了，打一局也多费时啊，打着就第两第三局了”	C. 先打一会游戏，下午再多学习两小时补回来		B 这种机会什么时候都可以有的，下次再主动约他（她）打吧			1	有	我还是面对大神带飞有犹豫自制力较差	2h	失落
3-54	男	大一	体育类	是	游戏		我是一名非常喜欢打王者荣耀以及和平精英的人我在游戏中可以和朋友一起可以获得友谊也也可以提升异性好感但过不了多久就毕业我要学习考研去更高的平台但考研竞争力大我也时间少打游戏导致我要放弃游戏我感觉很烦恼我感觉我要努力考研少玩甚至杜绝游戏来保证我考研我考研会让我更上一层楼对于我未来的发展有很大的帮助考研是面对未来的事我必须紧紧把握		A. 平时能控制住自己，适当游戏也影响不大，而且还能放松	B.“好啊，来两局”						1			有	因为浪费学习时间了，没有学习到东西		失落
3-55	男	研一	理工类	否	游戏		因为打王者荣耀或者和平精英能在朋友面前炫耀，带女生上分，一直成迷游戏，转眼马上到大三了，才发现自己一事无成		A. 平时能控制住自己，适当游戏也影响不大，而且还能放松	A.“我正准备去学习啊，迟点再玩了”	A. “不了不了，早上正是学习的好时候啊”	A.“不打了，打一局也多费时啊，打着就第两第三局了”	A. “下次一定下次一定”	A.“真的不打啦，下次有空了我约你们”			1		有	必须直面自己的内心，才能更好的和自己，和生活和解。必须认识到，我想要打游戏这是事实，那么在克制自己，努力学习的时候，才会更有成就感，进而产生更多动力。不要用不后悔这种说法来自欺欺人		充实，略微遗憾，但更加有成就感
3-56	女	大二	人文类	是	游戏		我平时警察打王者荣耀和和平精英，很喜欢这个游戏。但是不知不觉到了大三，很快就要毕业，我不得不考虑未来。所以考研以获得更多竞争优势，必须努力学习。但是，考研的人越来越多，竞争大，备考耗费大量时间和精力，且只能用课余时间；另一方面，也不太想要放弃游戏的快乐。 我个人其实是保研的，大三上就确定自己裸绩点也能保研，所以没有备战考研，甚至没有参加竞赛以获得加分。但我肯定会选择备战考研，首先现在大学生太多了，竞争压力大，其次从文意来看，学习至少算不上优秀，在实习但是至少没把握拿到心仪offer，换言之没有竞争优势。所以还是通过三年研究生生活来提升自己比较好		B. 我要全心投入备考，决定在考上之前都不玩游戏了	A.“我正准备去学习啊，迟点再玩了”	A. “不了不了，早上正是学习的好时候啊”	A.“不打了，打一局也多费时啊，打着就第两第三局了”	A. “下次一定下次一定”	A.“真的不打啦，下次有空了我约你们”			1		没有	因为我一但决定努力的方向就必须坚持下去 如果打第一局必然会有第二局第三局然后整天打游戏不完成学校内容		开心
3-57	男	大一	理工类	否	游戏		我会选择通过考研去更高的平台 考研人数不少 竞争不小 利用课余时间和实习时间去学习 放弃游戏		A. 平时能控制住自己，适当游戏也影响不大，而且还能放松	A.“我正准备去学习啊，迟点再玩了”	B. “那就来两局吧”					1			有	玩完就后悔		空洞
3-58	男	大二	理工类	是	游戏		你是个和平精英老玩家，平时经常和同学，朋友们一起开黑打游戏，既收获友谊，于是你决定努力学习。哎，学习和游戏之间很难抉择。		A. 平时能控制住自己，适当游戏也影响不大，而且还能放松	A.“我正准备去学习啊，迟点再玩了”	A. “不了不了，早上正是学习的好时候啊”	A.“不打了，打一局也多费时啊，打着就第两第三局了”	A. “下次一定下次一定”	A.“真的不打啦，下次有空了我约你们”			1		没有	因为学习只是满足一时快乐，学习才能够对未来工作更加有利。		充实
3-59	女	研二	理工类	否	游戏		我是个和平精英或王者荣耀老玩家，经常和同学开黑，又收获友谊又在女生面前秀一把技术。大三了，不久就要毕业面对未来，于是决定学习，考研提高平台，但考研人太多时间有限，另一方面如果突然放弃经常玩的游戏又不太现实。		A. 平时能控制住自己，适当游戏也影响不大，而且还能放松	A.“我正准备去学习啊，迟点再玩了”	A. “不了不了，早上正是学习的好时候啊”	A.“不打了，打一局也多费时啊，打着就第两第三局了”	A. “下次一定下次一定”	A.“真的不打啦，下次有空了我约你们”			1		没有	游戏什么时候玩都可以，考研是决定人生大事的事情，机不可失，要分清哪个更重要，所以不后悔。		充实
3-60	女	大三	理工类	是	游戏		我是一个王者荣耀/和平精英的老玩家，经常和同学朋友开黑打游戏，感受乐趣的同时也收获了友谊，但是我现在大三了，面临毕业问题，想要考研去一个更高的平台，但是考研竞争压力很大，且需要耗费大量的时间和精力，时间很有限，突然放弃游戏也是一个很难的事情。		A. 平时能控制住自己，适当游戏也影响不大，而且还能放松	A.“我正准备去学习啊，迟点再玩了”	A. “不了不了，早上正是学习的好时候啊”	A.“不打了，打一局也多费时啊，打着就第两第三局了”	A. “下次一定下次一定”	A.“真的不打啦，下次有空了我约你们”			1		没有	学生还是要以自己的学习为重，而且考研能让自己去一个更高的平台，可以让自己在以后找工作中更有优势。		愉快
3-61	男	大三	理工类	是	游戏		我是个和平精英/王者荣耀老玩家，平常经常和同学朋友一起开黑打游戏，到了大三想到过不了多久就毕业了，决定考研去更高的一个平台，。但是考研的人数越来越多，竞争不小，备考的过程需要大量的时间和精力，只能用课余时间和实习外的时间去学习，时间本来有限，另外游戏上获得的乐趣不想放弃，也好像不太现实		A. 平时能控制住自己，适当游戏也影响不大，而且还能放松	A.“我正准备去学习啊，迟点再玩了”	A. “不了不了，早上正是学习的好时候啊”	A.“不打了，打一局也多费时啊，打着就第两第三局了”	A. “下次一定下次一定”	A.“真的不打啦，下次有空了我约你们”			1		没有	虽然玩游戏会给我带来快乐，但是这种快乐是暂时的，直面现实，努力学习，才是正确选择		无聊
3-62	女	大四	理工类	否	游戏		我经常玩王者荣耀/和平精英，收货了友谊，也在异性前展示了游戏技术，但是现在已经大三，考研压力大，放弃游戏又不太现实。我会在游戏和学业中选择学业，加油考研，暂时放弃游戏。		B. 我要全心投入备考，决定在考上之前都不玩游戏了	A.“我正准备去学习啊，迟点再玩了”	A. “不了不了，早上正是学习的好时候啊”	A.“不打了，打一局也多费时啊，打着就第两第三局了”	A. “下次一定下次一定”	A.“真的不打啦，下次有空了我约你们”			1		没有	因为考研远比游戏重要，而且我没有开始第一次，坚持了下来。		愉快
3-63	男	大二	理工类	是	游戏		时间飞速得到了大三，自己要面临人生的抉择了，是找工作呢还是考研进一步提升自己。但是自己玩了三年了和平精英，其中的快乐突然放弃很不舍，另一方面如果要考研的话竞争压力很大需要舍弃很多东西，这两方面很难抉择。如果是我，毅然决然的选择全心全意考研，因为这才是正事。		A. 平时能控制住自己，适当游戏也影响不大，而且还能放松	A.“我正准备去学习啊，迟点再玩了”	B. “那就来两局吧”					1			有	因为我有点沉迷于游戏里了，这样还怎么考研		有愉快也有忧伤
3-64	男	大二	理工类	是	游戏		我是个和平精英、王者荣耀的老玩家，平时经常和同学朋友们开黑，既收获友谊，有能在异性面前秀一把，还能提高异性好感度。不知不觉到了大三用不了多久就要毕业了，我也要做好选择了。于是我决定努力学习，通过考研去一个更高的平台，但一方面，考研的人越来越多，竞争不小，备考要大量时间和精力，且只能用课余和实习外的时间去学习，时间有限，另一方面，曾经在游戏上所收获的快乐突然要放弃的话，好像有点不太现实		A. 平时能控制住自己，适当游戏也影响不大，而且还能放松	A.“我正准备去学习啊，迟点再玩了”	A. “不了不了，早上正是学习的好时候啊”	A.“不打了，打一局也多费时啊，打着就第两第三局了”	A. “下次一定下次一定”	A.“真的不打啦，下次有空了我约你们”			1		没有	我想认真学习，没有心情玩游戏		愉快
3-65	男	大二	理工类	是	游戏		我是一个游戏老玩家，我很喜欢游戏，因为游戏可以带妹，不过最近大三了，我想去一个更好的平台，决定去考研，不过这样我的游戏时间就没了。我的选择是不完全放弃游戏，压缩游戏时间，在学习累了的时候玩一下。		A. 平时能控制住自己，适当游戏也影响不大，而且还能放松	A.“我正准备去学习啊，迟点再玩了”	A. “不了不了，早上正是学习的好时候啊”	A.“不打了，打一局也多费时啊，打着就第两第三局了”	C. 先打一会游戏，下午再多学习两小时补回来		A 这种机会可不是经常能有的，和他（她）打一会儿吧	1			有	因为自己还是不够坚定，放弃了学习去和朋友们打游戏。	2h	后悔
3-66	男	大二	理工类	是	游戏		你是一个和平精英或者王者荣耀的玩家，平时经常和同学朋友一起开黑，想要通过游戏提升异性好感，马上就快到了大三了，你想要努力学习去考研。但是需要花费很多时间和精力，但是又不想放弃游戏。 我觉得我会去放弃游戏，选择考研这条路，因为游戏只是娱乐，学历才是让自己越走越远的通行证。		A. 平时能控制住自己，适当游戏也影响不大，而且还能放松	A.“我正准备去学习啊，迟点再玩了”	A. “不了不了，早上正是学习的好时候啊”	A.“不打了，打一局也多费时啊，打着就第两第三局了”	A. “下次一定下次一定”	A.“真的不打啦，下次有空了我约你们”			1		没有	在我想学习的时候，游戏是吸引不了我的，可是我并不觉得学累了		开心
3-67	女	大一	人文类	否	游戏		我是一个王者荣耀老玩家，平时很喜欢和朋友玩游戏，可以在朋友和女生面前秀，但是在大三的时候我突然发现要好好学习考研了，想去到一个更好的平台，这么一来，我能玩游戏的时间就变少了。在这个情况下，我的会继续考研，而且游戏时间有所减少，而不是不玩了，因为这是我放松的一种方法。		A. 平时能控制住自己，适当游戏也影响不大，而且还能放松	C.先打一会游戏，下午再多学习两小时补回来					A 这种机会可不是经常能有的，和他（她）打一会儿吧	1			有	到最后我也会安慰自己说明天再去学习吧	>2h	玩的开心但是心里面有点恐慌对学习和考研考上的机会
3-68	女	大二	理工类	是	游戏		我是一个王者荣耀忠实玩家面临选择，考研，但是考研耗费大量时间精力且只能利用课余时间去学习考研知识，而且也要面临放弃玩玩了好久的游戏		A. 平时能控制住自己，适当游戏也影响不大，而且还能放松	C.先打一会游戏，下午再多学习两小时补回来					A 这种机会可不是经常能有的，和他（她）打一会儿吧	1			有	游戏耽误了我很多时间。不知不觉忘记了时间的重要性。	1h	愉快，紧张，累
3-69	男	博一	理工类	否	游戏		我决定少玩一些游戏，多学习。尽量早点考研。以后会有更多的时间来玩游戏		B. 我要全心投入备考，决定在考上之前都不玩游戏了	A.“我正准备去学习啊，迟点再玩了”	A. “不了不了，早上正是学习的好时候啊”	A.“不打了，打一局也多费时啊，打着就第两第三局了”	A. “下次一定下次一定”	A.“真的不打啦，下次有空了我约你们”			1		有	因为为了考研上岸放弃了游戏时间和友谊		坚持，充满信心
3-70	男	大三	理工类	是	游戏		大三前经常打游戏收获友谊获得异性好感，大三后面对考研和打游戏的选择很纠结		A. 平时能控制住自己，适当游戏也影响不大，而且还能放松	A.“我正准备去学习啊，迟点再玩了”	A. “不了不了，早上正是学习的好时候啊”	A.“不打了，打一局也多费时啊，打着就第两第三局了”	A. “下次一定下次一定”	A.“真的不打啦，下次有空了我约你们”			1		没有	早上是非常适合学习的时间打游戏可以晚上或下午再约		愉快兴奋高兴
3-71	男	大一	人文类	是	游戏		我是一个和平精英或王者荣耀的老玩家，平时经常和朋友一起开黑打游戏，既能获得友谊又能在女生面前秀基础提升好感，现在已经到了大三过了不久就要毕业，面对未来我要开始进行选择，于是我决定努力学习，通过考研去获得一个更高的平台，另一方面考研人数越来越多，竞争不小，备考过程中需要很多时间以前，只能利用课余和实习外的时间去学习，时间也很有限，另一方面游戏突然放弃的话，好像有点不太现实。		B. 我要全心投入备考，决定在考上之前都不玩游戏了	A.“我正准备去学习啊，迟点再玩了”	A. “不了不了，早上正是学习的好时候啊”	A.“不打了，打一局也多费时啊，打着就第两第三局了”	A. “下次一定下次一定”	A.“真的不打啦，下次有空了我约你们”			1		没有	考研比游戏重要		充实
3-72	男	大二	理工类	是	游戏		你是和平精英/王者荣耀老玩家，平常和同学打游戏，收获友谊，提升异性好感。到大三，面对毕业，决定努力学习，考研。但备考需大量精力时间，只能用课余及实习外时间学习，放弃游戏快乐也不太现实		A. 平时能控制住自己，适当游戏也影响不大，而且还能放松	A.“我正准备去学习啊，迟点再玩了”	A. “不了不了，早上正是学习的好时候啊”	A.“不打了，打一局也多费时啊，打着就第两第三局了”	A. “下次一定下次一定”	A.“真的不打啦，下次有空了我约你们”			1		没有	要对自己的未来负责，不能被游戏干扰		充实
3-73	女	研二	其他	否	游戏		我平时经常和朋友一起开黑，既收获友谊，又提升了异性好感。面对未来，决定努力学习去考研，但竞争越来越激烈，而且只能用课余和实习外的时间学习，时间有限；还要放弃曾在游戏里收获的快乐，有点不现实。		A. 平时能控制住自己，适当游戏也影响不大，而且还能放松	A.“我正准备去学习啊，迟点再玩了”	C. 先打一会游戏，下午再多学习两小时补回来就行				A 这种机会可不是经常能有的，和他（她）打一会儿吧	1			有	怎么又因为打游戏影响了学习时间，现在就是非常后悔	2h	悔恨，但如果时间补回来了，就是舒畅
3-74	男	大四	理工类	是	游戏		我是个王者荣耀玩家，现在大三，想要考研，一方面想好好学习，另一方面和我的游戏难舍难分		A. 平时能控制住自己，适当游戏也影响不大，而且还能放松	A.“我正准备去学习啊，迟点再玩了”	A. “不了不了，早上正是学习的好时候啊”	A.“不打了，打一局也多费时啊，打着就第两第三局了”	A. “下次一定下次一定”	A.“真的不打啦，下次有空了我约你们”			1		没有	追逐未来需要付出一点代价。		充实
3-75	男	大二	理工类	是	游戏		我是个和平精英或王者荣耀老玩家，平时经常和朋友一起开黑打游戏。现在到了大三了，面对未来，我决定要努力学习，要考研。但是考研人多，我也需要花很多时间去学习，游戏也有点放不下。我的选择就是把玩游戏的时间缩短，但不是完全不玩，然后多花时间学习。		A. 平时能控制住自己，适当游戏也影响不大，而且还能放松	C.先打一会游戏，下午再多学习两小时补回来					B 这种机会什么时候都可以有的，下次再主动约他（她）打吧			1	有	在娱乐同时，在下午也完成了学业的学习。	>2h	愉快的一天
3-76	男	大二	理工类	是	游戏		我是个和 王者荣耀老玩家， 经常和同学朋友们一起开黑打游戏， 在女生面前秀 游戏技术，提升异性好感。我不知不觉 到了大三，过不了多久就要毕业，面对未来， 开始作出选择。我 决定努力学习，通过考研去一个更高的平台 但是 考研的人数越来越多，竞争不小，备考 需要大量时间和精力，且只能利用课余和实习外 时间去学习，时间有限; 如果游戏的快乐突然放弃 ， 不太现实。		A. 平时能控制住自己，适当游戏也影响不大，而且还能放松	A.“我正准备去学习啊，迟点再玩了”	C. 先打一会游戏，下午再多学习两小时补回来就行				B 这种机会什么时候都可以有的，下次再主动约他（她）打吧			1	没有	学习和游戏本就劳逸结合应该取长补短我在可以完成学习的情况下来放松自己维护朋友之间的关系	2h	充实
3-77	男	大二	理工类	是	游戏		我是一名王者荣耀和平精英的玩家我在学校里很喜欢玩游戏并且考游戏获得了朋友等但时间很快我要好好学习但就要放弃游戏所以我很苦恼但在我看来我还是应该努力学习来考研这样我才是对自己的未来负责朋友们玩游戏应该空闲时也可以维护这段感情考验是对自己负责是对未来对家人负责我更应该为自己的前途着想		A. 平时能控制住自己，适当游戏也影响不大，而且还能放松	A.“我正准备去学习啊，迟点再玩了”	C. 先打一会游戏，下午再多学习两小时补回来就行				B 这种机会什么时候都可以有的，下次再主动约他（她）打吧			1	没有	因为学习和娱乐都没有耽误，都能平衡一点，感觉充实了	>2h	愉快
3-78	男	大三	理工类	是	游戏		我觉得考研是为了以后的发展 ,肯定去 ,毕竟游戏只是你生活中娱乐的一小部分 ,毕竟玩儿王者荣耀和和平精英 不能决定你以后未来的生活 ,所以应该珍惜当下 好好学习 ,就到去考研 然后在学习累的情况下，可以玩半小时，让自己放松一下，不要多玩！		A. 平时能控制住自己，适当游戏也影响不大，而且还能放松	A.“我正准备去学习啊，迟点再玩了”	A. “不了不了，早上正是学习的好时候啊”	A.“不打了，打一局也多费时啊，打着就第两第三局了”	A. “下次一定下次一定”	A.“真的不打啦，下次有空了我约你们”			1		没有	学习习惯的形成是非常重要的，很可能这一两次的放纵就破坏了习惯		充实
3-79	男	大三	理工类	是	游戏		我已经大三了，在游戏上收货了不少快乐，但是想到以后要步入社会，决定了考研，要利用出去实习和上课的课余时间学习，还要放弃游戏的快乐。我的想法是，为了以后更好的生活，我要学会取舍，毕竟也是一个成年人了，该学会放弃一些东西了，专心学习，考研，为了以后考虑。		A. 平时能控制住自己，适当游戏也影响不大，而且还能放松	A.“我正准备去学习啊，迟点再玩了”	B. “那就来两局吧”					1			有	影响了学习，游戏只是一时高兴，但也收获不了什么，有一种		愧疚，难受，抑郁
3-80	男	大二	医学类	是	游戏		我是和平精英老玩家，但已到大三，开始准备考研，发现，考研的人越来越多，竞争力很大，同时也要因为考研要放弃游戏的快乐，同时也要花费巨大精力来学习，感觉不太现实。		A. 平时能控制住自己，适当游戏也影响不大，而且还能放松	A.“我正准备去学习啊，迟点再玩了”	A. “不了不了，早上正是学习的好时候啊”	A.“不打了，打一局也多费时啊，打着就第两第三局了”	A. “下次一定下次一定”	A.“真的不打啦，下次有空了我约你们”			1		没有	因为我还要考研，毕竟竞争非常的激烈，游戏以后还可以再玩。		煎熬
3-81	男	大二	医学类	是	游戏		我是个游戏老玩家，平时打游戏既能收获友谊，也能吸引异性。但是现在大三了，要面临毕业，我要面临考研。竞争人数非常多，而且只能靠课外进行学习。需要大量的时间和精力。而之前在游戏上获得的快乐又突然放弃，又有些不现实		B. 我要全心投入备考，决定在考上之前都不玩游戏了	A.“我正准备去学习啊，迟点再玩了”	A. “不了不了，早上正是学习的好时候啊”	A.“不打了，打一局也多费时啊，打着就第两第三局了”	A. “下次一定下次一定”	A.“真的不打啦，下次有空了我约你们”			1		没有	要分清轻重缓急，在学业面前，游戏永远要放在后面		充实
3-82	女	大三	其他	是	游戏		我是一个和平精英王者荣耀老玩家，比较喜欢游戏，既能够给自己带来快乐，又能在女孩子面前秀一手，获得满足感。但是不知不觉已经大三，面临考研，考研人数多，压力重大，必须努力学习，可是又要面对放弃热爱的游戏，不得不暂时放弃游戏，因为如果一直沉迷我将无法完成自己的学业，整个大学生涯也会充满遗憾。		A. 平时能控制住自己，适当游戏也影响不大，而且还能放松	A.“我正准备去学习啊，迟点再玩了”	A. “不了不了，早上正是学习的好时候啊”	B.“也行，先来一局”				1			有	可能会觉得自己的克制力不够强，明明做好决定会去学习，结果朋友叫了还是去打了，但是如果在现实生活中我说去学习，我朋友就不会继续劝说我打游戏了		感觉会很空虚，虽然打游戏时和朋友一起可以说笑打闹当时会很开心，但是一旦发现时间久了，今天的计划都没进行，就会觉得空虚，感觉啥也没做
3-83	男	大三	人文类	是	游戏		我是一个王者荣耀或者吃鸡老玩家，在大学里经常会打游戏，但是慢慢的时间长了，已经大三了，即将面临毕业的困难，身边也有好多同学选择考研，不知道应不应该考研还是直接出去工		A. 平时能控制住自己，适当游戏也影响不大，而且还能放松	A.“我正准备去学习啊，迟点再玩了”	A. “不了不了，早上正是学习的好时候啊”	A.“不打了，打一局也多费时啊，打着就第两第三局了”	A. “下次一定下次一定”	A.“真的不打啦，下次有空了我约你们”			1		没有	因为要时刻明白，现在的克制是为了以后更好的生活，现在的努力，是为了以后更好的享受		满足
3-84	女	大二	艺术类	否	游戏		不知不觉已经到了大三，在玩游戏时，想在女生面前秀下技术，但是玩游戏已经算是虚度了大学时光，当面临其他问题时，却发现自己在大学什么也没学到。面对这种情况我们要及时醒悟，因为大学不是打游戏的地方，年轻的我们，要更好的提升自己的能力，但是不是游戏能力，而是学习和工作能力，所以我要及时醒悟，只有能力上的提升，气质上的升华才能在异性面前更有自信，更具有吸引力。		A. 平时能控制住自己，适当游戏也影响不大，而且还能放松	A.“我正准备去学习啊，迟点再玩了”	A. “不了不了，早上正是学习的好时候啊”	B.“也行，先来一局”				1			有	打破了一个上午的规划		惆怅
3-85	男	大三	理工类	是	游戏		大三想要考研 面临课余时间是专心学习还是继续玩游戏的选择		A. 平时能控制住自己，适当游戏也影响不大，而且还能放松	A.“我正准备去学习啊，迟点再玩了”	A. “不了不了，早上正是学习的好时候啊”	A.“不打了，打一局也多费时啊，打着就第两第三局了”	A. “下次一定下次一定”	A.“真的不打啦，下次有空了我约你们”			1		没有	心中只有一个目标 考研		充实
3-86	女	大二	理工类	否	网购		大学期间喜欢打游戏，一方面增进同学朋友间的友谊，另一方面可以在女生面前秀操作秀技术，但是现在已经大三了，即将面临毕业，该对自己的将来做出规划了，于是我决定考研，达到一个更好的层次领悟，只是当今考研人数越来越多，竞争逐渐激烈，需要大量的时间和精力去准备																64	喜欢网购，并经常网购，网购带给我很大乐趣，到了大三由于处于对未来的考虑，要开始好好学习努力考研，但因为考研的人多，而且只能利用课余时间和其他时间进行学习，所以得放弃网购，但另一方面网购带来很大的乐趣，也舍不得放弃	平时能控制住自己，看一看测评和了解下新商品也是没事的，而且还能给我带来快乐	C.(先加入去，每天玩完后多学习一会儿就好了)					B.刚刚已经开心过了，继续多学一会把时间补回来			1	没有	因为不进带来了乐趣让自己放松的同时也能更好的学习	1.5h	愉快
3-87	女	大三	医学类	否	网购																		81	你每个月都会花很多钱在购物上，为了花的值，还会在网上做各种测评和商品的比较。最近喜欢上了一件衣服，但却舍不得买，就加购了购物车。转眼到了大三，即将要毕业，你打算好好学习，通过考研到达更高的平台，但是一方面考研的人数越来越多，竞争不小，备考过程中需要大量的时间和精力，且只能利用课余和实习外的时间，时间很紧。另一方面，你习惯于网购带来的乐趣，突然放弃，又好像有点不现实。	平时能控制住自己，看一看测评和了解下新商品也是没事的，而且还能给我带来快乐	C.(先加入去，每天玩完后多学习一会儿就好了)					B.刚刚已经开心过了，继续多学一会把时间补回来			1	有	觉得自己浪费了时间在不紧迫的事上，而耽误了正事	1.5h	忙碌
3-88	女	大二	人文类	否	网购																		21	看中了喜欢的衣服，通过网络各种途径测评了解它，因为钱不够加购物车。大三准备考研，竞争压力大，空余准备时间有限。	平时能控制住自己，看一看测评和了解下新商品也是没事的，而且还能给我带来快乐	A.“不了啦，要花时间学习呢”	C.先加入去，每天玩完后多学习一会儿就好了				B.刚刚已经开心过了，继续多学一会把时间补回来			1	有	没控制好自己	1h	后悔
3-89	女	研二	人文类	是	网购																		23	看到漂亮衣服加购舍不得买，大三了准备考研去更好的平台，但考研需要花费大量的时间和精力，可能没有时间去网购了	平时能控制住自己，看一看测评和了解下新商品也是没事的，而且还能给我带来快乐	A.“不了啦，要花时间学习呢”	B.“好啊，反正最近也正想要买东西了，赚点儿红包”					1			有	耽误了学习时间		懊恼
3-90	女	大三	人文类	是	网购																		80	你每个月都花很多钱购物上，且为了能使花出去的钱最值得，你还会去花时间在看各种测评和做各种商品的对比。最近正好看中了一件漂亮衣服但舍不得买，于是收藏加购物车。不知不觉间就到了大三，过不了多久就要毕业，面对未来，你也是时候开始作出选择。于是你决定努力学习，通过考研到更高的平台。但是一方面，考研的人数越来越多，竞争不小，备考过程需要大量时间和精力，且只能利用课余和实习外的时间去学习，时间本来很有限；另一方面，你习惯于网购带来的乐趣，要突然放弃的话，也好像有点不太现实。 我的选择是先全心投入学习，等考上研后再享受也未尝不可	平时能控制住自己，看一看测评和了解下新商品也是没事的，而且还能给我带来快乐	A.“不了啦，要花时间学习呢”	A.“不啦不啦，加入后又怎么会受得住诱惑”	A.“不啦，我想今年先不参与了”	A.“不啦不啦，加入后又怎么会受得住诱惑”	A.反正一年一次，今年不参与，明年还可以继续参与的			1		没有	进入更好的平台才是最好的选择，双十一的活动费时费力，没有必要后悔		充实
3-91	女	大三	理工类	否	网购																		77	我每个月都会花很多钱在购物上，为了能花出最值得的钱，我会看各种测评和比对，我最近看中了一件漂亮衣服但不舍得买，于是加了购物车，但是我马上要毕业了，我要对未来做出选择，我想努力学习然后考研 但是考研的竞争压力很大，人多，我时间又少，而我习惯网购的乐趣，突然放弃有点不太现实。我还是会以考研为主，因为这关乎我的未来，考研了我才能发展的更好，以后有更多的钱购物	平时能控制住自己，看一看测评和了解下新商品也是没事的，而且还能给我带来快乐	A.“不了啦，要花时间学习呢”	C.先加入去，每天玩完后多学习一会儿就好了				B.刚刚已经开心过了，继续多学一会把时间补回来			1	没有	因为做出选择就不要后悔，如果我好好学习，可能我会学到更多的东西然后做题的时候我会感觉到另一种快乐	>2h	充实
3-92	女	大二	医学类	是	网购																		100	每个月都花很多钱购物上，为了能使花的钱最值得，会去花时间在看各种测评和做各种商品的对比。最近正好看中了一件漂亮衣服但舍不得买加购物车里了，不知不觉间就到了大三，过不了多久就要毕业，面对未来，是时候开始作出选择。于是你决定努力学习，通过考研到更高的平台。但是一方面，考研的人数越来越多，竞争不小，备考过程需要大量时间和精力，且只能利用课余和实习外的时间去学习，时间本来很有限，另一方面，你习惯于网购带来的乐趣，要突然放弃的话，也好像有点不太观实。 我觉得应该作出适当选择，虽然购物很愉快，但是为了以后更好的购物体验，现在应该好好学习找到一份好工作才能赚到更多的钱，我会舍弃掉花在购物上的大量时间来学习，但是也会适当购物，劳逸结合。	平时能控制住自己，看一看测评和了解下新商品也是没事的，而且还能给我带来快乐	C.(先加入去，每天玩完后多学习一会儿就好了)					B.刚刚已经开心过了，继续多学一会把时间补回来			1	没有	我觉得学习固然重要，但是一味地学习会更加难受，应该劳逸结合，劳逸结合会掌握更多知识。	1.5h	我觉得煎熬但是快乐也在同步
3-93	女	高中及以下	理工类	是	网购																		19	我很喜欢购物，并且花费了大量的金钱，为了使买到的物品更有价值，我会去各大平台做功课并且将商品进行对比。最近我看上了一件衣服但舍不得买，所以我把他收藏并且加购物车。时间不知不觉来到了大三，我面临着人生的选择，一方面有想要通过考研去到更好的平台，但是又因为竞争大，需要花费大量的时间去学习，一方面我又很喜欢购物，所以我面临着纠结。最后，经过我的重重思考，我会选择努力备考然后考上研究生！	平时能控制住自己，看一看测评和了解下新商品也是没事的，而且还能给我带来快乐	C.(先加入去，每天玩完后多学习一会儿就好了)					B.刚刚已经开心过了，继续多学一会把时间补回来			1	没有	因为我既又满足了自己喜欢的购物，又和朋友一起分到了不少的红包，同时我也积极学习了，每天都有保证足够的时间来备考，所以我觉得我不会后悔。	1.5h	充实
3-94	女	大三	人文类	是	网购																		90	在大学的前几年很喜欢网购 但从大三开始准备考研了 意味着要把时间用在考研上 而不是再去网购 但是，由于前几年习惯于网购 突然离开了这种生活 感觉有些不习惯	我要全心投入备考，决定在考上之前绝不把时间金钱精力用来剁手了！	B.“反正一年就这么一次，来吧”						1			有	因为耽误了学习		失落
3-95	女	研一	人文类	否	网购																		80	我特别喜欢网购，最近看上了一件漂亮的衣服，但是太贵了，就没有买只是放在了收藏夹。我面临要考研的情况，考研竞争大需要的时间和精力也多，考研可能就会需要放弃一部分网购	平时能控制住自己，看一看测评和了解下新商品也是没事的，而且还能给我带来快乐	C.(先加入去，每天玩完后多学习一会儿就好了)					B.刚刚已经开心过了，继续多学一会把时间补回来			1	没有	劳逸结合才能学得更好，人集中注意力的时间是有限的	>2h	愉快
3-96	男	大四	理工类	否	网购																		60	我平常每个月花很多钱再购物上，而且为了最有性价比，我会看各种测评货比三家，最近看上了一件衣服很喜欢放在购物车里，最近已经到了大三，马上就要毕业，要做出面对未来的选择，我决定考研到更好的学校，但是一方面考研人数越来越多，竞争大，备考时间长且耗费精力，而且我只能再课外和实习外的时间去学习，时间有限，另一方面就是我习惯网购，突然放弃可能很难，不太现实	平时能控制住自己，看一看测评和了解下新商品也是没事的，而且还能给我带来快乐	A.“不了啦，要花时间学习呢”	A.“不啦不啦，加入后又怎么会受得住诱惑”	A.“不啦，我想今年先不参与了”	A.“不啦不啦，加入后又怎么会受得住诱惑”	A.反正一年一次，今年不参与，明年还可以继续参与的			1		没有	因为相比于分红包，我认为学习更重要，考研成功与否关系于我的未来。		快乐
3-97	女	大四	理工类	是	网购																		77	经常网购，经常看测评，有个喜欢的东西收藏了一直没买直到大三，打算考研，时间紧张有限，但是不想放弃网购的兴趣	平时能控制住自己，看一看测评和了解下新商品也是没事的，而且还能给我带来快乐	C.(先加入去，每天玩完后多学习一会儿就好了)					B.刚刚已经开心过了，继续多学一会把时间补回来			1	没有	自己快乐	1h	愉快
3-98	女	大三	社会科学类	是	网购																		11	我很喜欢网购和逛网络购物平台，但是很多喜欢的东西只是加了购物车却迟迟没有买，一转眼已经到大三了，自己有考研的打算。但现在考研的人越来越多，考研难度越来越大，网购会耽误我很多时间，但是作为形成已久的爱好，放弃网购也不太现实。但是我认为，网购是什么时候哪个阶段都可以的，考研只有现在可以，所以考研是主，网购是次，应该把绝大多数精力投入到正事上，减少或暂停网购	平时能控制住自己，看一看测评和了解下新商品也是没事的，而且还能给我带来快乐	C.(先加入去，每天玩完后多学习一会儿就好了)					B.刚刚已经开心过了，继续多学一会把时间补回来			1	没有	因为学习和娱乐都没有耽误，内心也获得了更多的满足	2h	矛盾
3-99	女	大四	理工类	是	网购																		74	每个月都会花很多钱在网购上，而且为了花出去的钱最值得，会花很多时间看各种测评和作各种商品对比。最近正好看中了一件漂亮衣服但舍不得买，于是收藏加购物车。不知不觉间就到了大三，过不了多久就要毕业，面对未来，也是时候开始作出选择。于是决定努力学习，通过考研到更高的平台。但是一方面，考研的人数越来越多，竞争不小，备考过程需要大量时间和精力，且只能利用课余和实习外的时间去学习，时间本来很有限;另一方面，习惯于网购带来的乐趣，要突然放弃的话，也好像有点不太现实。	平时能控制住自己，看一看测评和了解下新商品也是没事的，而且还能给我带来快乐	A.“不了啦，要花时间学习呢”	A.“不啦不啦，加入后又怎么会受得住诱惑”	A.“不啦，我想今年先不参与了”	A.“不啦不啦，加入后又怎么会受得住诱惑”	A.反正一年一次，今年不参与，明年还可以继续参与的			1		没有	因为每个时间段有每个时间段需要做的事		满足
3-100	女	研二	理工类	否	网购																		85	我爱购物并为之花很多钱，还会看测评以确定自己的钱花的值得。加购了一件漂亮衣服但还没有买。大三希望考研，但是考研准备需要很多空闲时间，也会需要放弃网购的快乐	平时能控制住自己，看一看测评和了解下新商品也是没事的，而且还能给我带来快乐	C.(先加入去，每天玩完后多学习一会儿就好了)					B.刚刚已经开心过了，继续多学一会把时间补回来			1	没有	因为学习和网购得到了兼顾	2h	充实
3-101	女	大四	人文类	是	网购																		94	我平时喜欢网购，还会经常看一些测评视频让自己做出更好的购买选择，最近看上一件漂亮的衣服有点贵，但还是加入了购物车。最近大三准备考研，考研很卷，自己复习时间又有限，休息时间就很少，和自己网购的爱好有冲突。	平时能控制住自己，看一看测评和了解下新商品也是没事的，而且还能给我带来快乐	A.“不了啦，要花时间学习呢”	A.“不啦不啦，加入后又怎么会受得住诱惑”	C.先加入去，每天玩完后多学习一会儿就好			B.刚刚已经开心过了，继续多学一会把时间补回来			1	有	本来学习的时间去做其他的娱乐活动，内心很不安很焦虑	1h	焦虑
3-102	女	大二	理工类	是	网购																		88	每个月的生活费大部分都用在网购上面，而且为了感觉花的值，还经常到处对比购买的商品，最近看中另一件衣服，太贵了，舍不得买，就先把他收藏了。到大三了，马上就要毕业了，我准备好好学习了，准备考研，可是现在考研太难了，而且人也好多，竞争非常大，需要花费大量的世界，这是对于需要花时间网购的我来说，需要放弃网购就不太可能了。	平时能控制住自己，看一看测评和了解下新商品也是没事的，而且还能给我带来快乐	C.(先加入去，每天玩完后多学习一会儿就好了)					B.刚刚已经开心过了，继续多学一会把时间补回来			1	没有	因为我感觉又学习到了，又参加了活动	2h	愉快
3-103	女	大四	社会科学类	是	网购																		85	我每个月都花很多钱购物，且为了能使花出的钱最值得，还要花很多时间去看测评和进行商品的搜集和比较，最近刚好看见一件漂亮的衣服，却没有舍得买，加入到购物车里。不知不觉就到了大三，很快就要毕业了。面对未来，我决定用考研的方式，去进入更高的平台。面在面临的情况是，一方面，考研人数越来越多，竞争越来越大，备考需要花费很大的精力和时间，只能在课下和实习之外的时间进行学习，另一方面，我习惯于网购带来的快乐，耗费很多时间，但一时无法戒掉。	我要全心投入备考，决定在考上之前绝不把时间金钱精力用来剁手了！	A.“不了啦，要花时间学习呢”	C.先加入去，每天玩完后多学习一会儿就好了				B.刚刚已经开心过了，继续多学一会把时间补回来			1	没有	学习和娱乐兼顾，其实网购的时间，可能也会被浪费掉。当自己控制不住要网购时，自己就已经学习疲惫了，适当调剂，挺好的。	>2h	充实的，有希望的。
3-104	女	大二	其他	是	网购																		37	我应该不会放弃网购，因为网购是要买生活必需品，只能说会尽可能节制网购时间。在休闲的时候买	我要全心投入备考，决定在考上之前绝不把时间金钱精力用来剁手了！	A.“不了啦，要花时间学习呢”	A.“不啦不啦，加入后又怎么会受得住诱惑”	A.“不啦，我想今年先不参与了”	A.“不啦不啦，加入后又怎么会受得住诱惑”	A.反正一年一次，今年不参与，明年还可以继续参与的			1		没有	我本身就不热衷于参加双十一活动，所以对我来说没啥影响		会觉得很嫌弃自己，懊悔
3-105	女	大二	社会科学类	是	网购																		36	我有一个网购的习惯，它能给我带来快乐。但我现在是大三，即将面临毕业。我决定选择考研去更上一层楼，但我也需要为此做出一些牺牲，需要放弃网购。	平时能控制住自己，看一看测评和了解下新商品也是没事的，而且还能给我带来快乐	A.“不了啦，要花时间学习呢”	B.“好啊，反正最近也正想要买东西了，赚点儿红包”					1			没有	因为我买到了我心仪的物品，给了我极大的快乐。虽然浪费了一点时间，但之后可以补回来。		开心
3-106	女	大一	社会科学类	是	网购																		66	平时对网购很感兴趣，经常会在一些平台上做测评比较，看上了一件衣服，收藏加购物车。要考研，人数多竞争激烈，时间不够用，只能用实习外和课余时间学习，不想放弃网购带来的乐趣	平时能控制住自己，看一看测评和了解下新商品也是没事的，而且还能给我带来快乐	C.(先加入去，每天玩完后多学习一会儿就好了)					A.白天上班也累了，休息吧	1			有	浪费了时间，对考研有影响	2h	后悔
3-107	女	大一	人文类	是	网购																		75	我喜欢网购我看很多的测评视频和商品对比以保证自己网购的东西有价值，一直到了大三 我面临考研 而时间又比较紧凑 只能用课余时间和实习之外的时间学习 且考研竞争压力很大 但是我又无法割舍俨然成为我生活一部分的网购。面对这样的情况，在我看来重要时刻要拿得起放得下，应以学业为重，我回逐渐减少网购时间，以养成不网购的习惯，同时认真规划自己的时间，做好学习计划，奋战考研	我要全心投入备考，决定在考上之前绝不把时间金钱精力用来剁手了！	A.“不了啦，要花时间学习呢”	A.“不啦不啦，加入后又怎么会受得住诱惑”	A.“不啦，我想今年先不参与了”	A.“不啦不啦，加入后又怎么会受得住诱惑”	A.反正一年一次，今年不参与，明年还可以继续参与的			1		没有	考研就想高考一样，没有全力以赴对待就无法取得好的成果，高考我就已因为不专注 抱着玩一下没关系之后补上的想法，结果到了不理想的学校 我挺后悔的 当我真正面临考研的时候 我一定会静下心来，认真的复习备考 摈除杂念，为自己目标去奋斗！		充实
3-108	女	大三	医学类	是	网购																		80	我每个月都会花很多时间网购，并且我会反复比较商品，看测评，使得买到的东西最值得，性价比最高，最近看上了一件漂亮的衣服但我不舍得买只加了购物车。我现在大三了，在面对未来的选择时，我决定要考研到一个更好的平台，考研人数越来越多，竞争压力也很大，我只能利用课余时间和不实习的时候复习准备，时间有限，并且我一时之间也没法放弃网购给我带来的消遣和乐趣	平时能控制住自己，看一看测评和了解下新商品也是没事的，而且还能给我带来快乐	C.(先加入去，每天玩完后多学习一会儿就好了)					B.刚刚已经开心过了，继续多学一会把时间补回来			1	没有	因为玩的也尽兴，也没有浪费特别多学习时间，总的来说是平衡的	1h	满足，快乐
3-109	女	大四	社会科学类	否	网购																		30	网购时看到一条漂亮裙子不舍得买，先收藏起来。大三时准备考研，但是时间不充裕，考研难度大，有考虑要不要放弃	平时能控制住自己，看一看测评和了解下新商品也是没事的，而且还能给我带来快乐	A.“不了啦，要花时间学习呢”	A.“不啦不啦，加入后又怎么会受得住诱惑”	A.“不啦，我想今年先不参与了”	A.“不啦不啦，加入后又怎么会受得住诱惑”	A.反正一年一次，今年不参与，明年还可以继续参与的			1		没有	瓜分红包无趣又费时，而且也节省不了多少钱。		平平淡淡
3-110	女	大二	艺术类	是	网购																		60	“我”会花很多钱购物，还会花时间看各种评价和商品的对比。最近看中一件漂亮衣服，没买，收藏加入了购物车。到大三了，就要毕业了，面对未来要开始做选择；“我”决定努力学习：考研。但考研的人越来越多，竞争很大，备考需要大量时间和精力，且只能用课余和实习外的时间去学习，时间有限；另一方面，“我”喜欢网购，要放弃有点不太现实。材料提到的跟我本人有点像。	平时能控制住自己，看一看测评和了解下新商品也是没事的，而且还能给我带来快乐	C.(先加入去，每天玩完后多学习一会儿就好了)					B.刚刚已经开心过了，继续多学一会把时间补回来			1	没有	因为我觉得学习和购物娱乐都没有耽误，劳逸结合～	1.5h	愉快
3-111	女	大一	理工类	否	网购																		55	我是一个热爱网购的人，为了网购还会经常看测评和各种评论，会花费大量时间。但到了大三，要准备考研，竞争激烈，但突然放弃网购又不现实。	平时能控制住自己，看一看测评和了解下新商品也是没事的，而且还能给我带来快乐	A.“不了啦，要花时间学习呢”	A.“不啦不啦，加入后又怎么会受得住诱惑”	A.“不啦，我想今年先不参与了”	A.“不啦不啦，加入后又怎么会受得住诱惑”	A.反正一年一次，今年不参与，明年还可以继续参与的			1		没有	因为双十一年年都有，但考研只有一次，且考研更重要，要全力以赴。		充实
3-112	女	大二	社会科学类	否	网购																		71	我是个购物达人，喜欢看测评，大三，决定努力学习考研。但是一方面，考研备考过程需要大量时间和精力，且只能利用课余和实习外的时间去学习，时间本来很有限；另一方面，我可能要放弃喜欢的网购。我选择放弃看测评，偶尔买买东西，大部分精力考研。	平时能控制住自己，看一看测评和了解下新商品也是没事的，而且还能给我带来快乐	A.“不了啦，要花时间学习呢”	A.“不啦不啦，加入后又怎么会受得住诱惑”	A.“不啦，我想今年先不参与了”	A.“不啦不啦，加入后又怎么会受得住诱惑”	A.反正一年一次，今年不参与，明年还可以继续参与的			1		没有	考研更重要，红包的钱太少了，不值得浪费时间		愉快
3-113	女	大三	理工类	是	网购																		80	背景：我大三面临考研，需要很多精力投入。但是我沉迷于购物带来的乐趣，购物时我会常看测评，做对比，也很耗费时间。最近刚好收藏了漂亮衣服。 决定：为了考研放弃购物的乐趣，没有学上，挣不了钱，没有持久的资金维持我购物的乐趣，所以暂时放弃购物的精挑细选	我要全心投入备考，决定在考上之前绝不把时间金钱精力用来剁手了！	A.“不了啦，要花时间学习呢”	A.“不啦不啦，加入后又怎么会受得住诱惑”	A.“不啦，我想今年先不参与了”	A.“不啦不啦，加入后又怎么会受得住诱惑”	A.反正一年一次，今年不参与，明年还可以继续参与的			1		没有	我相信我有一定的自制力		斗志
3-114	女	大三	其他	否	网购																		97	我想要一件衣服，为此测评，但最后只加入购物车。又刚好到了大三，想要考研，又不想放弃我网购的乐趣	平时能控制住自己，看一看测评和了解下新商品也是没事的，而且还能给我带来快乐	C.(先加入去，每天玩完后多学习一会儿就好了)					B.刚刚已经开心过了，继续多学一会把时间补回来			1	没有	要劳逸结合	>2h	丢人
3-115	女	大二	理工类	否	网购																		100	你每个月都会花很多钱在购物上，而且我会花时间看各种测评，最近看中了一件漂亮衣服，但是没舍得买，于是收藏加购物车。不知不觉就到了大三，过不了多久就要毕业，面对未来，也是时候做出选择。于是你决定努力学习，通过考研到更高的平台。但是一方面，考研的人数越来越多，竞争不小，备考过程需要大量时间和精力。且只能利用课余和实习外的时间去学习，时间很有限。另一方面，你习惯网购带来的乐趣，要突然放弃有点不现实。	平时能控制住自己，看一看测评和了解下新商品也是没事的，而且还能给我带来快乐	C.(先加入去，每天玩完后多学习一会儿就好了)					B.刚刚已经开心过了，继续多学一会把时间补回来			1	没有	学习和网购在我这里我觉得并没有很冲突。	>2h	愉快
3-116	女	大四	其他	否	网购																		86	我每天花大量时间网购和看测评，由于我大三了，要准备考研，在学习和网购两者花费时间上犹豫了	我要全心投入备考，决定在考上之前绝不把时间金钱精力用来剁手了！	A.“不了啦，要花时间学习呢”	A.“不啦不啦，加入后又怎么会受得住诱惑”	A.“不啦，我想今年先不参与了”	A.“不啦不啦，加入后又怎么会受得住诱惑”	A.反正一年一次，今年不参与，明年还可以继续参与的			1		没有	我对于自己选择的东西比较坚定，并且很少受外界的舆论影响		愉快
3-117	女	研三	社会科学类	否	网购																		65	我最大的乐趣就是网购，每个月在网购上花费很多钱和时间。但是到大三了，面临考研，由于考研竞争激烈，也需要花费我很大量的时间和精力去准备。但是放弃网购带来的乐趣对我来说也很难。 我可能会选择以考研为主，放弃网购。因为考研是目前最重要的事情。	我要全心投入备考，决定在考上之前绝不把时间金钱精力用来剁手了！	A.“不了啦，要花时间学习呢”	B.“好啊，反正最近也正想要买东西了，赚点儿红包”					1			没有	我只是每天花费很少的时间去浏览淘宝，这对我来说也是一种放松的活动，并没有很大占用我的学习时间。		愉快
3-118	女	大三	社会科学类	否	网购																		75	我是一个喜欢网购的大学生，且网购的时候为了能做到物有所值，发挥网购最大的作用，通常会花大量时间去测评以考虑是否购买心仪的物品。但是现在我大三了正在考虑考研，而复习时间又很有限，我该不该放弃自己原本热衷的网购，将尽量很多的时间投入学业。	平时能控制住自己，看一看测评和了解下新商品也是没事的，而且还能给我带来快乐	C.(先加入去，每天玩完后多学习一会儿就好了)					B.刚刚已经开心过了，继续多学一会把时间补回来			1	没有	因为我觉得学习和娱乐之间是可以适当均衡的，没有必要完完全全地放弃，那样也会让自己很有压力。	2h	充足
3-119	女	研三	医学类	否	网购																		59	我每个月会花很多钱购物，为了物超所值会去看各种商品的测评和对比。最近看中了一件漂亮的衣服，但是舍不得买，只能先加入购物车里。现在大三，马上要毕业了，我决定努力学习，考上研究生。但是现在考研竞争压力很大，备考时间也很有限，同时，网购的诱惑也很大，不想放弃。	我要全心投入备考，决定在考上之前绝不把时间金钱精力用来剁手了！	A.“不了啦，要花时间学习呢”	A.“不啦不啦，加入后又怎么会受得住诱惑”	A.“不啦，我想今年先不参与了”	A.“不啦不啦，加入后又怎么会受得住诱惑”	A.反正一年一次，今年不参与，明年还可以继续参与的			1		没有	因为专心备考对我来说更重要，考完研了还可以网购，不必急在一时。		内心充实
3-120	女	研三	社会科学类	是	网购																		59	我每个月都花很多钱在购物上，还经常花费时间去看各种商品的评测和对比，最近又看中了一件漂亮衣服，不舍得买只能收藏加购。不知不觉就到了大三，没多久就要毕业了，面对未来决定努力学习，争取考研到更高的平台，考研的人很多竞争压力很大，需要很多时间去学习，但是不舍得放弃网购这个乐趣。	平时能控制住自己，看一看测评和了解下新商品也是没事的，而且还能给我带来快乐	A.“不了啦，要花时间学习呢”	A.“不啦不啦，加入后又怎么会受得住诱惑”	A.“不啦，我想今年先不参与了”	A.“不啦不啦，加入后又怎么会受得住诱惑”	B.反正一年一次，用不了多少时间的，加入好朋友的队伍，一起玩游戏领红包		1			没有	心情好了，学习的动力更足了		开心
3-121	男	大四	人文类	是	网购																		80	每个月花很多时间购物 为了钱花得值 花很多时间测评和做对比 不知不觉到了大三面对未来决定努力学习 备考需要花费大量的时间和精力 没有时间购物又不想放弃	我要全心投入备考，决定在考上之前绝不把时间金钱精力用来剁手了！	A.“不了啦，要花时间学习呢”	A.“不啦不啦，加入后又怎么会受得住诱惑”	A.“不啦，我想今年先不参与了”	A.“不啦不啦，加入后又怎么会受得住诱惑”	A.反正一年一次，今年不参与，明年还可以继续参与的			1		没有	学习和未来对我更重要 双十一下次还有		值得
3-122	女	大三	社会科学类	否	网购																		40	我每个月花大量的时间网购，且为了使花的钱值得，还要看大量的测评。最近看中一件漂亮衣服，舍不得买，就加入了购物车。到了大三，我打算考研。但一方面，考研人数越来越多，竞争压力很大，另一方面，我很难在短时间内放弃网购带来的乐趣。 我会选择暂缓网购，专心学习。我可以通过慢慢减少每天浏览购物平台的时间，来避免花费大量时间网购而无法学习。	平时能控制住自己，看一看测评和了解下新商品也是没事的，而且还能给我带来快乐	A.“不了啦，要花时间学习呢”	A.“不啦不啦，加入后又怎么会受得住诱惑”	A.“不啦，我想今年先不参与了”	C.先加入去，每天玩完后多学习一会儿就好了		B.刚刚已经开心过了，继续多学一会把时间补回来			1	没有	既学习了很多知识，也开心的娱乐了。	1.5h	愉快
3-123	男	大三	理工类	是	网购																		100	我每个月都会在购物上花很多钱，且为了值得我会观看各种商品的对比和测评，最近正好看中了一件漂亮衣服但舍不得买，于是就收藏加购物车，不知不觉就到了大三，过不了多久就要毕业，面对未来，你也是时候开始作出选择，于是我决定努力学习，通过考研到更高的平台。但是一-方面，考研的人数越来越多,竞争不小，备考过程需要大量时间和精力，且只能利用课余和实习外的时间去学习，时间本来很有限;另一方面，我习惯于网购带来的乐趣，要突然放弃的话，也好像有点不太现实	平时能控制住自己，看一看测评和了解下新商品也是没事的，而且还能给我带来快乐	C.(先加入去，每天玩完后多学习一会儿就好了)					B.刚刚已经开心过了，继续多学一会把时间补回来			1	没有	因为我学习和购物都没有耽误，还丰富了自己的校园生活	1.5h	充实
3-124	女	研二	理工类	否	网购																		80	花太多时间在网购上，以至于考研复习时间紧张。	我要全心投入备考，决定在考上之前绝不把时间金钱精力用来剁手了！	A.“不了啦，要花时间学习呢”	A.“不啦不啦，加入后又怎么会受得住诱惑”	A.“不啦，我想今年先不参与了”	A.“不啦不啦，加入后又怎么会受得住诱惑”	A.反正一年一次，今年不参与，明年还可以继续参与的			1		没有	双十一每年都有，考研只有一次机会。		憧憬
3-125	女	大四	其他	否	网购																		78	我日常喜欢购物，每月都会买很多东西，为了比较性价比，我还会经常看很多测评视频，有一件我非常喜欢的裙子，但价格不便宜，我加到了购物车里。时间到了大三，我决定考研到一个更大的平台，我只能在课余时间和实习外准备考研，时间非常紧张。考研竞争一年比一年激烈，不知道能不能有一个好的结局，另外为了准备考研，我需要放弃网购这一乐趣，令我十分难过。	平时能控制住自己，看一看测评和了解下新商品也是没事的，而且还能给我带来快乐	C.(先加入去，每天玩完后多学习一会儿就好了)					B.刚刚已经开心过了，继续多学一会把时间补回来			1	没有	考研是一个非常煎熬的过程，我认为能在其中苦中作乐，自我放松是一件不错的事	1.5h	满足
3-126	女	大二	人文类	否	网购																		43	每个月都花很多钱在网购上，为了能让花出去的钱值得，会花很多时间看评测和货比三家。最近看上了一件漂亮衣服，但舍不得买，于是加购收藏。到了大三，快要毕业了，决定去考研。但考研人数多，竞争力大，备考花费的时间精力都很多，且只能用课余时间和实习外的时间学习。时间有限，但是放弃网购带来的乐趣不现实。 选择：每天制定时间计划，控制网购时间，其他时间来学习。	平时能控制住自己，看一看测评和了解下新商品也是没事的，而且还能给我带来快乐	C.(先加入去，每天玩完后多学习一会儿就好了)					B.刚刚已经开心过了，继续多学一会把时间补回来			1	没有	将学习和兴趣都兼顾了，压力减轻了	>2h	愉快
3-127	男	大二	理工类	否	网购																		29	我每个月会花很多钱去购物，为了能买到更有价值的东西，我会对比商品性价比。最近有心仪的衣服，还没舍得买，只是加进了购物车里。很快就到了大三了，我要开始努力学习和考研。这个时候竞争压力比较大，因此我需要把购物的时间用来学习，这让我有点不习惯。	我要全心投入备考，决定在考上之前绝不把时间金钱精力用来剁手了！	A.“不了啦，要花时间学习呢”	A.“不啦不啦，加入后又怎么会受得住诱惑”	A.“不啦，我想今年先不参与了”	A.“不啦不啦，加入后又怎么会受得住诱惑”	A.反正一年一次，今年不参与，明年还可以继续参与的			1		没有	因为把时间用来学习可以选择更好的未来，购物瓜分红包只是乐趣之一并不是重要的事，人生还有很长的路要走，什么能被网购活动耽误了一辈子。		充实
3-128	女	大四	人文类	否	网购																		80	每月开销大部分用于购物，且为了买到性价比高的经常看测评，到了大三面临考研实习的压力，时间不够，要减少购物的时间，适当娱乐即可，偶尔压力大时放松一下即可	平时能控制住自己，看一看测评和了解下新商品也是没事的，而且还能给我带来快乐	A.“不了啦，要花时间学习呢”	B.“好啊，反正最近也正想要买东西了，赚点儿红包”					1			有	感觉得不偿失，减的不多又影响了正常的学习生活，性价比不高		失落，愧疚，迷茫
3-129	女	大二	医学类	是	网购																		99	我会选择考研，可以减少自己平时网购的时间，一点一点调整过来，毕竟考研能提升自己的能力，而网购并不能提升自己什么。	我要全心投入备考，决定在考上之前绝不把时间金钱精力用来剁手了！	C.(先加入去，每天玩完后多学习一会儿就好了)					B.刚刚已经开心过了，继续多学一会把时间补回来			1	没有	因为学习之余自己也要放松	2h	平常
3-130	女	大二	社会科学类	是	网购																		14	我每个月都花很多钱购物，购物前也花时间看测评。但是我现在大三了，想考研。考研需要消耗大量的时间和精力，而我又只能靠课余和实习外的时间。时间很紧迫，但是我仍是想网购和看测评。	我要全心投入备考，决定在考上之前绝不把时间金钱精力用来剁手了！	B.“反正一年就这么一次，来吧”						1			有	因为分的不多还耽误学习		羞愧
3-131	女	研二	人文类	是	网购																		70	考研过程需要大量的时间和精力，会没有时间网购，看测评、对比。但是要放弃网购的话也不现实。我会尽量减少网购的时间，把更多的时间和精力放在考研上，等考完结束之后在补偿自己	平时能控制住自己，看一看测评和了解下新商品也是没事的，而且还能给我带来快乐	B.“反正一年就这么一次，来吧”						1			有	后悔没有多花点时间在学习上		平淡
3-132	男	大二	艺术类	是	网购																		71	我会选择暂时放弃网购，因为考研是人生的重要的事情，我想通过考研去到更高的平台，虽然网购很有乐趣。但是我会先暂时停止网购，专心在学习方面。	我要全心投入备考，决定在考上之前绝不把时间金钱精力用来剁手了！	A.“不了啦，要花时间学习呢”	A.“不啦不啦，加入后又怎么会受得住诱惑”	A.“不啦，我想今年先不参与了”	A.“不啦不啦，加入后又怎么会受得住诱惑”	A.反正一年一次，今年不参与，明年还可以继续参与的			1		没有	我没有后悔，如果现在不努力的话，将来的选择权力就少了		我觉得我是开心的，网购可以以后再网购。
3-133	女	大一	人文类	否	网购																		94	我习惯性网购，会投入很多钱和精力去看各种测评，大三在即，面对未来考研压力有点大，有点摆脱不了网购的习惯	平时能控制住自己，看一看测评和了解下新商品也是没事的，而且还能给我带来快乐	C.(先加入去，每天玩完后多学习一会儿就好了)					B.刚刚已经开心过了，继续多学一会把时间补回来			1	没有	努力学习有效果	1.5h	愉悦
3-134	女	博二及以上	社会科学类	否	网购																		50	我热衷于网购，每个月都在网购上花很多钱，并且每次都会看各种测评并进行对比货，使花的钱更值得。我最近看这种了一件漂亮的衣服，但舍不得买，就加入了购物车。现在我大三了，面对未来，我想通过考研进一步提升自己。但是现在考研的人很多，竞争压力大，备考需要很多精力和时间，我只有在课余和实习外的时间学习，同时我又习惯网购的乐趣，不想突然放弃。	平时能控制住自己，看一看测评和了解下新商品也是没事的，而且还能给我带来快乐	C.(先加入去，每天玩完后多学习一会儿就好了)					B.刚刚已经开心过了，继续多学一会把时间补回来			1	没有	我明确知道自己考研的目标，也又花时间学习了，并且我习惯于网络购物，自己能够把握住网购的时间。	2h	愉悦
3-135	男	大二	自然科学类	是	网购																		71	我会选择暂时放弃网购，因为考研是人生的重要的事情，我想通过考研去到更高的平台，虽然网购很有乐趣。但是我会先暂时停止网购，专心在学习方面。	我要全心投入备考，决定在考上之前绝不把时间金钱精力用来剁手了！	A.“不了啦，要花时间学习呢”	A.“不啦不啦，加入后又怎么会受得住诱惑”	A.“不啦，我想今年先不参与了”	A.“不啦不啦，加入后又怎么会受得住诱惑”	A.反正一年一次，今年不参与，明年还可以继续参与的			1		没有	我没有后悔，因为我知道现在的努力会得到更好的将来。		我也会觉得是开心的，网购可以以后在网购。
3-136	女	大四	人文类	是	网购																		84	我每月会花很多钱去购物，而且买的都是值得的，而且我还会花时间去看各种测评和各种商品对比。最好看喜欢上一件衣服，却舍不得买。于是我加入了购物车。马上到了大三，不知不觉要毕业，面对未来的选择，我决定去考研。可以考研的人多，必须有大量时间和精力去准备。时间本就受限，只能利用课余和实习时间去学习。可是我喜欢网购的乐趣，要突然放弃。感觉有点难。但为了有更好前程，我决定减少网购时间。	我要全心投入备考，决定在考上之前绝不把时间金钱精力用来剁手了！	A.“不了啦，要花时间学习呢”	A.“不啦不啦，加入后又怎么会受得住诱惑”	A.“不啦，我想今年先不参与了”	A.“不啦不啦，加入后又怎么会受得住诱惑”	A.反正一年一次，今年不参与，明年还可以继续参与的			1		没有	既然做了决定，也选择了怎么做。就不会后悔。		洒脱
3-137	女	研二	人文类	是	网购																		87	我每个月花很多钱购物，并且为了花的钱值得而看测评。最近我看上了一款漂亮衣服，很喜欢但舍不得，就收藏加购了。我大三了，未来要考研但是要很多时间，我又舍不得放弃网购。我会选择考研，现在努力为了以后的舒适和不后悔。	平时能控制住自己，看一看测评和了解下新商品也是没事的，而且还能给我带来快乐	C.(先加入去，每天玩完后多学习一会儿就好了)					B.刚刚已经开心过了，继续多学一会把时间补回来			1	没有	我在学习之余参加活动放松自己，劳逸结合。	1h	满足
3-138	女	大四	人文类	是	网购																		75	我每个月都花很多钱在购物上，为了买到最物美价廉的商品，我会话费很多时间精力做测评，来回比较。最近我把一件舍不得买的漂亮衣服加入了购物车。 大三我决定考研，考研需要大量时间精力，时间有限。而要我放弃玩够的乐趣也很困难。	平时能控制住自己，看一看测评和了解下新商品也是没事的，而且还能给我带来快乐	A.“不了啦，要花时间学习呢”	A.“不啦不啦，加入后又怎么会受得住诱惑”	A.“不啦，我想今年先不参与了”	A.“不啦不啦，加入后又怎么会受得住诱惑”	A.反正一年一次，今年不参与，明年还可以继续参与的			1		没有	应当专心完成自己的目标，不被外界干扰。		充实
3-139	女	大二	社会科学类	是	网购																		20	我沉迷于网购，并且追求将网购花出去的钱效用最大化，为此我还看各种测评和对比，最近刚好看中了一件衣服，很漂亮但我舍不得买，就一直放在我的购物车里面。我到大三了，开始考虑要不要考研，一方面考研很难，时间很难支配，另一方面我又习惯了网络带来的乐趣。在这种情况下我会选择在中午休息的时候挑选衣服加入购物车，然后将自己的考研安排按周作为计划，只要我这周完成计划不漏下任何一个安排，我就可以买一件购物车里的东西作为奖励，这样会更有动力去复习也很快乐。	平时能控制住自己，看一看测评和了解下新商品也是没事的，而且还能给我带来快乐	A.“不了啦，要花时间学习呢”	C.先加入去，每天玩完后多学习一会儿就好了				B.刚刚已经开心过了，继续多学一会把时间补回来			1	没有	我既抢了红包又学了习	>2h	充实
3-140	女	大二	社会科学类	否	网购																		40	我非常喜欢网购，平时会花很多时间看商品测评，之前我看上了一条裙子，但没舍得买。现在我大三了，打算考研去更高的平台，但是考研竞争激烈，并且只能拿出课余和实习之外的空闲时间去学习，同时需要我放弃网购的爱好，对我来说似乎有点不现实。	平时能控制住自己，看一看测评和了解下新商品也是没事的，而且还能给我带来快乐	A.“不了啦，要花时间学习呢”	B.“好啊，反正最近也正想要买东西了，赚点儿红包”					1			有	我虽然赢得了红包，但是损失了宝贵的学习时间，耽误了学习进度，金钱买不来时间，我觉得这得不偿失。		自责
3-141	女	大二	理工类	是	网购																		82	最近，你喜欢上了一件衣服，太贵了，但是不舍得买，于是，加入了购物车，不知不觉间，就到了大三，考研的人数越来越多，竞争的压力，也越来越大，需要靠实习和课外时间，去复习，准备考研资料。	我要全心投入备考，决定在考上之前绝不把时间金钱精力用来剁手了！	C.(先加入去，每天玩完后多学习一会儿就好了)					B.刚刚已经开心过了，继续多学一会把时间补回来			1	没有	因为组队让我感到很开心 ，最后有很大的成就感 ，我会非常的满足 ，并且在课后我也会努力的去学习 ，把我组队浪费在网购的时间，努力的补回来，我相信我是可以的 。	1h	愉快，起起落落
3-142	女	大二	理工类	是	网购																		69	每个月你会花费很多时间在购物上，同时为了保证你花的钱是值得的，你还会去花时间看各种测评和各种商品的对比。最近你看中了一款衣服舍不得买，将其收藏且加入购物车。时间到了大三，过不了多久就要毕业，面对未来，你想选择考研，努力学习，但是随着考研人数的逐渐增加，竞争压力加大，备考需要大量精力和时间，你只能利用课余时间来安排；时间有限，而且你习惯网购带来的乐趣，如果要突然放弃，可能不现实	我要全心投入备考，决定在考上之前绝不把时间金钱精力用来剁手了！	A.“不了啦，要花时间学习呢”	A.“不啦不啦，加入后又怎么会受得住诱惑”	A.“不啦，我想今年先不参与了”	A.“不啦不啦，加入后又怎么会受得住诱惑”	A.反正一年一次，今年不参与，明年还可以继续参与的			1		没有	有舍才有得，不要为了眼前的一点点利润，放弃奔向更好的未来。		充实感
3-143	女	大二	理工类	否	网购																		68	复述∶我每个月都花很多时间网购，而且为了花的钱值得，我认真看各种评测和做对比，最近看见了一件漂亮衣服舍不得买，收藏加购。不知不觉到大三了，我要好好思考未来，我决定努力学习，考研，但是考研压力大，我要花很多时间和精力学习，另一方面，我习惯网购的乐趣了，要我放弃，多少有些不现实。 选择∶为了未来更好发展，我选择好好考研，放弃网购。	平时能控制住自己，看一看测评和了解下新商品也是没事的，而且还能给我带来快乐	C.(先加入去，每天玩完后多学习一会儿就好了)					B.刚刚已经开心过了，继续多学一会把时间补回来			1	没有	因为我把学习和网购都兼顾了	2h	很充实
3-144	女	大三	医学类	否	网购																		60	我处于大三的阶段，准备考研，这意味着大部分时间要用来好好复习准备，但是一方面自己又享受于网购带来的快感，一时难以舍弃。所以，形成了一个时间利用的矛盾问题。	我要全心投入备考，决定在考上之前绝不把时间金钱精力用来剁手了！	A.“不了啦，要花时间学习呢”	A.“不啦不啦，加入后又怎么会受得住诱惑”	A.“不啦，我想今年先不参与了”	A.“不啦不啦，加入后又怎么会受得住诱惑”	C.先加入去，每天玩完后多学习一会儿就好了	B.刚刚已经开心过了，继续多学一会把时间补回来			1	有	即便熬夜补回来浪费的时间，但是会打乱自己的睡觉周期。	0.5h	悔恨
3-145	男	大三	理工类	是	网购																		60	你每个月都花很多钱购物上，且为了能使花出去的钱最值得，你还会去花时间在看各种测评和做各种商品的对比。最近正好看中了一件漂亮衣服但舍不得买，于是收藏加购物车。不知不觉间就到了大三，过不了多久就要毕业，面对未来，你也是时候开始作出选择。于是你决定努力学习，通过考研到更高的平台。但是一-方面，考研的人数越来越多，竞争不小，备考过程需要大量时间和精力，且只能利用课余和实习外的时间去学习时间本来很有限;另一方面，你习惯于网购带来的乐趣，要突然放弃的话，也好像有点不太现实。 我会选择考研，因为考研可以是我的人生更上一层楼，而网购带来的乐趣只是一时的。	我要全心投入备考，决定在考上之前绝不把时间金钱精力用来剁手了！	A.“不了啦，要花时间学习呢”	A.“不啦不啦，加入后又怎么会受得住诱惑”	A.“不啦，我想今年先不参与了”	A.“不啦不啦，加入后又怎么会受得住诱惑”	A.反正一年一次，今年不参与，明年还可以继续参与的			1		没有	因为我认为我的目标远大于眼前的一点小利。		愉快
3-146	女	大一	人文类	是	网购																		44	你每个月都花很多钱购物上，且为了能使花出去的钱最值得，你还会去花时间在看各种测评和做各种商品的对比。最近正好看中了一件漂亮衣服但舍不得买，于是收藏加购物车。不知不觉间就到了大三，过不了多久就要毕业，面对未来，你也是时候开始作出选择。于是你决定努力学习，通过考研到更高的平台。但是一方面，考研的人数越来越多，竞争不小，备考过程需要大量时间和精力，且只能利用课余和实习外的时间去学习，时间本来很有限;另一方面，你习惯于网购带来的乐趣，要突然放弃的话，也好像有点不太现实。	平时能控制住自己，看一看测评和了解下新商品也是没事的，而且还能给我带来快乐	A.“不了啦，要花时间学习呢”	C.先加入去，每天玩完后多学习一会儿就好了				B.刚刚已经开心过了，继续多学一会把时间补回来			1	没有	做过的事情不轻易后悔，能让我开心的事情，更加不会后悔	1.5h	愉快
3-147	女	大二	理工类	否	网购																		60	我喜欢网购，会花很多时间看测评，选择性价比高的商品。到大三了，想考研。时间很紧张，只能在课余和实习外的时间备考，压力很大。需要平衡学习和网购爱好	我要全心投入备考，决定在考上之前绝不把时间金钱精力用来剁手了！	A.“不了啦，要花时间学习呢”	B.“好啊，反正最近也正想要买东西了，赚点儿红包”					1			有	因为还是耽误了学习		自责
3-148	女	大二	社会科学类	否	网购																		20	我平时喜欢网购，并且购物前做很多攻略，最近将一条看中的裙子收藏加购物车。我现在大三，打算考研，但考研学业压力很大，时间紧迫，我不知道在学业和网购中如何取舍。	平时能控制住自己，看一看测评和了解下新商品也是没事的，而且还能给我带来快乐	B.“反正一年就这么一次，来吧”						1			有	因为网购而耽误了学习，网购不是非要不可，考研的机会不多		懊悔
3-149	女	大四	其他	是	网购																		40	材料内容：喜欢网购，并且为了买得值经常看测评和商品对比，最近看中一件漂亮衣服收藏并加购了。但是大三了想要考研，考研人多竞争激烈，只能利用课余和实习外时间学习，但是又割舍不下网购乐趣。我的选择：每周固定最大的网购时间总和（具体网购可以分散在每个学习累了的时间段），剩余课余时间全部用于学习。	平时能控制住自己，看一看测评和了解下新商品也是没事的，而且还能给我带来快乐	A.“不了啦，要花时间学习呢”	C.先加入去，每天玩完后多学习一会儿就好了				B.刚刚已经开心过了，继续多学一会把时间补回来			1	没有	兼顾学习和娱乐	1.5h	愉快
3-150	女	大一	人文类	是	网购																		51	我已经大三了，平常很喜欢网购，但是我决定考研，准备考研需要牺牲网购时间	平时能控制住自己，看一看测评和了解下新商品也是没事的，而且还能给我带来快乐	A.“不了啦，要花时间学习呢”	A.“不啦不啦，加入后又怎么会受得住诱惑”	A.“不啦，我想今年先不参与了”	A.“不啦不啦，加入后又怎么会受得住诱惑”	A.反正一年一次，今年不参与，明年还可以继续参与的			1		没有	决定了的事就要做		平静
3-151	女	研一	其他	否	网购																		80	我目前正是一位大三学生，平时酷爱网购，会货比三家，花很多时间进行测评和对比。之前看上了一件裙子，一直加入收藏夹未购买。近期准备备战考研，但一方面竞争压力巨大，另一方面网购占据了我很多的时间，作为一个高度沉浸用户我很难割舍网购。 我会选择专心备战考研。在网购方面可以制定严格的计划，如规定每天的学习时间，我仅可以在剩下的时间内进行网购。学习时也可以避免携带手机等，防止网购分心。同时说服自己利用大量时间来进行商品比较节约的钱并不足以超越我努力学习后带来的突破。	平时能控制住自己，看一看测评和了解下新商品也是没事的，而且还能给我带来快乐	C.(先加入去，每天玩完后多学习一会儿就好了)					B.刚刚已经开心过了，继续多学一会把时间补回来			1	没有	无时无刻学习并不是一件现实的事情，每天一小时的网购娱乐我认为可以接受，只要学习时的效率高即可。	0.5h	有一点点愧疚感认为自己浪费了一定的学习时间；也有一点焦虑，担心自己会考研失败；快乐的感觉来自于组队游戏。
3-152	女	大一	社会科学类	是	网购																		49	我每个月都花费大量时间精力在网络购物上，对每一件我要买的东西都贵在网上进行对比，观看测评，以保证性价比。 目前就读大三，决定考研，陷于花费时间学习、实习和准备考试以及花费时间进行网络购物的纠结境地	我要全心投入备考，决定在考上之前绝不把时间金钱精力用来剁手了！	C.(先加入去，每天玩完后多学习一会儿就好了)					A.白天上班也累了，休息吧	1			有	因为浪费了时间在一些只是目前有意义的事情上，而使得未来更有意义的事情被耽误了	>2h	纠结
3-153	女	大二	人文类	是	网购																		80	我每个月都花很多钱买东西，还会花时间看测评，最近看中了一件漂亮衣服但舍不得买，收藏加购，到了大三，我决定努力学习准备考研，但是考研的人数多，竞争大，备考花大量时间和精力，但自身时间有限。另一方面，我习惯了网购的快乐，突然放弃好像很困难。	平时能控制住自己，看一看测评和了解下新商品也是没事的，而且还能给我带来快乐	C.(先加入去，每天玩完后多学习一会儿就好了)					B.刚刚已经开心过了，继续多学一会把时间补回来			1	没有	从这个材料和自身选择来看，我好像在所有方面都兼顾了	1h	平静偏愉悦
3-154	女	大三	社会科学类	是	网购																		80	我非常喜欢网购，但现在已经大三了，要对未来的职业道路作出规划，但同时我也割舍不下网购的乐趣，非常矛盾。	平时能控制住自己，看一看测评和了解下新商品也是没事的，而且还能给我带来快乐	C.(先加入去，每天玩完后多学习一会儿就好了)					A.白天上班也累了，休息吧	1			没有	后悔没有用，都是沉没成本了	>2h	焦虑
3-155	女	大三	医学类	是	网购																		26	大三 热爱网购 准备考研 放弃网购不太现实	平时能控制住自己，看一看测评和了解下新商品也是没事的，而且还能给我带来快乐	A.“不了啦，要花时间学习呢”	A.“不啦不啦，加入后又怎么会受得住诱惑”	A.“不啦，我想今年先不参与了”	A.“不啦不啦，加入后又怎么会受得住诱惑”	A.反正一年一次，今年不参与，明年还可以继续参与的			1		没有	每年都不参加啊鹅鹅鹅，太麻烦了		放松
3-156	女	大四	人文类	是	网购																		70	我想考研，但是又想网购，不知道该不该放弃网购，需要在网购和考研中做出选择	平时能控制住自己，看一看测评和了解下新商品也是没事的，而且还能给我带来快乐	A.“不了啦，要花时间学习呢”	A.“不啦不啦，加入后又怎么会受得住诱惑”	A.“不啦，我想今年先不参与了”	A.“不啦不啦，加入后又怎么会受得住诱惑”	A.反正一年一次，今年不参与，明年还可以继续参与的			1		没有	考研资料比网购还贵…第二年再买就亏死		快乐
3-157	男	大三	理工类	是	刷剧																																		20		平时能控制住自己，适当看剧影响不大，能给我以放松	今晚看个剧好好休息一下，等明天晚上再多学习一点补回来					看一看，周末还有两天的时间可以认真学习	1
3-158	女	大三	其他	是	刷剧																																		66		平时能控制住自己，适当看剧影响不大，能给我以放松	洗澡后就学习，困了就去睡觉	今晚过不了多久就要睡觉了，还是学习吧	先学习，剧留着吧，也就一集发展不了多少剧情的，更新多几集再看	先学习，今晚的任务也快完成了，剧等更新多几集再看	今晚看个剧好好休息一下，等明天晚上再多学习一点补回来	先学习，等周末的两天学习任务完成了再看
3-159	女	大三	人文类	是	刷剧																																		21		平时能控制住自己，适当看剧影响不大，能给我以放松	洗澡后就学习，困了就去睡觉	今晚过不了多久就要睡觉了，还是看剧吧					1
3-160	女	大二	人文类	是	刷剧																																		80		我要全心投入备考，决定在考上之前暂时不追剧了	洗澡后就学习，困了就去睡觉	今晚过不了多久就要睡觉了，还是学习吧	先学习，剧留着吧，也就一集发展不了多少剧情的，更新多几集再看	先学习，今晚的任务也快完成了，剧等更新多几集再看	学习吧，今晚时间不多了			1
3-161	女	大三	理工类	否	刷剧																																		40		我要全心投入备考，决定在考上之前暂时不追剧了	洗澡后就学习，困了就去睡觉	今晚过不了多久就要睡觉了，还是学习吧	先学习，剧留着吧，也就一集发展不了多少剧情的，更新多几集再看	先学习，今晚的任务也快完成了，剧等更新多几集再看	学习吧，今晚时间不多了			1
3-162	女	大三	理工类	是	刷剧																																		49		平时能控制住自己，适当看剧影响不大，能给我以放松	洗澡后就学习，困了就去睡觉	今晚过不了多久就要睡觉了，还是学习吧	先学习，剧留着吧，也就一集发展不了多少剧情的，更新多几集再看	先学习，今晚的任务也快完成了，剧等更新多几集再看	学习吧，今晚时间不多了			1
3-163	女	大二	医学类	否	刷剧																																		51		我要全心投入备考，决定在考上之前暂时不追剧了	洗澡后就学习，困了就去睡觉	今晚过不了多久就要睡觉了，还是学习吧	先学习，剧留着吧，也就一集发展不了多少剧情的，更新多几集再看	先学习，今晚的任务也快完成了，剧等更新多几集再看	学习吧，今晚时间不多了			1
3-164	女	大三	人文类	否	刷剧																																		94		平时能控制住自己，适当看剧影响不大，能给我以放松	洗澡后就学习，困了就去睡觉	今晚过不了多久就要睡觉了，还是看剧吧					1
3-165	女	大二	自然科学类	否	刷剧																																		53		我要全心投入备考，决定在考上之前暂时不追剧了	洗澡后就学习，困了就去睡觉	今晚过不了多久就要睡觉了，还是学习吧	先学习，剧留着吧，也就一集发展不了多少剧情的，更新多几集再看	先学习，今晚的任务也快完成了，剧等更新多几集再看	学习吧，今晚时间不多了			1
3-166	女	大二	理工类	是	刷剧																																		27		我要全心投入备考，决定在考上之前暂时不追剧了	太累了，今晚看剧看到困了就去睡觉						1
3-167	女	大二	社会科学类	否	刷剧																																		40		我要全心投入备考，决定在考上之前暂时不追剧了	太累了，今晚看剧看到困了就去睡觉						1
3-168	女	大四	医学类	否	刷剧																																		52		平时能控制住自己，适当看剧影响不大，能给我以放松	洗澡后就学习，困了就去睡觉	今晚过不了多久就要睡觉了，还是学习吧	先学习，剧留着吧，也就一集发展不了多少剧情的，更新多几集再看	这样学习效率不太好，先看完再说吧，也就一集			1
3-169	女	大一	人文类	否	刷剧																																		89		平时能控制住自己，适当看剧影响不大，能给我以放松	今晚看个剧好好休息一下，等明天晚上再多学习一点补回来					看一看，周末还有两天的时间可以认真学习	1
3-170	女	大一	理工类	是	刷剧																																		59		我要全心投入备考，决定在考上之前暂时不追剧了	洗澡后就学习，困了就去睡觉	今晚过不了多久就要睡觉了，还是学习吧	先学习，剧留着吧，也就一集发展不了多少剧情的，更新多几集再看	先学习，今晚的任务也快完成了，剧等更新多几集再看	学习吧，今晚时间不多了			1
3-171	女	大四	人文类	否	刷剧																																		18		我要全心投入备考，决定在考上之前暂时不追剧了	太累了，今晚看剧看到困了就去睡觉						1
3-172	女	大三	医学类	否	刷剧																																		60		我要全心投入备考，决定在考上之前暂时不追剧了	洗澡后就学习，困了就去睡觉	今晚看个剧好好休息一下，等明天晚上再多学习一点补回来				先学习，等周末的两天学习任务完成了再看
3-173	女	大一	其他	是	刷剧																																		84		平时能控制住自己，适当看剧影响不大，能给我以放松	太累了，今晚看剧看到困了就去睡觉						1
3-174	女	大一	人文类	否	刷剧																																		40		平时能控制住自己，适当看剧影响不大，能给我以放松	洗澡后就学习，困了就去睡觉	今晚过不了多久就要睡觉了，还是看剧吧					1
3-175	女	研一	理工类	是	刷剧																																		71		我要全心投入备考，决定在考上之前暂时不追剧了	洗澡后就学习，困了就去睡觉	今晚过不了多久就要睡觉了，还是看剧吧					1
3-176	女	研三	社会科学类	是	刷剧																																		60		我要全心投入备考，决定在考上之前暂时不追剧了	太累了，今晚看剧看到困了就去睡觉						1
3-177	女	大三	其他	否	刷剧																																		14		平时能控制住自己，适当看剧影响不大，能给我以放松	今晚看个剧好好休息一下，等明天晚上再多学习一点补回来					先学习，等周末的两天学习任务完成了再看
3-178	女	大四	社会科学类	否	刷剧																																		50		我要全心投入备考，决定在考上之前暂时不追剧了	今晚看个剧好好休息一下，等明天晚上再多学习一点补回来					先学习，等周末的两天学习任务完成了再看
3-179	女	大三	人文类	否	刷剧																																		60		平时能控制住自己，适当看剧影响不大，能给我以放松	太累了，今晚看剧看到困了就去睡觉						1
3-180	女	大二	理工类	否	刷剧																																		19		平时能控制住自己，适当看剧影响不大，能给我以放松	太累了，今晚看剧看到困了就去睡觉						1
3-181	女	大四	理工类	是	刷剧																																		53		我要全心投入备考，决定在考上之前暂时不追剧了	洗澡后就学习，困了就去睡觉	今晚过不了多久就要睡觉了，还是学习吧	先学习，剧留着吧，也就一集发展不了多少剧情的，更新多几集再看	先学习，今晚的任务也快完成了，剧等更新多几集再看	学习吧，今晚时间不多了			1
3-182	女	大四	理工类	是	刷剧																																		64		平时能控制住自己，适当看剧影响不大，能给我以放松	今晚看个剧好好休息一下，等明天晚上再多学习一点补回来					先学习，等周末的两天学习任务完成了再看
3-183	女	大一	理工类	否	刷剧																																		53		平时能控制住自己，适当看剧影响不大，能给我以放松	洗澡后就学习，困了就去睡觉	今晚过不了多久就要睡觉了，还是学习吧	先学习，剧留着吧，也就一集发展不了多少剧情的，更新多几集再看	今晚先好好休息看看剧吧，等明天晚上再多学习一点补回来		先学习，等周末的两天学习任务完成了再看
3-184	女	大二	医学类	否	刷剧																																		58		平时能控制住自己，适当看剧影响不大，能给我以放松	洗澡后就学习，困了就去睡觉	今晚看个剧好好休息一下，等明天晚上再多学习一点补回来				先学习，等周末的两天学习任务完成了再看
3-185	女	大四	理工类	否	刷剧																																		20		我要全心投入备考，决定在考上之前暂时不追剧了	洗澡后就学习，困了就去睡觉	今晚过不了多久就要睡觉了，还是看剧吧					1
3-186	女	大二	社会科学类	否	刷剧																																		65		平时能控制住自己，适当看剧影响不大，能给我以放松	洗澡后就学习，困了就去睡觉	今晚过不了多久就要睡觉了，还是学习吧	先学习，剧留着吧，也就一集发展不了多少剧情的，更新多几集再看	先学习，今晚的任务也快完成了，剧等更新多几集再看	学习吧，今晚时间不多了			1
3-187	女	大四	其他	是	刷剧																																		60		平时能控制住自己，适当看剧影响不大，能给我以放松	今晚看个剧好好休息一下，等明天晚上再多学习一点补回来					先学习，等周末的两天学习任务完成了再看
3-188	女	大二	理工类	是	刷剧																																		71		平时能控制住自己，适当看剧影响不大，能给我以放松	今晚看个剧好好休息一下，等明天晚上再多学习一点补回来					看一看，周末还有两天的时间可以认真学习	1
3-189	女	大二	人文类	是	刷剧																																		57		平时能控制住自己，适当看剧影响不大，能给我以放松	洗澡后就学习，困了就去睡觉	今晚看个剧好好休息一下，等明天晚上再多学习一点补回来				先学习，等周末的两天学习任务完成了再看
3-190	女	大一	人文类	是	刷剧																																		75		平时能控制住自己，适当看剧影响不大，能给我以放松	洗澡后就学习，困了就去睡觉	今晚过不了多久就要睡觉了，还是学习吧	先学习，剧留着吧，也就一集发展不了多少剧情的，更新多几集再看	先学习，今晚的任务也快完成了，剧等更新多几集再看	学习吧，今晚时间不多了			1
3-191	女	大三	理工类	是	刷剧																																		82		平时能控制住自己，适当看剧影响不大，能给我以放松	今晚看个剧好好休息一下，等明天晚上再多学习一点补回来					看一看，周末还有两天的时间可以认真学习	1
3-192	女	大一	人文类	是	刷剧																																		41		平时能控制住自己，适当看剧影响不大，能给我以放松	洗澡后就学习，困了就去睡觉	今晚过不了多久就要睡觉了，还是学习吧	先学习，剧留着吧，也就一集发展不了多少剧情的，更新多几集再看	先学习，今晚的任务也快完成了，剧等更新多几集再看	学习吧，今晚时间不多了			1
3-193	女	大三	人文类	否	刷剧																																		61		平时能控制住自己，适当看剧影响不大，能给我以放松	今晚看个剧好好休息一下，等明天晚上再多学习一点补回来					先学习，等周末的两天学习任务完成了再看
3-194	男	大二	理工类	是	刷剧																																		55		平时能控制住自己，适当看剧影响不大，能给我以放松	太累了，今晚看剧看到困了就去睡觉						1
3-195	女	大二	社会科学类	否	刷剧																																		61		平时能控制住自己，适当看剧影响不大，能给我以放松	今晚看个剧好好休息一下，等明天晚上再多学习一点补回来					先学习，等周末的两天学习任务完成了再看
3-196	女	研二	社会科学类	否	刷剧																																		66		平时能控制住自己，适当看剧影响不大，能给我以放松	今晚看个剧好好休息一下，等明天晚上再多学习一点补回来					先学习，等周末的两天学习任务完成了再看
3-197	女	大二	理工类	是	刷剧																																		50		平时能控制住自己，适当看剧影响不大，能给我以放松	今晚看个剧好好休息一下，等明天晚上再多学习一点补回来					看一看，周末还有两天的时间可以认真学习	1
3-198	女	大三	人文类	是	刷剧																																		47		我要全心投入备考，决定在考上之前暂时不追剧了	洗澡后就学习，困了就去睡觉	今晚看个剧好好休息一下，等明天晚上再多学习一点补回来				看一看，周末还有两天的时间可以认真学习	1
3-199	女	研一	自然科学类	是	刷剧																																		81		平时能控制住自己，适当看剧影响不大，能给我以放松	洗澡后就学习，困了就去睡觉	今晚过不了多久就要睡觉了，还是看剧吧					1
3-200	女	大三	人文类	是	刷剧																																		55		平时能控制住自己，适当看剧影响不大，能给我以放松	洗澡后就学习，困了就去睡觉	今晚看个剧好好休息一下，等明天晚上再多学习一点补回来				先学习，等周末的两天学习任务完成了再看
3-201	女	大四	理工类	是	刷剧																																		54		平时能控制住自己，适当看剧影响不大，能给我以放松	今晚看个剧好好休息一下，等明天晚上再多学习一点补回来					看一看，周末还有两天的时间可以认真学习	1
3-202	女	大二	社会科学类	是	刷剧																																		81		平时能控制住自己，适当看剧影响不大，能给我以放松	太累了，今晚看剧看到困了就去睡觉						1
3-203	女	大一	医学类	否	刷剧																																		50		我要全心投入备考，决定在考上之前暂时不追剧了	洗澡后就学习，困了就去睡觉	今晚过不了多久就要睡觉了，还是学习吧	先学习，剧留着吧，也就一集发展不了多少剧情的，更新多几集再看	先学习，今晚的任务也快完成了，剧等更新多几集再看	学习吧，今晚时间不多了			1
3-204	女	大四	医学类	否	刷剧																																		50		平时能控制住自己，适当看剧影响不大，能给我以放松	太累了，今晚看剧看到困了就去睡觉						1
3-205	女	大二	自然科学类	是	刷剧																																		36		平时能控制住自己，适当看剧影响不大，能给我以放松	太累了，今晚看剧看到困了就去睡觉						1
3-206	女	大二	理工类	否	刷剧																																		61		我要全心投入备考，决定在考上之前暂时不追剧了	太累了，今晚看剧看到困了就去睡觉						1
3-207	女	大一	理工类	是	刷剧																																		60		平时能控制住自己，适当看剧影响不大，能给我以放松	今晚看个剧好好休息一下，等明天晚上再多学习一点补回来					先学习，等周末的两天学习任务完成了再看
3-208	女	大三	人文类	是	刷剧																																		58		我要全心投入备考，决定在考上之前暂时不追剧了	洗澡后就学习，困了就去睡觉	今晚过不了多久就要睡觉了，还是学习吧	这样也学不进去啊，先看完再说吧，也就一集				1
3-209	女	研一	理工类	否	刷剧																																		78		平时能控制住自己，适当看剧影响不大，能给我以放松	今晚看个剧好好休息一下，等明天晚上再多学习一点补回来					先学习，等周末的两天学习任务完成了再看
3-210	女	大二	社会科学类	是	刷剧																																		91		我要全心投入备考，决定在考上之前暂时不追剧了	洗澡后就学习，困了就去睡觉	今晚过不了多久就要睡觉了，还是学习吧	先学习，剧留着吧，也就一集发展不了多少剧情的，更新多几集再看	先学习，今晚的任务也快完成了，剧等更新多几集再看	学习吧，今晚时间不多了			1
3-211	女	大四	社会科学类	是	刷剧																																		69		平时能控制住自己，适当看剧影响不大，能给我以放松	洗澡后就学习，困了就去睡觉	今晚过不了多久就要睡觉了，还是看剧吧					1
3-212	女	大三	理工类	否	刷剧																																		42		我要全心投入备考，决定在考上之前暂时不追剧了	洗澡后就学习，困了就去睡觉	今晚过不了多久就要睡觉了，还是看剧吧					1
3-213	女	大二	医学类	是	刷剧																																		90		我要全心投入备考，决定在考上之前暂时不追剧了	洗澡后就学习，困了就去睡觉	今晚过不了多久就要睡觉了，还是学习吧	先学习，剧留着吧，也就一集发展不了多少剧情的，更新多几集再看	先学习，今晚的任务也快完成了，剧等更新多几集再看	学习吧，今晚时间不多了			1
3-214	女	大四	理工类	是	刷剧																																		56		平时能控制住自己，适当看剧影响不大，能给我以放松	今晚看个剧好好休息一下，等明天晚上再多学习一点补回来					先学习，等周末的两天学习任务完成了再看
3-215	女	大三	理工类	是	刷剧																																		36		平时能控制住自己，适当看剧影响不大，能给我以放松	洗澡后就学习，困了就去睡觉	今晚过不了多久就要睡觉了，还是学习吧	先学习，剧留着吧，也就一集发展不了多少剧情的，更新多几集再看	先学习，今晚的任务也快完成了，剧等更新多几集再看	今晚看个剧好好休息一下，等明天晚上再多学习一点补回来	先学习，等周末的两天学习任务完成了再看
3-216	女	研一	理工类	是	刷剧																																		82		平时能控制住自己，适当看剧影响不大，能给我以放松	洗澡后就学习，困了就去睡觉	今晚过不了多久就要睡觉了，还是学习吧	先学习，剧留着吧，也就一集发展不了多少剧情的，更新多几集再看	先学习，今晚的任务也快完成了，剧等更新多几集再看	学习吧，今晚时间不多了			1
3-217	女	大四	医学类	否	刷剧																																		60		平时能控制住自己，适当看剧影响不大，能给我以放松	洗澡后就学习，困了就去睡觉	今晚过不了多久就要睡觉了，还是看剧吧					1
3-218	男	大二	理工类	是	刷剧																																		80		我要全心投入备考，决定在考上之前暂时不追剧了	洗澡后就学习，困了就去睡觉	今晚过不了多久就要睡觉了，还是学习吧	先学习，剧留着吧，也就一集发展不了多少剧情的，更新多几集再看	先学习，今晚的任务也快完成了，剧等更新多几集再看	学习吧，今晚时间不多了			1
3-219	女	博一	理工类	否	刷剧																																		38		平时能控制住自己，适当看剧影响不大，能给我以放松	今晚看个剧好好休息一下，等明天晚上再多学习一点补回来					先学习，等周末的两天学习任务完成了再看
3-220	女	大四	社会科学类	否	刷剧																																		91		平时能控制住自己，适当看剧影响不大，能给我以放松	太累了，今晚看剧看到困了就去睡觉						1
3-221	女	大四	社会科学类	否	刷剧																																		43		我要全心投入备考，决定在考上之前暂时不追剧了	太累了，今晚看剧看到困了就去睡觉						1
3-222	女	大三	艺术类	是	刷剧																																		80		我要全心投入备考，决定在考上之前暂时不追剧了	洗澡后就学习，困了就去睡觉	今晚过不了多久就要睡觉了，还是学习吧	先学习，剧留着吧，也就一集发展不了多少剧情的，更新多几集再看	先学习，今晚的任务也快完成了，剧等更新多几集再看	学习吧，今晚时间不多了			1
3-223	男	研一	理工类	是	刷剧																																		100		平时能控制住自己，适当看剧影响不大，能给我以放松	今晚看个剧好好休息一下，等明天晚上再多学习一点补回来					先学习，等周末的两天学习任务完成了再看
3-224	女	大一	医学类	否	刷剧																																		25		我要全心投入备考，决定在考上之前暂时不追剧了	洗澡后就学习，困了就去睡觉	今晚过不了多久就要睡觉了，还是学习吧	先学习，剧留着吧，也就一集发展不了多少剧情的，更新多几集再看	先学习，今晚的任务也快完成了，剧等更新多几集再看	学习吧，今晚时间不多了			1
3-225	女	大四	理工类	是	刷剧																																		70		我要全心投入备考，决定在考上之前暂时不追剧了	洗澡后就学习，困了就去睡觉	今晚过不了多久就要睡觉了，还是学习吧	先学习，剧留着吧，也就一集发展不了多少剧情的，更新多几集再看	先学习，今晚的任务也快完成了，剧等更新多几集再看	学习吧，今晚时间不多了			1
3-226	男	大三	理工类	否	刷剧																																		47		我要全心投入备考，决定在考上之前暂时不追剧了	洗澡后就学习，困了就去睡觉	今晚过不了多久就要睡觉了，还是学习吧	先学习，剧留着吧，也就一集发展不了多少剧情的，更新多几集再看	先学习，今晚的任务也快完成了，剧等更新多几集再看	学习吧，今晚时间不多了			1
3-227	女	大二	理工类	是	刷剧																																		94		平时能控制住自己，适当看剧影响不大，能给我以放松	今晚看个剧好好休息一下，等明天晚上再多学习一点补回来					先学习，等周末的两天学习任务完成了再看
3-228	女	大二	其他	否	刷剧																																		35		平时能控制住自己，适当看剧影响不大，能给我以放松	太累了，今晚看剧看到困了就去睡觉						1
3-229	男	大二	理工类	否	刷剧																																		90		平时能控制住自己，适当看剧影响不大，能给我以放松	洗澡后就学习，困了就去睡觉	今晚过不了多久就要睡觉了，还是学习吧	先学习，剧留着吧，也就一集发展不了多少剧情的，更新多几集再看	先学习，今晚的任务也快完成了，剧等更新多几集再看	学习吧，今晚时间不多了			1
3-230	女	大三	人文类	是	刷剧																																		41		平时能控制住自己，适当看剧影响不大，能给我以放松	洗澡后就学习，困了就去睡觉	今晚看个剧好好休息一下，等明天晚上再多学习一点补回来				看一看，周末还有两天的时间可以认真学习	1
3-231	女	大四	人文类	是	刷剧																																		70		平时能控制住自己，适当看剧影响不大，能给我以放松	洗澡后就学习，困了就去睡觉	今晚过不了多久就要睡觉了，还是看剧吧					1
3-232	女	大一	人文类	是	刷剧																																		50		我要全心投入备考，决定在考上之前暂时不追剧了	洗澡后就学习，困了就去睡觉	今晚过不了多久就要睡觉了，还是学习吧	先学习，剧留着吧，也就一集发展不了多少剧情的，更新多几集再看	先学习，今晚的任务也快完成了，剧等更新多几集再看	学习吧，今晚时间不多了			1
3-233	女	大三	艺术类	是	刷剧																																		13		平时能控制住自己，适当看剧影响不大，能给我以放松	今晚看个剧好好休息一下，等明天晚上再多学习一点补回来					看一看，周末还有两天的时间可以认真学习	1
3-234	女	大二	医学类	否	刷剧																																		48		平时能控制住自己，适当看剧影响不大，能给我以放松	今晚看个剧好好休息一下，等明天晚上再多学习一点补回来					看一看，周末还有两天的时间可以认真学习	1
3-235	女	大一	人文类	是	刷剧																																		95		平时能控制住自己，适当看剧影响不大，能给我以放松	太累了，今晚看剧看到困了就去睡觉						1
3-236	女	大二	其他	是	刷剧																																		38		我要全心投入备考，决定在考上之前暂时不追剧了	洗澡后就学习，困了就去睡觉	今晚过不了多久就要睡觉了，还是学习吧	先学习，剧留着吧，也就一集发展不了多少剧情的，更新多几集再看	先学习，今晚的任务也快完成了，剧等更新多几集再看	学习吧，今晚时间不多了			1
3-237	女	大一	人文类	是	刷剧																																		51		平时能控制住自己，适当看剧影响不大，能给我以放松	太累了，今晚看剧看到困了就去睡觉						1
3-238	女	博二及以上	其他	是	刷剧																																		22		我要全心投入备考，决定在考上之前暂时不追剧了	今晚看个剧好好休息一下，等明天晚上再多学习一点补回来					看一看，周末还有两天的时间可以认真学习	1
3-239	女	大四	社会科学类	是	刷剧																																		60		平时能控制住自己，适当看剧影响不大，能给我以放松	太累了，今晚看剧看到困了就去睡觉						1
3-240	女	大一	人文类	是	刷剧																																		50		我要全心投入备考，决定在考上之前暂时不追剧了	洗澡后就学习，困了就去睡觉	今晚过不了多久就要睡觉了，还是学习吧	这样也学不进去啊，先看完再说吧，也就一集				1
3-241	女	大四	理工类	是	刷剧																																		82		平时能控制住自己，适当看剧影响不大，能给我以放松	洗澡后就学习，困了就去睡觉	今晚过不了多久就要睡觉了，还是学习吧	这样也学不进去啊，先看完再说吧，也就一集				1
3-242	女	大四	社会科学类	否	刷剧																																		100		我要全心投入备考，决定在考上之前暂时不追剧了	洗澡后就学习，困了就去睡觉	今晚看个剧好好休息一下，等明天晚上再多学习一点补回来				看一看，周末还有两天的时间可以认真学习	1
3-243	男	大二	理工类	是	刷剧																																		53		我要全心投入备考，决定在考上之前暂时不追剧了	洗澡后就学习，困了就去睡觉	今晚过不了多久就要睡觉了，还是学习吧	今晚先好好休息看看剧吧，等明天晚上再多学习一点补回来			先学习，等周末的两天学习任务完成了再看
3-244	女	大一	其他	否	刷剧																																		22		平时能控制住自己，适当看剧影响不大，能给我以放松	太累了，今晚看剧看到困了就去睡觉						1
3-245	女	大三	理工类	是	刷剧																																		53		我要全心投入备考，决定在考上之前暂时不追剧了	太累了，今晚看剧看到困了就去睡觉						1
3-246	女	大二	人文类	是	刷剧																																		50		平时能控制住自己，适当看剧影响不大，能给我以放松	太累了，今晚看剧看到困了就去睡觉						1
3-247	女	大二	理工类	否	刷剧																																		34		平时能控制住自己，适当看剧影响不大，能给我以放松	洗澡后就学习，困了就去睡觉	今晚过不了多久就要睡觉了，还是学习吧	今晚先好好休息看看剧吧，等明天晚上再多学习一点补回来			先学习，等周末的两天学习任务完成了再看
3-248	女	大四	理工类	否	刷剧																																		90		平时能控制住自己，适当看剧影响不大，能给我以放松	洗澡后就学习，困了就去睡觉	今晚过不了多久就要睡觉了，还是学习吧	这样也学不进去啊，先看完再说吧，也就一集				1
3-249	女	大四	人文类	是	刷剧																																		57		我要全心投入备考，决定在考上之前暂时不追剧了	洗澡后就学习，困了就去睡觉	今晚过不了多久就要睡觉了，还是看剧吧					1
4-1	男	大四	社会科学类	是	游戏		如果你大一的时候是王者荣耀或者和平精英的老玩家，游戏玩得很强，并且能在女生面前展示高超的技术，从而获得异性的好感，没有认真学习可转眼间你到了大三，面临着毕业的压力，你会选择考研，可是现在考研的人越来越多，竞争压力不小，需要你认真学习，可是你突然放弃游戏的快感，你会不适应	76	A. 平时能控制住自己，适当游戏也影响不大，而且还能放松	A.“我正准备去学习啊，迟点再玩了”	A. “不了不了，早上正是学习的好时候啊”	A.“不打了，打一局也多费时啊，打着就第两第三局了”	A. “下次一定下次一定”	A.“真的不打啦，下次有空了我约你们”			1		没有	因为考研比较重要		平淡
4-2	男	大二	理工类	是	游戏		我是个手游老玩家，平时经常和同学朋友们一起开黑打游戏，既收获友谊，又能在女生面前秀一把游戏技术，提升异性好感。到了大三，过不了多久就要毕业，面对未来，你也是时候开始作出选择。于是你决定通过考研去一个更高的平台。但是考研的人数越来越多，竞争不小，备考过程需要大量时间和精力，且只能利用课余和实习外的时间去学习，时间本来很有限；除此之外，曾经在游戏上所收获的快乐要突然放弃的话，也好像有点不太现实。	86	B. 我要全心投入备考，决定在考上之前都不玩游戏了	A.“我正准备去学习啊，迟点再玩了”	C. 先打一会游戏，下午再多学习两小时补回来就行				A 这种机会可不是经常能有的，和他（她）打一会儿吧	1			有	没有按照既定计划完成学习任务，一切都是早上打游戏造成的后果	>2h	失落
4-4	男	大二	理工类	是	游戏		我会考研，设置闹钟，叫朋友监督我，坚持去外面操场上跑步，回来继续备站考研	51	A. 平时能控制住自己，适当游戏也影响不大，而且还能放松	A.“我正准备去学习啊，迟点再玩了”	A. “不了不了，早上正是学习的好时候啊”	A.“不打了，打一局也多费时啊，打着就第两第三局了”	A. “下次一定下次一定”	A.“真的不打啦，下次有空了我约你们”			1		没有	因为努力提升自己是最好的，游戏以后可以打，但学习就不一样了		备站考研是很充实的，感觉不浪费时间
4-6	男	大四	自然科学类	是	游戏		我是一个王者/吃鸡老玩家，游戏时间长，占据了我大部分课余时间，我也乐享其中。在游戏里我能放松自己，结交友谊，甚至是在异性前展示自己。但是大三临近，我打算考研到一个更好的平台，随着考研人数增多，名额减少，竞争越来越激烈，我不得不在游戏和学习之间做出课余时间的分配和选择。	100	A. 平时能控制住自己，适当游戏也影响不大，而且还能放松	C.先打一会游戏，下午再多学习两小时补回来					A 这种机会可不是经常能有的，和他（她）打一会儿吧	1			没有	我对于考研的信心并不大，二战、考公等其他选择给我准备好了退路，我也有足够的时间和帮我兜底的家庭。	1h	平淡
4-14	男	大一	理工类	否	游戏		我是一个和平精英和王者荣耀玩家，在玩时既能秀技术又能收获朋友的好感。直到大三，我决定通过考研进入更高的平台。但一方面，这需要占用很多的课余时间，一方面又不可能彻底抛弃之前的游戏。	79	A. 平时能控制住自己，适当游戏也影响不大，而且还能放松	A.“我正准备去学习啊，迟点再玩了”	C. 先打一会游戏，下午再多学习两小时补回来就行				B 这种机会什么时候都可以有的，下次再主动约他（她）打吧			1	没有	学习了足够的时间	1h	充实
4-15	男	大二	理工类	否	游戏		我是个王者荣耀老玩家，平常和同学朋友们一起开黑打游戏，既能收获友谊，又能在女生面前秀一把技术，提升异性好感度。不知不觉间就到了大三，过不了多久就要毕业，面对未来，你也是这时候做出选择。于是你决定努力学习，通过考研去一个更高的平台。但一方面考研的人数越来越多，竞争不小，备考的过程需要大量的精力和时间，且只能利用课余和实习在的时间去学习	87	A. 平时能控制住自己，适当游戏也影响不大，而且还能放松	C.先打一会游戏，下午再多学习两小时补回来					B 这种机会什么时候都可以有的，下次再主动约他（她）打吧			1	没有	专心学习后状态心情更加稳定	1.5h	懊悔
4-17	男	大一	人文类	是	游戏		我是一名游戏玩家，技术好，但到大三了快毕业了，考研只能利用课余时间	65	B. 我要全心投入备考，决定在考上之前都不玩游戏了	B.“好啊，来两局”						1			有	可能会落下太多功课		失落
4-18	男	大二	理工类	是	游戏		我是一个王者荣耀的老玩家，技术也很好，也经常和朋友一起带妹子展示技术，不知不觉要到大三了，即将面临着毕业，但是我想通过考研到更高的平台去提升自己，但是自己的时间已经不太够用了，而且考研的人数也非常多，大多数时间荒废在游戏上，现在决定考研有点不太现实	70	A. 平时能控制住自己，适当游戏也影响不大，而且还能放松	A.“我正准备去学习啊，迟点再玩了”	A. “不了不了，早上正是学习的好时候啊”	A.“不打了，打一局也多费时啊，打着就第两第三局了”	A. “下次一定下次一定”	A.“真的不打啦，下次有空了我约你们”			1		没有	游戏只能打一时，提升自己这将关系到自己的前途问题		充实
4-30	女	大一	理工类	否	游戏		我是一名王者荣耀/和平精英玩家，我到大三了要开始考研，但我舍不得我的游戏与游戏里的好友，我挣扎在二者间却不得不做出选择	34	B. 我要全心投入备考，决定在考上之前都不玩游戏了	A.“我正准备去学习啊，迟点再玩了”	C. 先打一会游戏，下午再多学习两小时补回来就行				A 这种机会可不是经常能有的，和他（她）打一会儿吧	1			有	因为还是做出了很多不去学习的选择	1.5h	低落
4-38	男	大三	理工类	是	游戏		我是一个王者荣耀的老玩家，平常经常和朋友们一块开黑打游戏，既收货友谊，又能女生面前秀一把游戏技术，提升异性好感。但是不知不觉就来到了大三，过不了多久就要毕业，面对未来，是时候做出选择，于是决定努力学习，想通过考研去到一个更高的平台。但是一方面考研的人越来越多，竞争越来越大，备考过程也需要大量的时间和精力，且只能利用课余和实习外的时间去学习，时间本来就很有限，另一方面，曾经在游戏上所收货的快乐突然要放弃的话，也好像有点不太现实。我会选择考研，在前途和游戏面前，显然是前途更为重要，不论是否困难，我都会坚持下去，为了家人，更为了自己。	85	A. 平时能控制住自己，适当游戏也影响不大，而且还能放松	A.“我正准备去学习啊，迟点再玩了”	C. 先打一会游戏，下午再多学习两小时补回来就行				B 这种机会什么时候都可以有的，下次再主动约他（她）打吧			1	没有	既得到了放松，学习也没有落后，感觉一天更为丰富充实了	1h	愉快
4-40	女	大四	其他	是	游戏		材料中提到作为一名深资的和平精英或者王者荣耀老玩家，在游戏中收获了好的友谊和快乐，在大三时，决心要考研，考研是需要大量的付出和精力，也就是意味着没有时间去和朋友们一起玩游戏。一方面是自己要为未来而奋斗，一方面是暂时的娱乐，游戏不是全部，如果下定了决心，那就把游戏卸了，考完再玩它不香吗？把自己的未来和游戏做平衡选择，本来就不应该，改努力时就不要吝啬努力，游戏即使过个一两年，它也还在，游戏中的好友也并不会因此消失，大家喜欢玩这个游戏，一年后再一起玩，不是更好。可是错过了最好的考研时间，那就是一辈子，这样想来就释然了。	78	B. 我要全心投入备考，决定在考上之前都不玩游戏了	A.“我正准备去学习啊，迟点再玩了”	A. “不了不了，早上正是学习的好时候啊”	A.“不打了，打一局也多费时啊，打着就第两第三局了”	A. “下次一定下次一定”	A.“真的不打啦，下次有空了我约你们”			1		没有	在改奋斗的年纪，不要选择安逸，既然做出了选择，那么就应该坚持到底，不然就是对不起自己。		如果全身心投入学习，学习顺利，那么会觉得充实开心，如果学习不顺利，便会觉得烦躁
4-41	男	大一	理工类	否	游戏		假设我喜欢玩游戏，而且是一堆人陪着玩，大三了遇到选择，是考研还是玩游戏，两头堵。如果是我肯定是考研，因为维持友谊不是靠游戏能实现的，就算是，那其实也不是真正的友谊，为了异性的话，好好学习靠能力也可以吸引他人。那其实就是游戏本身了，对游戏有成瘾性，我知道很难戒，所以应该把游戏删光光，努力一次过。	33	A. 平时能控制住自己，适当游戏也影响不大，而且还能放松	A.“我正准备去学习啊，迟点再玩了”	A. “不了不了，早上正是学习的好时候啊”	A.“不打了，打一局也多费时啊，打着就第两第三局了”	A. “下次一定下次一定”	A.“真的不打啦，下次有空了我约你们”			1		没有	因为我始终觉得游戏的意义是放松，如果真的一天到晚不学习我觉得我后面几天都会后悔		充实
4-44	男	大一	社会科学类	是	游戏		我是一位王者荣耀的狂热爱好者，打游戏让我的友情变得更好，还能在妹子面前炫耀，这让我很骄傲。但是到了大三，我开始担心未来，就决定好好学习考研，同时担心考研压力大，又放不下心爱的游戏。	70	A. 平时能控制住自己，适当游戏也影响不大，而且还能放松	A.“我正准备去学习啊，迟点再玩了”	A. “不了不了，早上正是学习的好时候啊”	A.“不打了，打一局也多费时啊，打着就第两第三局了”	A. “下次一定下次一定”	A.“真的不打啦，下次有空了我约你们”			1		没有	因为我心里愿意去做的事，就不会让自己失望，感受到自己是一个上进的人		上进
4-45	男	大一	人文类	是	游戏		我喜欢玩王者荣耀/和平精英这类游戏，这么你让我收获友谊还能撩妹。到了大三的时候，我觉得该努力了，准备去考研，但是考研竞争激烈，又不太能放下游戏。在这种情况下，我会尽力平衡好学习和游戏时间，在学习累了的时候再去玩玩游戏，放松放松。	64	A. 平时能控制住自己，适当游戏也影响不大，而且还能放松	A.“我正准备去学习啊，迟点再玩了”	A. “不了不了，早上正是学习的好时候啊”	A.“不打了，打一局也多费时啊，打着就第两第三局了”	A. “下次一定下次一定”	A.“真的不打啦，下次有空了我约你们”			1		没有	因为我心里有了自己的目标，为自己的目标去努力比游戏人生更有意义		有成就感
4-48	男	大二	理工类	是	游戏		你是个和平精英/王者荣耀老玩家，平时经常和同学朋友们一起开黑打游戏，既收获友谊,又能在女生面前秀一把游戏技术， 提升异性好感。不知不觉间就到了大三，过不了多久就要毕业，面对未来，你也是时候开始作出选择。于是你决定努力学习，通过考研去一一个更高的平台。但是一方面，考研的人数越来越多，竞争不小，备考过程需要大量时间和精力，且只能利用课余和实习外的时间去学习，时间本来很有限;另一方面，曾经在游戏上所收获的快乐要突然放弃的话，也好像有点不太现实。	89	A. 平时能控制住自己，适当游戏也影响不大，而且还能放松	C.先打一会游戏，下午再多学习两小时补回来					A 这种机会可不是经常能有的，和他（她）打一会儿吧	1			有	觉得没有专心学习而后悔	1h	失落
4-49	男	大四	人文类	否	游戏		就是玩了王者荣耀或者是吃鸡，觉得投入的和精力较多，有点耽误学业，面对即将到来的毕业压力，想要考研以提升自己，或者是暂时不去考虑进入社会，但又觉得考研也挺难的，担心自己吃苦去干了，要是没考到就不值得，投入心血的游戏放弃也可惜了。 我的意见是：游戏主要是用来开心的，是生活的调剂品，没必要花太多的时间和精力，自己偶尔玩得开心就好，要不就自己有点荣誉感，总之自己开心就好。考研什么的，看自己的想法，自己擅长不擅长，以后的路多了，要想自信，还是要多学的东西，自己才有底气。	61	A. 平时能控制住自己，适当游戏也影响不大，而且还能放松	A.“我正准备去学习啊，迟点再玩了”	A. “不了不了，早上正是学习的好时候啊”	A.“不打了，打一局也多费时啊，打着就第两第三局了”	A. “下次一定下次一定”	A.“真的不打啦，下次有空了我约你们”			1		没有	自己想打就打，有时间有想法就去玩，但不会想着上分什么的		失落与愉快之间，都不准确
4-51	男	大三	人文类	是	游戏		我是一名大三的学生。在这之前，我在游戏中获得了很大的满足，高超的技术还能提升女同学的好感。不过现在想要考研，考研人数却越来越多。竞争激烈，并且内心不想放弃游戏的满足感。 如果是我，我会长久考虑，选择拼一拼，放弃游戏，备战考研。	83	A. 平时能控制住自己，适当游戏也影响不大，而且还能放松	C.先打一会游戏，下午再多学习两小时补回来					A 这种机会可不是经常能有的，和他（她）打一会儿吧	1			有	耽误了学习，浪费了时间	>2h	失望
4-54	女	大二	理工类	是	游戏		材料内容：我是一个王者荣耀和和平精英的MOBA类游戏老玩家，然后我平常经常和朋友开黑，在其中收获了玩游戏的快乐和友谊，但我现在大三了，要开始为未来奔波准备。我打算考研，可是现在考研的人非常多，竞争很激烈。我要在游戏、朋友间的友谊和自己的前途中做一个选择。 选择：毫无疑问，我会选择放下游戏，准备考研。什么事情重要我还是能分清的，为了游戏放弃考研简直可笑。	62	A. 平时能控制住自己，适当游戏也影响不大，而且还能放松	A.“我正准备去学习啊，迟点再玩了”	A. “不了不了，早上正是学习的好时候啊”	A.“不打了，打一局也多费时啊，打着就第两第三局了”	A. “下次一定下次一定”	A.“真的不打啦，下次有空了我约你们”			1		没有	学习时间会把手机设成免打扰，我根本就不会收到这些消息，就算看到了，我根本就不会回复他。我要玩游戏的时候我会自己上线的。		平淡
4-57	女	大一	理工类	是	游戏		我是个和平精英/王者荣耀的老玩家，平时经常和同学朋友开黑打游戏，收货了快乐和友谊，不知不觉来到大三，我决定努力学习 考研去到一个更高的平台，但是考研的人数越来越多，只能通过课余和实习之外的时间备考，但是突然放弃游戏带来的快乐也不太现实。	78	A. 平时能控制住自己，适当游戏也影响不大，而且还能放松	C.先打一会游戏，下午再多学习两小时补回来					B 这种机会什么时候都可以有的，下次再主动约他（她）打吧			1	没有	我喜欢花费最小的成本来完成一个任务，既然当时定下的学习任务是这么多，那么我会认真考虑学习需要的时间，然后在一天之中合理安排游戏与学习，绝对能保证完成当天的学习任务。	1.5h	挑战性
4-58	女	大三	医学类	是	游戏		在打游戏的过程中收获了友谊，但由于现在大三了，准备考研，压力较大，时间不足，我会尽可能去学习，放弃打游戏，等考上以后再联系他们	65	B. 我要全心投入备考，决定在考上之前都不玩游戏了	A.“我正准备去学习啊，迟点再玩了”	A. “不了不了，早上正是学习的好时候啊”	A.“不打了，打一局也多费时啊，打着就第两第三局了”	A. “下次一定下次一定”	A.“真的不打啦，下次有空了我约你们”			1		没有	学习提升自己是现在最重要的事		愉快
4-59	女	大二	其他	否	游戏		我是一个和平精英或王者荣耀玩家，平时和朋友开黑来获得快乐维持友谊。可是马上要大三了，要考虑未来。我选择考研，去一个更高的平台。可一方面，考研人数多，竞争大，需要大量时间备考，只能用课余和实习外的时间去学习，时间本来就有限。另一方面，曾经在游戏上收获的快乐要忽然放弃的话，好像不太现实。	71	A. 平时能控制住自己，适当游戏也影响不大，而且还能放松	A.“我正准备去学习啊，迟点再玩了”	A. “不了不了，早上正是学习的好时候啊”	A.“不打了，打一局也多费时啊，打着就第两第三局了”	A. “下次一定下次一定”	A.“真的不打啦，下次有空了我约你们”			1		没有	想好好学习，考研很重要		充实
4-60	女	大一	社会科学类	是	游戏		我是一个大三的学生，平时很爱玩游戏，是王者荣耀/和平精英的老玩家，经常和朋友一起开黑，在感受游戏快乐的同时也收获了友谊，但到大三了我决定考研，去一个更好的平台学习，但现在考研的竞争越来越大，而且只能通过实习和课余时间去准备，而且一直习惯了游戏，要突然放弃这样的快乐好像很困难。	15	A. 平时能控制住自己，适当游戏也影响不大，而且还能放松	A.“我正准备去学习啊，迟点再玩了”	B. “那就来两局吧”					1			没有	因为确实是学习时间以外的偶尔放松吧……？		不安
4-63	男	大一	理工类	是	游戏		我喜欢玩王者荣耀，但在现实的压力下，我不得不做出选择，是在现实中挣扎，还是重回虚拟。	69	A. 平时能控制住自己，适当游戏也影响不大，而且还能放松	B.“好啊，来两局”						1			有	对学习有了影响		失落
4-66	男	大三	人文类	是	游戏		我是一名游戏玩家，通过游戏认识了很多人，心情很愉。但已经到了大三，我选择了考研，我只能通过课余时间进行学习。慢慢的暂时放弃游戏，进行考研准备，只有考研上岸了才不枉费这些努力。	66	B. 我要全心投入备考，决定在考上之前都不玩游戏了	A.“我正准备去学习啊，迟点再玩了”	A. “不了不了，早上正是学习的好时候啊”	A.“不打了，打一局也多费时啊，打着就第两第三局了”	A. “下次一定下次一定”	A.“真的不打啦，下次有空了我约你们”			1		没有	人生中有很多决定，想好决定好以后就要努力去奋斗，不让其他事影响你		充实
4-68	男	大二	理工类	否	游戏		我不会玩王者荣耀的，除非别人玩少了人我才去凑数	44	A. 平时能控制住自己，适当游戏也影响不大，而且还能放松	A.“我正准备去学习啊，迟点再玩了”	A. “不了不了，早上正是学习的好时候啊”	A.“不打了，打一局也多费时啊，打着就第两第三局了”	A. “下次一定下次一定”	C.打一会，我下午和明天早上多学习两个小时补回来就行	B 这种机会什么时候都可以有的，下次再主动约他（她）打吧			1	没有	问心无愧	2h	不算失落
4-76	男	大四	社会科学类	是	游戏		我是个和平精英/王者荣耀老玩家，平时经常和同学朋友们一起开黑打游戏，既收获友谊，又能在女生面前秀游戏技术，提升异性好感。不知不觉间就到了大三，过不了多久就要毕业，面对未来，你也是时候开始作出选择。于是我决定努力学习，通过考研去一个更高的平台。但是一方面，考研的人数越来越多，竞争不小，备考过程需要大量时间和精力，且只能利用课余和实习外的时间去学习，时间本来很有限;另一方面，曾经在游戏上所收获的快乐要突然放弃的话，也好像有点不太现实。	60	A. 平时能控制住自己，适当游戏也影响不大，而且还能放松	C.先打一会游戏，下午再多学习两小时补回来					A 这种机会可不是经常能有的，和他（她）打一会儿吧	1			有	没有做到决定的事	>2h	怅然若失
4-78	男	大四	自然科学类	否	游戏		你是一名王者荣耀/和平精英玩家，既收获了友谊又能在女生面前秀一把技术。大三了，随着年龄增长你决定考研去进入一个更高的平台，你只能利用课外和业余的时间进行学习。	42	A. 平时能控制住自己，适当游戏也影响不大，而且还能放松	B.“好啊，来两局”						1			有	玩得时间多了		愉快
4-79	男	高中及以下	理工类	否	游戏		我是一个大三学生，喜欢打游戏，和朋友一起开黑，享受朋友特别是异性朋友面前叱咤风云，但是我又想通过考研去到更高的平台，这需要我在游戏与学习间做出取舍	100	A. 平时能控制住自己，适当游戏也影响不大，而且还能放松	C.先打一会游戏，下午再多学习两小时补回来					A 这种机会可不是经常能有的，和他（她）打一会儿吧	1			有	因为学习真的事关前途，朋友之间没毕业聊游戏，毕业了都在认真提升自己，不能一直陷入里面，需要醒悟啊	>2h	后悔，焦虑，失望
4-80	女	大四	理工类	否	游戏		我是一名王者荣耀玩家，想考研，但在实习之余学习，游戏对我来说有一点难以割舍	62	B. 我要全心投入备考，决定在考上之前都不玩游戏了	A.“我正准备去学习啊，迟点再玩了”	C. 先打一会游戏，下午再多学习两小时补回来就行				B 这种机会什么时候都可以有的，下次再主动约他（她）打吧			1	没有	我学了很久了，只是玩了一下午，我也补回来了，学习要劳逸结合	>2h	快乐
4-83	男	大二	艺术类	是	游戏		你是一个和平精英/王者荣耀老玩家，平时经常和同学朋友们一起开黑打游戏，既收获友谊，又能在女生面前秀一把游戏技术，提升异性好感，不知不觉间到了大三，过不了多久就要毕业，面对未来，你也是时候开始做出选择，于是你决定努力学习，通过考研去一个更高的平台。但是一方面，考研的人数越来越多，竞争不小，备考过程需要大量时间和精力，且只能利用课余和实习外的时间去学习，时间本来就很有限，另一方面，曾经在游戏上所收获的快乐要突然放弃的话，也好像有点不太现实。	35	A. 平时能控制住自己，适当游戏也影响不大，而且还能放松	A.“我正准备去学习啊，迟点再玩了”	A. “不了不了，早上正是学习的好时候啊”	A.“不打了，打一局也多费时啊，打着就第两第三局了”	C. 先打一会游戏，下午再多学习两小时补回来		B 这种机会什么时候都可以有的，下次再主动约他（她）打吧			1	没有	游戏讲究的是放松，有大神带意味着相对不容易输，受胜负影响相对游戏体验不差	1h	劳逸结合
4-90	女	大四	艺术类	是	游戏		我是和平精英和王者荣耀老玩家，现在大三，准备考研，现在考研竞争力越来越大，考研人数越来越多，只能利用学习时间和实习之外时间去准备，但是这要放弃游戏时间。我会放弃游戏时间全心全意准备考研	8	B. 我要全心投入备考，决定在考上之前都不玩游戏了	A.“我正准备去学习啊，迟点再玩了”	A. “不了不了，早上正是学习的好时候啊”	A.“不打了，打一局也多费时啊，打着就第两第三局了”	A. “下次一定下次一定”	A.“真的不打啦，下次有空了我约你们”			1		没有	比起游戏我觉得还是自己的前程更重要		充实
4-91	男	大二	理工类	否	游戏		我在大学沉迷于游戏，游戏可以展示自己，提升异性好感，但是在大二感觉不安，我需要提升自己，可是考研人越来越多，游戏也不容易放弃	45	A. 平时能控制住自己，适当游戏也影响不大，而且还能放松	C.先打一会游戏，下午再多学习两小时补回来					B 这种机会什么时候都可以有的，下次再主动约他（她）打吧			1	没有	娱乐了自己，也保留了自己的交际能力	>2h	愉快
4-93	男	大二	医学类	否	游戏		我是个和平精英，王者荣耀老玩家，平常经常和朋友们一起打游戏，收获友谊，和在女生，面前秀技术，提升好感。到了大三，过不了多久就要毕业，面对未来，我也是时候开始努力学习，通过考研去一个更高的平台。但是考研的人数越来越多，竞争不小，备考过程需要大量时间和精力，且只能利用课余和实习外的时间去学习，时间本来很有限;另一方面，曾经在游戏上所收获的快乐要突然放弃的话，也好像有点不太现实。	100	A. 平时能控制住自己，适当游戏也影响不大，而且还能放松	A.“我正准备去学习啊，迟点再玩了”	A. “不了不了，早上正是学习的好时候啊”	A.“不打了，打一局也多费时啊，打着就第两第三局了”	A. “下次一定下次一定”	A.“真的不打啦，下次有空了我约你们”			1		没有	我不喜欢在早上打游戏，一早醒过来，可以去吃个早饭，做点其他有意义的事		满足
4-94	女	大一	其他	否	游戏		我是和平精英/王者荣耀的老玩家，平时和同学们玩游戏收获了快乐和友谊。但此时我已经大三，面临考研，实习的压力。选择考研的话，只能在空闲时间进行学习，这也意味着我要放弃游戏获得的快乐和友谊，我将何去何从。	58	B. 我要全心投入备考，决定在考上之前都不玩游戏了	A.“我正准备去学习啊，迟点再玩了”	A. “不了不了，早上正是学习的好时候啊”	A.“不打了，打一局也多费时啊，打着就第两第三局了”	A. “下次一定下次一定”	A.“真的不打啦，下次有空了我约你们”			1		没有	因为考研和实习是人生大事，重要时刻要把握住机会，不能荒废了青春。		愉快
4-98	女	大四	医学类	否	游戏		复述材料：我作为王者荣耀的老玩家，在游戏认识很多朋友，然后大三了，想考研，但是考研竞争压力大，而且还只能在课余和实习之外挤出时间准备，时间有限，而且突然放弃游戏也不太现实。 对问题的选择：由于我本人就是在准备考研，而且也确实是在实习之余挤出时间来学习，我觉得因为实习无法逃避，考研对我来说又是我真的想要追求的目标，所以这个问题对我来说没选择的余地，我两个都要做，想要达到目的就只能在下班以后努力挤出时间学习，提高自己的学习效率。	30	A. 平时能控制住自己，适当游戏也影响不大，而且还能放松	A.“我正准备去学习啊，迟点再玩了”	A. “不了不了，早上正是学习的好时候啊”	A.“不打了，打一局也多费时啊，打着就第两第三局了”	A. “下次一定下次一定”	A.“真的不打啦，下次有空了我约你们”			1		没有	因为我抵制住了诱惑，玩游戏只能获得短暂的欢愉，真正的快乐应该来源于对现实的满足，因为我还在追逐这个满足的状态，所以我要放下短暂的欢愉		愉快
4-100	女	大一	医学类	否	游戏		是一名和平精英，或者王者荣耀的老玩家，常年沉迷于游戏，但是大三该找工作了，感受到了工作的压力，于是想要考研，但是又不想放弃自己的游戏。 我认为还是游戏重要。	68	A. 平时能控制住自己，适当游戏也影响不大，而且还能放松	B.“好啊，来两局”						1			没有	因为游戏还帮我交朋友		有一些遗憾
4-102	男	大一	社会科学类	是	游戏		我是一个王者荣耀或和平精英的老玩家，但现在大三要准备考研，一方面考研人数变多压力增大，另一方面我能从游戏中获得快乐我不愿轻易放弃 我倾向于准备考研，在空余时间偶尔打一两把游戏放松自己	68	A. 平时能控制住自己，适当游戏也影响不大，而且还能放松	A.“我正准备去学习啊，迟点再玩了”	A. “不了不了，早上正是学习的好时候啊”	A.“不打了，打一局也多费时啊，打着就第两第三局了”	A. “下次一定下次一定”	A.“真的不打啦，下次有空了我约你们”			1		没有	对我来说准备考研比游戏更重要，游戏更像是一种放松方法		充实
4-110	男	研一	人文类	否	游戏		我是一个王者荣耀的玩家，经常和朋友们一起开黑打游戏，期间收获了友谊还能在女生面前秀起来，让她们对我有好感。到了大三，马上就要毕业了，面对未来我要做出选择。所以我开始努力学习，希望借考研来提升自我。但是考研的人越来越多，压力也越来越大了，我只能花费大量时间精力去学习，另一方面，一时间很少玩游戏让我感觉游戏带来的快乐慢慢变少，很难接受，	76	A. 平时能控制住自己，适当游戏也影响不大，而且还能放松	A.“我正准备去学习啊，迟点再玩了”	C. 先打一会游戏，下午再多学习两小时补回来就行				A 这种机会可不是经常能有的，和他（她）打一会儿吧	1			有	感觉拿学习时间很浪费，但是又难以拒绝	2h	焦虑
4-112	男	大一	医学类	否	游戏		大一学生，经常因为打游戏而导致上课学习不认真	70	B. 我要全心投入备考，决定在考上之前都不玩游戏了	A.“我正准备去学习啊，迟点再玩了”	A. “不了不了，早上正是学习的好时候啊”	A.“不打了，打一局也多费时啊，打着就第两第三局了”	A. “下次一定下次一定”	A.“真的不打啦，下次有空了我约你们”			1		没有	学习比较重要吧		愉快
4-114	女	大一	其他	否	游戏		准备纸笔或者备忘录之类的东西 以更好的完成游戏 对材料的了解	35	A. 平时能控制住自己，适当游戏也影响不大，而且还能放松	A.“我正准备去学习啊，迟点再玩了”	C. 先打一会游戏，下午再多学习两小时补回来就行				B 这种机会什么时候都可以有的，下次再主动约他（她）打吧			1	没有	那个是已经完成的事情了 后悔也没用了	1.5h	愉快
4-115	男	大二	理工类	是	游戏		你是个和平精英/王者荣耀老玩家，平时经常和同学朋友们一起开黑打游戏，既收获友谊，又能在女生面前秀一把游戏技术。不知不觉间就到了大三，过不了多久就要毕业，面对未来，你也是时候开始作出选择。于是你决定努力学习，通过考研去一个更高的平台。但是一方面，考研的人数越来越多，竞争不小，备考过程需要大量时间和精力，且只能利用课余和实习外的时间去学习，时间本来很有限;另一方面，曾经在游戏上所收获的快乐要突然放弃的话，也好像有点不太现实。	85	B. 我要全心投入备考，决定在考上之前都不玩游戏了	A.“我正准备去学习啊，迟点再玩了”	A. “不了不了，早上正是学习的好时候啊”	A.“不打了，打一局也多费时啊，打着就第两第三局了”	A. “下次一定下次一定”	A.“真的不打啦，下次有空了我约你们”			1		没有	考研现在是最重要的事，游戏可以以后玩，考研不行		充实
4-118	女	大二	人文类	否	游戏		我是一名大三的学生，是王者荣耀的游戏爱好者，在游戏中收获了友谊与快乐，但大三来临，准备考研的话需要占用大量的课外及实习外的时间，考研的竞争很大，需要早早做准备，既面临就业的压力，而我又很难舍弃游戏的快乐。	84	A. 平时能控制住自己，适当游戏也影响不大，而且还能放松	A.“我正准备去学习啊，迟点再玩了”	A. “不了不了，早上正是学习的好时候啊”	B.“也行，先来一局”				1			有	游戏浪费了时间，没有抵御住游戏的欲望		失落
4-119	女	大三	其他	否	游戏		我是个和平精英/王者荣耀老玩家，平时经常和同学朋友们一起打游戏，享受了游戏的乐趣也收获了友谊。到了大三，我决定努力学习考研。但考研竞争大，备考需要大量时间和精力，且只能利用课余和实习外的时间去学习，时间本来很有限；另外放弃曾经在游戏上的乐趣不现实。 我的选择是主要把时间放在备考上，当复习得累了的时候，可以玩一下游戏适当放松一下，劳逸结合。	80	A. 平时能控制住自己，适当游戏也影响不大，而且还能放松	A.“我正准备去学习啊，迟点再玩了”	A. “不了不了，早上正是学习的好时候啊”	A.“不打了，打一局也多费时啊，打着就第两第三局了”	A. “下次一定下次一定”	A.“真的不打啦，下次有空了我约你们”			1		没有	我觉得当我决定学习时就应该去学习，如果这次被游戏诱惑了，下次就更难进入学习状态了。		自豪
4-125	男	大三	理工类	是	游戏		你是一个和平精英王者荣耀的老玩家，平时经常和老朋友一起开黑打游戏，既收获了友谊，又锻炼了游戏技术，提升了异性的好感程度，但是临近大三，我面对着考研，想去一个更高的平台发展，但是考研的竞争力越来越大，我要考研的话，就意味着我要放弃游戏带给我的快乐 嗯，我选择考研，放弃游戏	31	A. 平时能控制住自己，适当游戏也影响不大，而且还能放松	A.“我正准备去学习啊，迟点再玩了”	A. “不了不了，早上正是学习的好时候啊”	A.“不打了，打一局也多费时啊，打着就第两第三局了”	B. “那就来两局吧”			1			有	因为考研真的竞争很激烈		绝望
4-126	男	大二	理工类	否	游戏		我是一个王者荣耀玩家，平常喜欢跟朋友一起玩游戏，打游戏能收获异性好感和友谊。大三了我准备好好学习，考研进入更高平台，但是竞争压力很大，时间有限，但是我又不能放弃在游戏的快乐，所以我很纠结。	91	A. 平时能控制住自己，适当游戏也影响不大，而且还能放松	C.先打一会游戏，下午再多学习两小时补回来					A 这种机会可不是经常能有的，和他（她）打一会儿吧	1			有	感觉一步步的在影响自己的人生	>2h	失落
4-127	男	大三	社会科学类	否	游戏		我是个游戏玩家，很厉害，到了大三开始决定学习，想要考研，但一方面考研形式严峻，我又不想放弃游戏，时间安排冲突	100	A. 平时能控制住自己，适当游戏也影响不大，而且还能放松	A.“我正准备去学习啊，迟点再玩了”	A. “不了不了，早上正是学习的好时候啊”	A.“不打了，打一局也多费时啊，打着就第两第三局了”	A. “下次一定下次一定”	A.“真的不打啦，下次有空了我约你们”			1		没有	考研是当前重点，时间不够了		充实
4-130	男	大二	理工类	是	游戏		你是个和平精英/王者荣耀老玩家，平时经常和同学朋友们一起开黑打游戏，既收获友谊，又能在女生面前秀一把游戏技术， 提升异性好感。不知不觉间就到了大三，过不了多久就要毕业，面对未来，你也是时候开始作出选择。于是你决定努力学习，通过考研去一个更高的平台。但是一方面，考研的人数越来越多，竞争不小，备考过程需要大量时间和精力，且只能利用课余和实习外的时间去学习，时间本来很有限;另一方面，曾经在游戏上所收获的快乐要突然放弃的话，也好像有点不太现实。	66	A. 平时能控制住自己，适当游戏也影响不大，而且还能放松	A.“我正准备去学习啊，迟点再玩了”	C. 先打一会游戏，下午再多学习两小时补回来就行				A 这种机会可不是经常能有的，和他（她）打一会儿吧	1			没有	你会不会拒绝	1.5h	愉快
4-132	男	大三	理工类	是	游戏		吃鸡，农药深度玩家，技术不错，玩到大三想考研改变自己，但是有很迷茫，不知道该咋办	18	A. 平时能控制住自己，适当游戏也影响不大，而且还能放松	B.“好啊，来两局”						1			有	今天浪费了学习的时间，没有复习		无奈
4-133	男	大四	医学类	否	游戏		我是王者荣耀的老玩家，一般和朋友一起开黑打游戏。既收获友谊，又可以在你女同学面前秀一把技术，提升了异性好感，不知不觉时间就到了大三，也是到了抉择自己命运的时候了，于是我决定努力学习，通过考研来改变命运，但是一方面，考研的压力也特别大啊，考研人数很多啊，又只能通过课余时间和实习外的时间来学习，另一方面，游戏所获得的快乐，又不想马上突然放弃。	87	B. 我要全心投入备考，决定在考上之前都不玩游戏了	A.“我正准备去学习啊，迟点再玩了”	A. “不了不了，早上正是学习的好时候啊”	A.“不打了，打一局也多费时啊，打着就第两第三局了”	A. “下次一定下次一定”	A.“真的不打啦，下次有空了我约你们”			1		没有	因为我觉得考研很重要，是我改变命运的机会		我觉得我得选择很快乐
4-142	男	大一	理工类	是	游戏		我是个王者荣耀老玩家，经常和同朋友们一起打游戏，不知不觉就到了大三，过不了多久就要毕业了，面对未来，是时候该作出选择。于是我决定努力学习，想考研去一个更高的平台。但是竞争很大，备考需要大量时间和精力，但只能利用课余时间去学习，时间本来就很有限；还有在游戏上所收获的快乐要放弃的话，也有点不现实	41	A. 平时能控制住自己，适当游戏也影响不大，而且还能放松	C.先打一会游戏，下午再多学习两小时补回来					B 这种机会什么时候都可以有的，下次再主动约他（她）打吧			1	没有	我选择过后不喜欢后悔	1.5h	失落
4-145	男	大一	其他	否	游戏		我是一个王者荣耀玩家因为到大三矛盾放弃游戏是有点不值得。	19	A. 平时能控制住自己，适当游戏也影响不大，而且还能放松	C.先打一会游戏，下午再多学习两小时补回来					A 这种机会可不是经常能有的，和他（她）打一会儿吧	1			有	没有放在心上	1h	平静
4-147	男	大三	理工类	否	游戏		我是王者荣耀的一个玩家，在大三之前花费在游戏中的时间有点多，在大三阶段要努力考研提升自己，为了更好的未来。目前大三，正在努力准备考研，为了更好的未来，有更好的出路，需要改变目前的状况，提升自己。	40	B. 我要全心投入备考，决定在考上之前都不玩游戏了	A.“我正准备去学习啊，迟点再玩了”	A. “不了不了，早上正是学习的好时候啊”	A.“不打了，打一局也多费时啊，打着就第两第三局了”	A. “下次一定下次一定”	A.“真的不打啦，下次有空了我约你们”			1		没有	积极备战考研，是为了提升自己，为自己未来有更好的出路，是对自己的负责，是自己的成长。		有些疲惫但心情还是很愉快。
4-150	女	大一	理工类	是	游戏		我是一个大三学生，同时也是和平精英游戏爱好者，喜欢花很多时间在打游戏上，但最近面临考研压力，没有这么多时间学习。	27	A. 平时能控制住自己，适当游戏也影响不大，而且还能放松	A.“我正准备去学习啊，迟点再玩了”	B. “那就来两局吧”					1			没有	因为这是我自己的选择，我当时这么选一定是因为觉得打游戏更能帮助我提高，比学习的收益大。因此我不会后悔，这可以激励我后面更努力学习		愉快
4-155	男	大四	其他	是	游戏		我是一个学生，喜欢打游戏，快要毕业了，想要考研找个好工作，但一方面考研竞争很大，要在课余话很多时间去学习，另一方面，放弃游戏就代表要放弃很多游戏中能获取的快乐	74	A. 平时能控制住自己，适当游戏也影响不大，而且还能放松	C.先打一会游戏，下午再多学习两小时补回来					A 这种机会可不是经常能有的，和他（她）打一会儿吧	1			有	因为快乐感觉是短暂的而且过去了，没复习好没考好的感觉马上要来了	>2h	压力
4-172	女	大二	理工类	否	游戏		我是一个王者荣耀或和平精英老玩家，经常和朋友们开黑。这不仅使我收获了快乐，还收获了友谊。但是到了大三，为了更好的工作，而选择考研考研，压力很大。不仅要学习课程，还要利用课余时间学习考研内容，但是放弃玩游戏又很不舍得。 我认为可以合理规划时间，适度玩游戏，比如一周只玩一局这样的规定，并让朋友们监督自己。	76	A. 平时能控制住自己，适当游戏也影响不大，而且还能放松	A.“我正准备去学习啊，迟点再玩了”	C. 先打一会游戏，下午再多学习两小时补回来就行				B 这种机会什么时候都可以有的，下次再主动约他（她）打吧			1	没有	因为周一到周五已经努力学习五天了，可以适度放松	2h	愉快
4-176	男	大二	理工类	否	游戏		我是个和平精英/王者荣耀老玩家，平时和朋友们一起打游戏，收货友谊，能在女生面前秀游戏技术，提升异性的好感。不知不觉大三了，再过不久要毕业了，面对未来，我想通过考研提升自己，但学习时间不多，且，竞争大，需要大量的时间和精力，曾经在游戏上说收获的快乐，要突然放弃的话，也有点不现实。我认为游戏终究只是娱乐，一个人再怎么爱玩游戏，也不能和自己的未来过不去，该娱乐的时候娱乐，该努力的时候就得放弃一些平时的娱乐时间，所以如果是我的话，会放弃游戏时间去投入到学习中去。	91	B. 我要全心投入备考，决定在考上之前都不玩游戏了	A.“我正准备去学习啊，迟点再玩了”	A. “不了不了，早上正是学习的好时候啊”	A.“不打了，打一局也多费时啊，打着就第两第三局了”	A. “下次一定下次一定”	A.“真的不打啦，下次有空了我约你们”			1		没有	自己做到了自己决定的事情		充实
4-177	男	大三	理工类	是	游戏		我是一名王者荣耀玩家，平时喜欢和朋友开黑，不知不觉大三了，快毕业了，面对未来，感到了压力，于是我决定通过考研，去一个更高的平台，但是现在考研越来越难，备考需要花费许多时间精力，然后还要放弃之前的游戏，因此，我必定十分纠结，但是迫在眉睫的压力，会使我将目光放的长远一些，我已经成年了，许多事情应该为自己负责，考研是为自己的未来打基础，游戏什么时候都可以玩，我一定会制定一个长期的计划，一心一意，专心备考！	86	A. 平时能控制住自己，适当游戏也影响不大，而且还能放松	A.“我正准备去学习啊，迟点再玩了”	A. “不了不了，早上正是学习的好时候啊”	A.“不打了，打一局也多费时啊，打着就第两第三局了”	A. “下次一定下次一定”	A.“真的不打啦，下次有空了我约你们”			1		没有	游戏不是生活		充实
4-186	男	大二	理工类	否	游戏		我是王者荣耀老玩家，大三，喜欢在女生面前秀操作，到了大三，感觉不能这么一直玩下去了，决定考研，但是考研对我来说要很多时间，可能要放弃玩游戏，但是这对我来说是不可能的。	82	A. 平时能控制住自己，适当游戏也影响不大，而且还能放松	C.先打一会游戏，下午再多学习两小时补回来					A 这种机会可不是经常能有的，和他（她）打一会儿吧	1			没有	该玩就玩，一天的学习只要是高效的5.6个小时就够了，再多的学习时间，感觉我也效率很低	2h	愉快
4-194	男	大二	医学类	是	游戏		我是一个王者荣耀老玩家 然后经常跟朋友打游戏和带异性朋友 直到大三要毕业了我开始决定做出选择 我决定努力学习通过考研提升更高的平台	67	B. 我要全心投入备考，决定在考上之前都不玩游戏了	A.“我正准备去学习啊，迟点再玩了”	A. “不了不了，早上正是学习的好时候啊”	A.“不打了，打一局也多费时啊，打着就第两第三局了”	A. “下次一定下次一定”	A.“真的不打啦，下次有空了我约你们”			1		没有	可能会伤到朋友的心 但是还是要为自己考虑		郁闷
4-195	男	大三	社会科学类	否	游戏		我是一名大学学生，平时喜欢在王者荣耀上开黑。既能收获友谊，有时则可以在妹子面前秀一把。不知不觉到了大三，我面临考研的选择。但考研一方面竞争越来越激烈，同时又需要大量时间精力。这会使我在游戏上积累的乐趣减少很多。	22	A. 平时能控制住自己，适当游戏也影响不大，而且还能放松	A.“我正准备去学习啊，迟点再玩了”	A. “不了不了，早上正是学习的好时候啊”	A.“不打了，打一局也多费时啊，打着就第两第三局了”	A. “下次一定下次一定”	A.“真的不打啦，下次有空了我约你们”			1		没有	因为游戏在我看来是身外之物，也没有打游戏的习惯		愉快
4-196	女	大三	艺术类	是	游戏		我是王者荣耀的老玩家，平时经常和同学朋友们一起开黑打游戏，很快乐，跟朋友们相处的更好了，但是现在大三了，很快就要毕业了，我决定努力学习通过考研，但是考研的人数越来越多，竞争压力大，备考又需要很多精力和时间，而且只能利用课余时间去学习，时间就这么点，更何况要放弃在游戏里快乐玩耍，也有点不太现实。 我会放弃游戏，考研是我未来的出路，必须专心致志去学习，考出来了再打也不晚。	56	B. 我要全心投入备考，决定在考上之前都不玩游戏了	A.“我正准备去学习啊，迟点再玩了”	A. “不了不了，早上正是学习的好时候啊”	A.“不打了，打一局也多费时啊，打着就第两第三局了”	A. “下次一定下次一定”	A.“真的不打啦，下次有空了我约你们”			1		没有	因为我已经大三了，快要毕业工作了，考研是我现在唯一的出路，毕业工作后我也不一定跟他们一起玩了，因为游戏相聚，以后也能再聚。		愉快
4-198	男	大三	理工类	是	游戏		我是王者荣耀/和平精英的资深玩家，技术很好，经常带女生一起玩，炫耀技术，获得好感，直到大三，认识到自己应该开始学习，准备考研，但是考研人数越来越多，竞争压力越来越大，但是突然放弃游戏获得的乐趣也不大容易	72	A. 平时能控制住自己，适当游戏也影响不大，而且还能放松	C.先打一会游戏，下午再多学习两小时补回来					A 这种机会可不是经常能有的，和他（她）打一会儿吧	1			有	希望自己能在学习上花更多的时间，努力学习考研	2h	比较预约，但是有些后悔
4-203	男	研一	理工类	是	游戏		我是一位大三学生，也是和平精英/王者荣耀的热爱玩家，平时和会朋友们开黑，可是即将大四需要面临人生的选择，我觉得努力学习考研，这时我有所纠结，因为考研需要我花大量时间去学习，而我在玩游戏时不仅可以结交朋友，还能秀一下操作，如果把玩游戏的时间用来学习我有点不舍，但考研竞争力较大，花更多时间投入也是当然的。	75	A. 平时能控制住自己，适当游戏也影响不大，而且还能放松	A.“我正准备去学习啊，迟点再玩了”	A. “不了不了，早上正是学习的好时候啊”	A.“不打了，打一局也多费时啊，打着就第两第三局了”	A. “下次一定下次一定”	A.“真的不打啦，下次有空了我约你们”			1		没有	因为我觉得学习很重要，考研对于游戏来说更重要，考研能改变我将来的人生轨迹，而游戏只是暂时性的放松或发泄，又不是以游戏而生存，所以我会把重要的时间用于学习，学累了才会玩游戏以此来放松，玩得差不多了我就会继续学习。另外，无论对于什么备考，都会有自己的一个时间计划表，我会较为严格去执行，不然自己为什么去努力花时间精力去考试呢，一定要给自己足够的把握，才会有信心去取得好成绩。另外也不可否认游戏对我的诱惑，在休闲时间，第一选择会是打游戏（相比网购逛商品等），但是前提条件一定是学习有一点进度，不然我也会玩着不尽兴，会产生对于学习的内疚。		满足
4-205	女	大四	理工类	是	游戏		你是个和平精英/王者荣耀老玩家，平常经常和同学朋友们一起开黑打游戏 既体验了游戏带来的乐趣，又收获了友谊，不知不觉到了大三，过不了多久就要毕业了，面对未来是时候做出选择。于是你觉定努力学习，通过考研去更高平台，但是，考研人多，竞争不小，需要花大量时间精力，而且只能利用课余时间实习之外时间学习，时间有限。游戏上收获了很多快乐，突然放弃的话，也很难。 当我是大三党，选择了考研这条路的时候。我是真的很喜欢游戏，它给我和同学交流感情的机会。但是我选择了考研，我知道但凡手机里有其中一个游戏，我都会昏天黑地的打，所以，我就卸载了王者和和平精英。然后和同学们说好，我要备考了。之后有机会再打。考研是一条很艰辛的路。你必须坚持，不分心才行	97	B. 我要全心投入备考，决定在考上之前都不玩游戏了	A.“我正准备去学习啊，迟点再玩了”	A. “不了不了，早上正是学习的好时候啊”	A.“不打了，打一局也多费时啊，打着就第两第三局了”	A. “下次一定下次一定”	A.“真的不打啦，下次有空了我约你们”			1		没有	不怕没有形象，坚持最重要		失落， 会很难过，这样一天都提不起兴致。但其实我是这样的情况下那个专注力比较强。这样可以给我学习上的专心。但是心态可能会难过。我可能会找个朋友聊会天
4-215	男	大一	理工类	否	游戏		是一个王者荣耀 绝地求生老玩家 玩的好然后可以在朋友面前秀一下技术 但是来到了大三想要去考研，但是，现在考研的竞争越来越激烈，光凭上课时间来学习是完全不够的，但是又舍不得玩了那么久的游戏 回答:会大量减少游戏时间，把重心转移到学习备考上，但是偶尔还是会玩玩	49	A. 平时能控制住自己，适当游戏也影响不大，而且还能放松	A.“我正准备去学习啊，迟点再玩了”	C. 先打一会游戏，下午再多学习两小时补回来就行				A 这种机会可不是经常能有的，和他（她）打一会儿吧	1			没有	我认为我能够把握自己对于学习上时间	1.5h	空虚
4-216	男	大二	艺术类	否	游戏		你是一名王者荣耀/和平精英老玩家，平时总和朋友开黑打游戏，既能收获友谊又能在女生面前秀一把操作，大三了，你准备通过考研的方式到达一个新的平台，需要付出大量的时间学习，但是要一下放弃游戏的快乐也不那么容易	35	A. 平时能控制住自己，适当游戏也影响不大，而且还能放松	A.“我正准备去学习啊，迟点再玩了”	B. “那就来两局吧”					1			没有	已经玩了，后悔也没用，不如以后努力		愉快
4-217	男	大三	理工类	是	游戏		我会先放弃游戏中的快乐，尽管这样会让我的朋友们可能会讨厌我，但是我觉得这样快乐，考研成功上岸的话，我也会为我的选择而快乐，高兴。	30	B. 我要全心投入备考，决定在考上之前都不玩游戏了	A.“我正准备去学习啊，迟点再玩了”	A. “不了不了，早上正是学习的好时候啊”	A.“不打了，打一局也多费时啊，打着就第两第三局了”	A. “下次一定下次一定”	A.“真的不打啦，下次有空了我约你们”			1		有	一直拒绝我觉得会让他们对我产生厌恶，这样会使我难过。		失落
4-218	男	大二	人文类	是	游戏		我是个游戏老玩家，平时经常和朋友一起打游戏，既收获了友谊，又秀了技术，不知不觉到了大三，马上又要面临毕业，此时我决定做出改变，准备考研。但备考很困难，一方面时间精力有限，另一方面不想突然放弃自己的兴趣爱好，投入到学习中。	70	A. 平时能控制住自己，适当游戏也影响不大，而且还能放松	A.“我正准备去学习啊，迟点再玩了”	A. “不了不了，早上正是学习的好时候啊”	A.“不打了，打一局也多费时啊，打着就第两第三局了”	A. “下次一定下次一定”	A.“真的不打啦，下次有空了我约你们”			1		没有	因为即使面子使然，但我最终会收获一个更好的自己		元气满满
4-220	女	大三	社会科学类	是	游戏		通过王者荣耀/和平精英收获了和同学朋友的友谊和快乐，现在大三准备考研，放弃游戏的快乐又有点可惜，但是应该提升自己	31	B. 我要全心投入备考，决定在考上之前都不玩游戏了	A.“我正准备去学习啊，迟点再玩了”	A. “不了不了，早上正是学习的好时候啊”	A.“不打了，打一局也多费时啊，打着就第两第三局了”	A. “下次一定下次一定”	A.“真的不打啦，下次有空了我约你们”			1		没有	下定决心要考研，就不准备放心思在游戏上		充实
4-221	男	大三	理工类	否	游戏		我是一个王者荣耀／和平精英玩家，操作很好，技术很秀，经常带妹打游戏获得游戏快感。现在已经大三，渴望通过考研在学习上有更进一步的成就。但一方面，目前考研的人越来越多，复习考研的压力越来越大，另一方面，通过游戏所获得的快感不是那么容易舍弃的。我该怎么选择。 如果是我，我会选择暂时放下游戏认真学习，在考上心仪大学的研究生后再去玩游戏	70	A. 平时能控制住自己，适当游戏也影响不大，而且还能放松	A.“我正准备去学习啊，迟点再玩了”	A. “不了不了，早上正是学习的好时候啊”	A.“不打了，打一局也多费时啊，打着就第两第三局了”	A. “下次一定下次一定”	A.“真的不打啦，下次有空了我约你们”			1		有	能和朋友一起玩的机会并不是太多，我很珍惜		满足
4-222	女	大一	理工类	是	游戏		我是一个王者荣耀老玩家，平时经常和朋友们开黑打游戏，既体验了游戏带来的乐趣，又收获了友谊。不知不觉到了大三，没过多久就要毕业，面对未来，我也是时候做出选择，于是决定好好学习，去考研，但一方面竞争太大，要花费很多精力，另一方面，放弃游戏不太现实。	64	A. 平时能控制住自己，适当游戏也影响不大，而且还能放松	A.“我正准备去学习啊，迟点再玩了”	C. 先打一会游戏，下午再多学习两小时补回来就行				B 这种机会什么时候都可以有的，下次再主动约他（她）打吧			1	没有	因为我知道自己要做什么。	>2h	愧疚
4-224	女	研二	社会科学类	是	游戏		我是一名和平精英或王者荣耀老玩家，平时经常和同学开黑打游戏。到大三时准备考研，因为备考需要大量时间精力，只能利用碎片时间学习，时间有限，但是为此放弃游戏也不太现实。	100	A. 平时能控制住自己，适当游戏也影响不大，而且还能放松	A.“我正准备去学习啊，迟点再玩了”	A. “不了不了，早上正是学习的好时候啊”	A.“不打了，打一局也多费时啊，打着就第两第三局了”	A. “下次一定下次一定”	A.“真的不打啦，下次有空了我约你们”			1		有	扫了朋友的兴致		失落
4-225	男	大四	社会科学类	是	游戏		我是一个王者荣耀老玩家，技术很好，还可以带妹子上分，玩游戏的获得感特别强烈。但是大三了面对升学压力，一方面游戏很影响我的复习状态，但放弃玩游戏带来的快乐好像也很不现实	64	A. 平时能控制住自己，适当游戏也影响不大，而且还能放松	B.“好啊，来两局”						1			没有	和朋友玩游戏是很重要的事情啊，如果是自己一个人不会玩，但有朋友的话可以玩		轻松
4-227	男	大二	理工类	是	游戏		我是一个王者荣耀和平精英老玩家，已经玩了很久的游戏，而且在游戏中感到了成就感。但是到了大三，考研的压力接踵而至，准备考研的同时，我还要专注于课程的学习，同时，放弃游戏的快乐看上去也不太现实	72	A. 平时能控制住自己，适当游戏也影响不大，而且还能放松	C.先打一会游戏，下午再多学习两小时补回来					A 这种机会可不是经常能有的，和他（她）打一会儿吧	1			没有	快乐自己也很重要	>2h	愉快
4-228	男	大三	理工类	否	游戏		我是一个王者荣耀老玩家，平时我都会和朋友一起打王者，或者带妹玩游戏，可以在她们面前耍帅，不过现在我大三个，想到以后，我决定去一个更高的平台，决定考研，考研的竞争很大，而且突然地放弃游戏，是很难受的。	81	A. 平时能控制住自己，适当游戏也影响不大，而且还能放松	C.先打一会游戏，下午再多学习两小时补回来					A 这种机会可不是经常能有的，和他（她）打一会儿吧	1			没有	我觉得游戏已经是我生活的一部分了，好比吃饭能解决我饥饿的问题，游戏可以给我带来欢乐，可以增进与朋友的交流，是发泄的好地方，在我看来，游戏并不是阻碍我学习的东西，他反而更加促进了我，然而一味地学习不懂得放松只会让我更没心情学习。	2h	开心
4-235	女	大四	人文类	否	游戏		王者or吃鸡玩家，通过游戏社交，感到快乐。到大三为了将来想考研，但1考研过独木桥比较困难2不想放弃游戏且难以实现 每天一小时游戏时间（个人喜欢8.-9.）其余时间学习	71	A. 平时能控制住自己，适当游戏也影响不大，而且还能放松	C.先打一会游戏，下午再多学习两小时补回来					B 这种机会什么时候都可以有的，下次再主动约他（她）打吧			1	没有	如果前面的场景指的是喜欢的人找打游戏，那有啥好后悔的，游戏不如线下约见面好交流感情	1h	充实
4-242	男	研一	其他	是	游戏		平时我很喜欢打游戏，但是我现在要考研了，而且学习时间很有限，这与我平时喜欢玩游戏是冲突的，我需要做出选择	69	A. 平时能控制住自己，适当游戏也影响不大，而且还能放松	C.先打一会游戏，下午再多学习两小时补回来					B 这种机会什么时候都可以有的，下次再主动约他（她）打吧			1	没有	没有耽误学习，而且还感受到快乐	1h	愉快
4-243	男	高中及以下	艺术类	是	游戏		过度的玩游戏可能会影响高中学习成绩，我们要适度玩有利于放松	46	B. 我要全心投入备考，决定在考上之前都不玩游戏了	A.“我正准备去学习啊，迟点再玩了”	A. “不了不了，早上正是学习的好时候啊”	A.“不打了，打一局也多费时啊，打着就第两第三局了”	C. 先打一会游戏，下午再多学习两小时补回来		B 这种机会什么时候都可以有的，下次再主动约他（她）打吧			1	没有	考研有多重要	>2h	愉快
4-245	男	大三	自然科学类	否	游戏		我经常打王者带妹，但快毕业了要考研，但放弃游戏快乐又不现实	95	A. 平时能控制住自己，适当游戏也影响不大，而且还能放松	B.“好啊，来两局”						1			有	没有学习		普通
4-249	男	大二	理工类	否	游戏		我是一名王者荣耀玩家，平时非常喜欢玩游戏，但是对自己的前景很担心，所以想要和朋友一起考研。	66	A. 平时能控制住自己，适当游戏也影响不大，而且还能放松	C.先打一会游戏，下午再多学习两小时补回来					A 这种机会可不是经常能有的，和他（她）打一会儿吧	1			没有	因为给我下一次选择的机会，我相信我还会这样	2h	浑浑噩噩
4-252	女	大二	人文类	否	游戏		我是游戏老玩家，打游戏很快乐，但是即将大三，面对未来要做出选择，我决定努力学习去一个更高的平台。但是一方面考研人数太多，竞争压力大，备考需要大量时间和精力，只能利用课余时间和实习外的时间学习，精力和时间不够，一方面要舍弃游戏时间，放弃游戏的快乐又不现实	100	A. 平时能控制住自己，适当游戏也影响不大，而且还能放松	C.先打一会游戏，下午再多学习两小时补回来					B 这种机会什么时候都可以有的，下次再主动约他（她）打吧			1	有	不应该玩游戏，就算玩也不应该玩到中午	>2h	愉快
4-256	男	大二	理工类	是	游戏		我是个和平精英或者王者荣耀的老玩家 ，平常经常和同学一起打开黑打游戏，竟然在友谊有所提升，又能在女生面前秀自己技术，提升异性缘的好感 ，但是不知不觉就到了大山过不了多久就要毕业了面向未来我也时常作出选择于是我决定努力学习通过考研去一个更高的平台 ，但是考研的竞争压力越来越大 ，备考过程需要大量的时间和精力，只能利用课余和实习外的时间去学习，时间本来就很有限，而且一下 放弃游戏也好像不太现实	63	A. 平时能控制住自己，适当游戏也影响不大，而且还能放松	A.“我正准备去学习啊，迟点再玩了”	A. “不了不了，早上正是学习的好时候啊”	A.“不打了，打一局也多费时啊，打着就第两第三局了”	A. “下次一定下次一定”	A.“真的不打啦，下次有空了我约你们”			1		没有	因为我要让我的生活过得更好，没有什么可以当我的垫脚石		舒服
4-259	男	大二	理工类	否	游戏		理想化的结果是，我会逐渐放弃游戏，朋友们也理解我的选择，然后我考研成功。现实很有可能是我无法放弃游戏和朋友，再加上压力大选择不考研。当然，这都是假设。我也有我的倔强，如果现实中我是真的选择了考研，我会拼命去努力的	100	B. 我要全心投入备考，决定在考上之前都不玩游戏了	A.“我正准备去学习啊，迟点再玩了”	A. “不了不了，早上正是学习的好时候啊”	A.“不打了，打一局也多费时啊，打着就第两第三局了”	A. “下次一定下次一定”	A.“真的不打啦，下次有空了我约你们”			1		没有	游戏只是暂时的，网络世界都是虚拟的。只有把握住现实，以后的我才会幸福		充实
4-260	男	大四	理工类	否	游戏		游戏玩得好，经常和朋友开黑，既能增进友谊，又能在异性面前秀游戏操作，碰到现实的考试或考验要放弃游戏带来的乐趣很艰难。 我的选择是视考试重要程度而定，如果是一般的单元考试，我会更倾向于继续玩，然后临时抱佛脚，如果是期末考试或考验，我会卸载掉游戏，尽量远离网络（自制力较差），找一个安静的环境复习。	100	A. 平时能控制住自己，适当游戏也影响不大，而且还能放松	C.先打一会游戏，下午再多学习两小时补回来					A 这种机会可不是经常能有的，和他（她）打一会儿吧	1			没有	为什么？	>2h	失落
4-266	女	大四	其他	是	游戏		我是个和平精英/王者荣耀的老玩家，经常跟朋友们一起开黑，但是现在大三了，为了未来我决定努力学习考研，不过一方面考研的竞争很大，需要很多时间和精力，而且平常时间有限，另一方面要放弃游戏好像有点不现实。我会选择劳逸结合，在完成每周的学习以及考研复习任务后让自己玩一会游戏放松一下。	90	A. 平时能控制住自己，适当游戏也影响不大，而且还能放松	A.“我正准备去学习啊，迟点再玩了”	A. “不了不了，早上正是学习的好时候啊”	B.“也行，先来一局”				1			没有	既然已经做出选择就不会后悔，只是需要思考如何在之后弥补回来。		失落
4-267	男	高中及以下	其他	否	游戏		我是一名游戏老玩家，在游戏里收获友谊和爱情，转眼大三准备面临社会，决定好好学习，抛弃掉游戏。	85	A. 平时能控制住自己，适当游戏也影响不大，而且还能放松	A.“我正准备去学习啊，迟点再玩了”	B. “那就来两局吧”					1			有	当初就是这样学习，一步一步堕落。		压抑
4-271	男	大一	理工类	是	游戏		我喜欢玩和平精英，王者荣耀，和朋友玩，但身边人有考研的，自己也想去，但是又不想放弃游戏，很纠结	51	A. 平时能控制住自己，适当游戏也影响不大，而且还能放松	C.先打一会游戏，下午再多学习两小时补回来					B 这种机会什么时候都可以有的，下次再主动约他（她）打吧			1	有	没有好好学习	>2h	失落
4-278	男	大四	理工类	否	游戏		我是一个王者荣耀爱好玩家，平常都会和朋友一起玩，有时会带妹，在妹子面前耍酷，不过最近大三个，自己想考一个更高的平台，所以决定放弃游戏，全力冲击更高的平台，不过突然要放弃还是有很大的麻烦的，有点不太现实。	82	A. 平时能控制住自己，适当游戏也影响不大，而且还能放松	C.先打一会游戏，下午再多学习两小时补回来					A 这种机会可不是经常能有的，和他（她）打一会儿吧	1			没有	我觉得学习和玩游戏冲突不是很大，只要在后面的时间努力一些，加大一些力度，还是能把学习时间补上来，一直的学习的话，学习效率反而不会提高，学习和游戏相互结合对心情和学习效率才有提升。	2h	愉快
4-279	女	大三	人文类	否	游戏		是和平精英/王者荣耀的老玩家，经常和朋友一起开黑玩游戏；已经到了大三，希望通过考研去往更好的平台，所以需要大量的精力和时间学习；短时间内放弃游戏带来的乐趣是困难的，必须在学习和游戏间做出一个选择。 我的选择：不完全离开游戏，但是更侧重学习，有所克制	63	A. 平时能控制住自己，适当游戏也影响不大，而且还能放松	A.“我正准备去学习啊，迟点再玩了”	B. “那就来两局吧”					1			没有	保持效率的学习时间是有限的，如果上午打游戏下午就学习，如果上午选择打游戏那么下午大概率会休息，保持学习的整体质量比较重要		平淡
4-280	女	大三	医学类	是	游戏		如果我真的决定要考研，我会坚定这个决定，然后放弃一些我玩游戏的时间，对游戏和学习时间合理规划。	100	A. 平时能控制住自己，适当游戏也影响不大，而且还能放松	A.“我正准备去学习啊，迟点再玩了”	A. “不了不了，早上正是学习的好时候啊”	A.“不打了，打一局也多费时啊，打着就第两第三局了”	A. “下次一定下次一定”	A.“真的不打啦，下次有空了我约你们”			1		没有	因为考研是我自己深思熟虑的决定，虽然既然已经决定好要考研，就要对游戏诱惑有一定舍弃，如果真的压力大的话，可以考虑放松一下		平静而又有成就感
4-281	男	高中及以下	理工类	否	游戏		我是个和平精英王者荣耀老玩家，平时经常和同学朋友们一起开黑打游戏，收获友谊，能在女生面前秀一把游戏技术，提升异性好感。到了大三，过不了多久就要毕业，面对未来，我也是时候开始作出选择。于是我决定努力学习,通过考研去一个更高的平台。但是一方面，考研的人数越来越多，竞争不小，备考过程需要大量时间和精力，且只能利用课余和实习外的时间去学习。 努力考研。	57	A. 平时能控制住自己，适当游戏也影响不大，而且还能放松	C.先打一会游戏，下午再多学习两小时补回来					B 这种机会什么时候都可以有的，下次再主动约他（她）打吧			1	有	该做的事没完成	>2h	失落
4-282	女	高中及以下	其他	是	游戏		我是一名资深老玩家，吃鸡timi让我收获到了友谊快乐。大三临近毕业，我想通过努力考研。但是竞争压力不小，我的时间与精力有限；且游戏所收获到的快乐放弃，不现实。所以我认为，如果说我真的不想放弃游戏，真的就可以说毕业以后直接工作，我有了工作的经验，有了阅历，也能赚到钱，同时还可以打游戏，不也是挺好，你说要让我戒掉游戏，这恐怕有点不大现实。虽然说我目前放弃了考研，可等我工作稳定了以后	97	A. 平时能控制住自己，适当游戏也影响不大，而且还能放松	C.先打一会游戏，下午再多学习两小时补回来					A 这种机会可不是经常能有的，和他（她）打一会儿吧	1			有	时间一去不复返，考研长路漫漫	>2h	些许无奈，自己的自控力真的很差
4-284	女	大一	理工类	是	游戏		我会放弃游戏，即使游戏玩了那么长时间，大三了我应该收拾起自己的学业，以学业为重，即使考研压力大，竞争大，时间有限就去争取时间，放弃游戏时间就会充足起来，我会好好学习，考研，放弃游戏	40	A. 平时能控制住自己，适当游戏也影响不大，而且还能放松	A.“我正准备去学习啊，迟点再玩了”	A. “不了不了，早上正是学习的好时候啊”	A.“不打了，打一局也多费时啊，打着就第两第三局了”	A. “下次一定下次一定”	A.“真的不打啦，下次有空了我约你们”			1		没有	因为我觉得大学虽然相对自由，但应该自我约束，什么时候干什么事情，得为自己的前途考虑，不能在游戏中虚度自己的大好年华，好好学习，考研，才对得起自己		愉快
4-285	男	大一	理工类	是	游戏		王者荣耀，刺激战场英雄联盟游戏等一系列app	79	A. 平时能控制住自己，适当游戏也影响不大，而且还能放松	B.“好啊，来两局”						1			有	没有学习		失落
4-287	男	大二	医学类	否	游戏		你是个游戏老玩家，平时经常和同学们在一起打游戏，既收获友谊，又能在女生面前秀一把游戏技术，提升异性好感。不知不觉来到了大三，面临毕业，你也是个时候做出选择，于是你决定努力学习，通过考研去一个更高的平台。但是一方面考研的人越来越多，竞争不小，备考过程需要大量时间和精力，且只能利用课余和实习外的时间去学习，时间有限，另一方面，曾经在游戏上所收获的快乐放弃不了	70	A. 平时能控制住自己，适当游戏也影响不大，而且还能放松	C.先打一会游戏，下午再多学习两小时补回来					B 这种机会什么时候都可以有的，下次再主动约他（她）打吧			1	有	学习考研是关乎一辈子的大事，不能被其他事所诱惑	1h	难受
4-288	男	大四	人文类	否	游戏		我是一个王者和吃鸡的老玩家，平常经常和同学一起开黑。打了大三要毕业了决定努力学习考研去一个更好的学校，但是竞争压力很大只能用课外时间复习，游戏方面要放弃也很难。我的选择是放弃游戏专心考研学习对于学生来说才是第一要务，而游戏等以后有的是时间玩，现在玩的很好的游戏不代表一辈子，学习考研才是对以后生活影响最大的也是最该把握的。	61	B. 我要全心投入备考，决定在考上之前都不玩游戏了	A.“我正准备去学习啊，迟点再玩了”	A. “不了不了，早上正是学习的好时候啊”	A.“不打了，打一局也多费时啊，打着就第两第三局了”	A. “下次一定下次一定”	A.“真的不打啦，下次有空了我约你们”			1		没有	决定已经做了后悔是没有用的		充实
4-290	女	大二	人文类	否	游戏		假如你是一位和平精英/王者荣耀的玩家，你每天都和好朋友一起玩游戏，但你在某一天想要考研，登上更高的阶梯。但因为考研人数多，竞争大，考研就变得很艰难，你会选择放弃你平时每天都在玩，并且令你快乐的游戏去考研吗？	89	A. 平时能控制住自己，适当游戏也影响不大，而且还能放松	C.先打一会游戏，下午再多学习两小时补回来					A 这种机会可不是经常能有的，和他（她）打一会儿吧	1			有	因为一打游戏就会花很多时间，有时候甚至没有时间学习	>2h	平淡
4-293	男	研一	人文类	否	游戏		“我”是游戏爱好者，平时经常玩游戏，大三了，快毕业了，决定好好学习，不打游戏了，但是只能利用课余时间学习。另一方面放弃游戏的快乐，不太现实。 选择：我选择放弃游戏	78	A. 平时能控制住自己，适当游戏也影响不大，而且还能放松	C.先打一会游戏，下午再多学习两小时补回来					B 这种机会什么时候都可以有的，下次再主动约他（她）打吧			1	有	没有好好学习	>2h	失望
4-3	女	高中及以下	其他	否	网购																		60	我每个月都花很多钱购物上，且为了能使花出去的钱最值得，我还会去花时间在看各种测评和做各种商品的对比。最近正好看中了一件漂亮衣服但舍不得买，于是收藏加购物车。到了大三，过不了多久就要毕业，面对未来，我也开始作出选择。于是我决定努力学习，通过考研到更高的平台。但是一方面，考研的人数越来越多，竞争不小，备考过程需要大量时间和精力，且只能利用课余和实习外的时间去学习，时间本来很有限；另一方面，你习惯于网购带来的乐趣，要突然放弃的话，也好像有点不太现实。但我觉得如果放弃网购，用时间来好好复习考研得话，也不是不行，毕竟前途最重要	我要全心投入备考，决定在考上之前绝不把时间金钱精力用来剁手了！	A.“不了啦，要花时间学习呢”	A.“不啦不啦，加入后又怎么会受得住诱惑”	A.“不啦，我想今年先不参与了”	A.“不啦不啦，加入后又怎么会受得住诱惑”	A.反正一年一次，今年不参与，明年还可以继续参与的			1		没有	因为我很清醒，在前途和兴趣之间，肯定是前途最重要		有一点点失落，多数是愉快
4-11	女	大一	社会科学类	否	网购																		5	我是个大学生，爱网购，每个月花很多钱在网购上，而且爱做功课，会仔细了解自己想买的东西的相关信息。我大三了，即将毕业，我准备考研，跳到一个更好的平台，但现在考研的竞争也很大，我又很喜欢网购，感觉占了我不少时间，我就在想究竟要不要考研，但现在放弃的话好像也很划不来。	我要全心投入备考，决定在考上之前绝不把时间金钱精力用来剁手了！	C.(先加入去，每天玩完后多学习一会儿就好了)					A.白天上班也累了，休息吧	1			有	因为我还是要考研的，因为红包的事浪费了太多时间	1.5h	快乐但愧疚
4-12	女	大二	艺术类	是	网购																		12	对网购上瘾，但面临毕业，有考研计划，并且考研很不容易，需要大量的复习。在二者之间选择，难以抉择	平时能控制住自己，看一看测评和了解下新商品也是没事的，而且还能给我带来快乐	B.“反正一年就这么一次，来吧”						1			有	感觉减价不多还耽误了学习		纠结
4-13	女	研一	社会科学类	是	网购																		55	我十分喜欢网购并做一些测评，有一次我看中一件很好看的衣服，但舍不得买，就收藏加购了。不知不觉就来到了大三，面临着未来的选择，想考研。但考研竞争越来越大，需要耗费大量时间学习。但如果让我此时放弃一直以来喜欢的网购，又不太现实，一下子可能适应不了。	我要全心投入备考，决定在考上之前绝不把时间金钱精力用来剁手了！	A.“不了啦，要花时间学习呢”	A.“不啦不啦，加入后又怎么会受得住诱惑”	A.“不啦，我想今年先不参与了”	A.“不啦不啦，加入后又怎么会受得住诱惑”	A.反正一年一次，今年不参与，明年还可以继续参与的			1		没有	因为考研是人生中十分关键的一环，也许就此决定了将来的命运，不能够不谨慎认真地对待。对于人生大事，要拎得清。		充实
4-16	女	大三	其他	否	网购																		60	你每个月都会花很多钱在购物上，还会花很多时间在各种平台对商品做对比，最近正好看中一件衣服舍不得买，于是收藏加入购物车，不知不觉到大三了，过不了多久就要毕业，面对未来，是时候做出选择，你选择努力学习，通过考研到达更高平台，但是，一方面，考研人数越来越多，竞争压力不小，备考过程需要大量的时间和精力。另外，要放弃网购的快乐，不太现实	平时能控制住自己，看一看测评和了解下新商品也是没事的，而且还能给我带来快乐	C.(先加入去，每天玩完后多学习一会儿就好了)					B.刚刚已经开心过了，继续多学一会把时间补回来			1	没有	适当放松一下还是没啥滴	2h	愉快
4-19	男	大二	理工类	是	网购																		87	用自己网购花钱是否值得这件事情来比喻学习升学的问题是否值得	我要全心投入备考，决定在考上之前绝不把时间金钱精力用来剁手了！	A.“不了啦，要花时间学习呢”	A.“不啦不啦，加入后又怎么会受得住诱惑”	A.“不啦，我想今年先不参与了”	A.“不啦不啦，加入后又怎么会受得住诱惑”	A.反正一年一次，今年不参与，明年还可以继续参与的			1		没有	因为我觉得学生应该把学习放在第一位。		充实
4-21	女	大一	人文类	否	网购																		30	你每个月都花很多钱购物上，且为了能使花出去的钱最值得，你还会去花时间在看各种测评和做各种商品的对比。最近正好看中了一件漂亮衣服但舍不得买，于是收藏加购物车。不知不觉间就到了大三，过不了多久就要毕业，面对未来，你也是时候开始做出选择。于是你决定努力学习，通过考研到更高平台。但是一方面，考研的人数越来越多，竞争不小，备考过程需要大量的时间和精力，且只能利用课余和实习外的时间去学习，时间本来很有限；另一方面，你习惯于购物带来的乐趣，要突然放弃的话，也好像有点不太现实。	平时能控制住自己，看一看测评和了解下新商品也是没事的，而且还能给我带来快乐	C.(先加入去，每天玩完后多学习一会儿就好了)					B.刚刚已经开心过了，继续多学一会把时间补回来			1	没有	因为浪费的时间也可以补回来，而且也没有影响成绩	1.5h	痛并快乐
4-24	女	大一	自然科学类	否	网购																		74	花很多钱在购物上，会花很多时间去对比商品，最近看到一件衣服很舍不得买加了收藏，不知不觉到大三，马上就要毕业了，面对未来，你也要开始做出选择，你决定努力学习考研到更好的地方，竞争很大，要花很多时间去学习，但课余时间有限，你觉得突然放弃网购不太现实	平时能控制住自己，看一看测评和了解下新商品也是没事的，而且还能给我带来快乐	B.“反正一年就这么一次，来吧”						1			没有	一张一弛 适当的放松也是为了更好的学习		充实
4-25	女	大一	社会科学类	是	网购																		45	你每个月都会花很多钱在购物上，并且为了使花出去的钱更加值得。你还会花时间在看各种测评和各种商品的对比。最近正好看中一件，非常漂亮的衣服，但又舍不得买。于是收藏加入购物车。不知不觉又到了大三，时间很快，你也该做出选择。于是，你决定通过考研打着更高的平台。但考研的人数越来越多，竞争也越来越大。备考过程中，需要大量的时间和精力。而且只能通过实习和课余之外的时间去学习。本来时间就很少。你习惯于个网购带来的乐趣，突然放弃，又好像不太现实。	平时能控制住自己，看一看测评和了解下新商品也是没事的，而且还能给我带来快乐	A.“不了啦，要花时间学习呢”	A.“不啦不啦，加入后又怎么会受得住诱惑”	A.“不啦，我想今年先不参与了”	A.“不啦不啦，加入后又怎么会受得住诱惑”	B.反正一年一次，用不了多少时间的，加入好朋友的队伍，一起玩游戏领红包		1			没有	既然做出选择，就不能后悔。		失落
4-27	女	高中及以下	理工类	是	网购																		75	网购让我很快乐，，以及我想考研，但是考研的人越来越多 压力越来越大，但放弃又不现实	平时能控制住自己，看一看测评和了解下新商品也是没事的，而且还能给我带来快乐	A.“不了啦，要花时间学习呢”	A.“不啦不啦，加入后又怎么会受得住诱惑”	A.“不啦，我想今年先不参与了”	A.“不啦不啦，加入后又怎么会受得住诱惑”	A.反正一年一次，今年不参与，明年还可以继续参与的			1		没有	考研和我未来相关，决定了就好好加油专心		愉快
4-29	女	大一	艺术类	否	网购																		82	我想网购看测评对比商品但没有钱没不起 浪费了很多时间 最后耽误了学业 在空闲的中去补习不懂的知识 我非常后悔	平时能控制住自己，看一看测评和了解下新商品也是没事的，而且还能给我带来快乐	C.(先加入去，每天玩完后多学习一会儿就好了)					B.刚刚已经开心过了，继续多学一会把时间补回来			1	有	在该做事情的时间没有做该做的事	2h	失落
4-34	女	大三	人文类	否	网购																		88	我很喜欢网购，平时会花费大量的时间去网上看测评博主发的测评，来保证买的衣服质量又高又适合自己，我在网上看上了一款裙子，而且是根据多方面考察选定的，但是由于价格太贵，所以我只是把它加进了购物车里面却没有购买。随着大三的到来，许多人选择考研更上一个平台，但是考研需要花费需要时间和精力，而我平时喜欢网购，并且在网购上花费许多时间和精力，所以不知道现在如果抉择。 我的选择是 先把时间精力放在考研上，毕竟也就几个月而已，等熬过了这段时间，想买啥买啥。这就是我的选择。	平时能控制住自己，看一看测评和了解下新商品也是没事的，而且还能给我带来快乐	C.(先加入去，每天玩完后多学习一会儿就好了)					B.刚刚已经开心过了，继续多学一会把时间补回来			1	没有	自己的选择就不要后悔，无论它最后的结果是什么。	1h	愉快
4-36	女	大一	人文类	否	网购																		31	常花时间用于网购，但是到了大三面临考研压力需要平衡时间	平时能控制住自己，看一看测评和了解下新商品也是没事的，而且还能给我带来快乐	C.(先加入去，每天玩完后多学习一会儿就好了)					B.刚刚已经开心过了，继续多学一会把时间补回来			1	没有	快乐与学习两不误	>2h	患得患失
4-37	女	大一	其他	是	网购																		75	喜欢网购但是经济条件并不能完全满足购买欲望，会在各个APP上看产品的测评进行对比，反复衡量再去购买。非常喜欢一件衣服，但只是先把它加入到了购物车里。不知不觉到了大三是时候去做选择，是否要去考研，还要去实习，但是只有在实习在外才有时间去学习，一下子摒弃网购也不太现实。 我肯定是会首选认真学习，但在学习的空闲之余还会去进行网购，毕竟网购会带来快乐。但是如果临近考研或者考试，我可能会把购物APP隐藏起来或者直接卸载	平时能控制住自己，看一看测评和了解下新商品也是没事的，而且还能给我带来快乐	C.(先加入去，每天玩完后多学习一会儿就好了)					B.刚刚已经开心过了，继续多学一会把时间补回来			1	没有	既收获了快乐，买了自己想要的东西，和朋友组了队也没有耽误学习一举两得开开心心	1.5h	愉快
4-46	男	博二及以上	人文类	否	网购																		0	花费很多钱在购物上，同时也做评测。最近看中一件漂亮衣服但不舍的，就加在购物车中。到大三了决定通过努力学习考研。但一方面考研基数越来越多，竞争大，同时时间有限；另一方面，习惯于网购带来的乐趣，要放弃不太容易。	平时能控制住自己，看一看测评和了解下新商品也是没事的，而且还能给我带来快乐	A.“不了啦，要花时间学习呢”	C.先加入去，每天玩完后多学习一会儿就好了				A.白天上班也累了，休息吧	1			没有	后悔没有用	>2h	疲劳
4-47	男	大二	理工类	否	网购																		82	我每个月都花大量的时间和金钱去网购，最近看中一件漂亮的衣服但又舍不得买，就收藏加入购物车了。到了大三，我准备考研，面对未来竞争压力越来越大的考研路，这和花时间网购产生冲突	平时能控制住自己，看一看测评和了解下新商品也是没事的，而且还能给我带来快乐	A.“不了啦，要花时间学习呢”	A.“不啦不啦，加入后又怎么会受得住诱惑”	A.“不啦，我想今年先不参与了”	A.“不啦不啦，加入后又怎么会受得住诱惑”	A.反正一年一次，今年不参与，明年还可以继续参与的			1		没有	虽然没办法过今年的双十一，但是我做出这种决定也不是第一次了，高三的时候，双十一、双十二我都坚守在学习岗位上，事实证明，这是值得的		比较愉快
4-52	男	大二	理工类	否	网购																		55	我平时很喜欢购物，遇到喜欢的东西会收藏并加入购物车，会在其他平台上进行比较。直到大三，我决定通过考研站到更高的平台上去，但是考研的人数越来越多，竞争压力越来越大，我只有在上课和实习的其余时间进行备考复习，在这个时候舍弃网购这个兴趣，好像不是特别的现实。	平时能控制住自己，看一看测评和了解下新商品也是没事的，而且还能给我带来快乐	C.(先加入去，每天玩完后多学习一会儿就好了)					B.刚刚已经开心过了，继续多学一会把时间补回来			1	有	自己的自制力比较差，不能很好的克服自己的欲望。	2h	失落
4-53	女	大二	理工类	是	网购																		13	我每个月都花很多钱在购物上，并且为了不花冤枉钱，我会花很多时间在看测评和各种商品的对比上，最近看上了一件漂亮的衣服但是不舍得买于是加进了购物车。不知不觉到了大三一转眼就要毕业了，面对未来我需要做出选择，于是我下定决心努力学习考研，但是竞争很大，需要花很多课余时间来学习，同时我又很享受购物带来的乐趣，要突然放弃的话，感觉不太现实。	平时能控制住自己，看一看测评和了解下新商品也是没事的，而且还能给我带来快乐	A.“不了啦，要花时间学习呢”	A.“不啦不啦，加入后又怎么会受得住诱惑”	A.“不啦，我想今年先不参与了”	A.“不啦不啦，加入后又怎么会受得住诱惑”	A.反正一年一次，今年不参与，明年还可以继续参与的			1		没有	好的未来更重要		充实
4-64	女	大一	其他	否	网购																		50	我很喜欢网购，花费了大部分钱，它让我感觉到快乐，可是我到了大三想要让自己更上一层台阶，准备考研，可是我就会没有精力网购。我是愿意选着考研的，考研虽然辛苦，但是他是只要努力就会有回报的事，网购虽然能带给我快乐，但快乐是在我有钱的基础上，考研成功，我的人生更上一层台阶，我的就业机会就会更广，就业选择也会更多。有了好工作是我一辈子的事，它也是为了让我有钱的网购而付出的行动。	平时能控制住自己，看一看测评和了解下新商品也是没事的，而且还能给我带来快乐	C.(先加入去，每天玩完后多学习一会儿就好了)					B.刚刚已经开心过了，继续多学一会把时间补回来			1	有	我的精力是有限的，我每天为了瓜分红包占用了学习的时间，又为了学习占用了睡觉的时间，没有一个良好的学习状态，我觉得我的考研学习被网购耽搁了。	>2h	疲惫
4-65	女	研一	人文类	是	网购																		60	一方面，我喜欢网购，我会在一天的时间中话费1-2小时的时间网购。另一方面，规划其余时间合理的分配考研。就我自己的经验而言，我在备考考研中，也会抽一些时间购物，这两者不相冲突	平时能控制住自己，看一看测评和了解下新商品也是没事的，而且还能给我带来快乐	C.(先加入去，每天玩完后多学习一会儿就好了)					B.刚刚已经开心过了，继续多学一会把时间补回来			1	没有	我对自己的自控力有信心	>2h	理智
4-69	女	研一	理工类	否	网购																		50	每月花很多钱网购，网购有自己的一套办法。大三考研，考研竞争大，不知道能不能放弃网购的快乐。	平时能控制住自己，看一看测评和了解下新商品也是没事的，而且还能给我带来快乐	A.“不了啦，要花时间学习呢”	A.“不啦不啦，加入后又怎么会受得住诱惑”	A.“不啦，我想今年先不参与了”	B.“好啊，反正最近也正想要买东西了，赚点儿红包”			1			有	学习耽搁了，会影响我考上的信心，内心会因为浪费时间愧疚		愉悦又失落
4-70	女	大二	医学类	是	网购																		100	每个月在网购上花很多钱，为了花的值，花好多时间去看测评和各种商品的对比，最近购物车里收藏了一个喜欢又舍不得买的漂亮衣服。已经到大三了，不久就毕业了，应该做出选择了。我想要努力学习，去考研到更高的平台，但是考验人多，压力大，需要耗费很多时间和精力，只能在实习和课余时间去准备，时间不够用。同时我热爱网购，如果放弃，会不习惯没有网购乐趣的生活。	我要全心投入备考，决定在考上之前绝不把时间金钱精力用来剁手了！	A.“不了啦，要花时间学习呢”	C.先加入去，每天玩完后多学习一会儿就好了				B.刚刚已经开心过了，继续多学一会把时间补回来			1	没有	因为我合理的平衡了网购和学习的时间，仅用少量的时间去获取网购的乐趣，给枯燥的考研学习也带来了一点乐趣。在满足了自己的乐趣需求外，也没有把学习置之不顾，而是坚定的完成了。	2h	愉快
4-72	女	大二	人文类	是	网购																		60	你每个月都花很多钱购物上，且为了能使花出去的钱最值得，你还会去花时间在看各种测评和做各种商品的对比。最近正好看中了一件漂亮衣服但舍不得买，于是收藏加购物车。不知不觉间就到了大三，过不了多久就要毕业，面对未来，你也是时候开始作出选择。于是你决定努力学习，通过考研到更高的平台。但是-一方面，考研的人数越来越多，竞争不小，备考过程需要大量时间和精力，且只能利用课余和实习外的时间去学习，时间本来很有限，另一方面，你习惯于网购带来的乐趣，要突然放弃的话，也好像有点不太现实。我会选择努力备考，网购随时都可以，但升学的机会要好好把握！	平时能控制住自己，看一看测评和了解下新商品也是没事的，而且还能给我带来快乐	C.(先加入去，每天玩完后多学习一会儿就好了)					B.刚刚已经开心过了，继续多学一会把时间补回来			1	没有	双十一每年只有一次，控制好学习与网购之间的平衡，这对学习的影响不大	1.5h	愉快
4-75	女	大一	理工类	否	网购																		100	我经常网购，为了花钱值得会看各种测评和做对比。最近看上了一件衣服不舍得买，先加购物车。大三了，决定要考研。考研的人多，竞争大，要花大量时间学习，且只能用空闲时间，时间很有限，但我又喜欢网购，感觉一时戒不掉。	平时能控制住自己，看一看测评和了解下新商品也是没事的，而且还能给我带来快乐	B.“反正一年就这么一次，来吧”						1			有	因为没有控制好时间分配，还是耽误了我的学习，而且优惠并不算大，理论上讲并不值得花这么多心思。		充实而空虚，快乐而后悔
4-84	男	博一	理工类	是	网购																		70	爱上网购，但是不够钱，只能通过公司公费进修来争取升职加薪，但买买买的时间和学习的时间不知道怎么分配	我要全心投入备考，决定在考上之前绝不把时间金钱精力用来剁手了！	A.“不了啦，要花时间学习呢”	A.“不啦不啦，加入后又怎么会受得住诱惑”	A.“不啦，我想今年先不参与了”	A.“不啦不啦，加入后又怎么会受得住诱惑”	A.反正一年一次，今年不参与，明年还可以继续参与的			1		没有	为了升职加薪		开心
4-87	女	大二	其他	否	网购																		52	1.喜欢网购时通过对比和评估来保证买到最值得的商品，看中了一件漂亮衣服但由于价格原因并没有买下，而是收藏加购物车；到了大三面临毕业去向的选择，一方面想通过考研提升学历水平，但考研人数渐多，并且只能通过课外和实习之外的时间备考 ，另外又不能改掉网购的习惯。	平时能控制住自己，看一看测评和了解下新商品也是没事的，而且还能给我带来快乐	A.“不了啦，要花时间学习呢”	A.“不啦不啦，加入后又怎么会受得住诱惑”	A.“不啦，我想今年先不参与了”	A.“不啦不啦，加入后又怎么会受得住诱惑”	A.反正一年一次，今年不参与，明年还可以继续参与的			1		没有	通过双十一活动获红包是小我，暂时性的愉悦，况且每年都有机会，但是考研是成就大我，如果连这种占用精力和心思的小事都不能拒绝，克制住诱惑，又怎么能考研成功。		充实
4-95	女	大二	理工类	否	网购																		78	我看中一条裙子，在购物车里一直没买，马上要准备考研了，但竞争大，时间紧迫，再加上网购的乐趣，让我很难抉择	平时能控制住自己，看一看测评和了解下新商品也是没事的，而且还能给我带来快乐	A.“不了啦，要花时间学习呢”	B.“好啊，反正最近也正想要买东西了，赚点儿红包”					1			没有	我觉得学习不在一时		平淡
4-96	女	大三	其他	是	网购																		100	每个月都花很多钱购物，而且做了很多功课去追求一定的性价比，看到喜欢的衣服收藏加购物车。到了大三，想要努力学习考研，但考研竞争越来越大，人数越来越多，需要很多时间备考。只能利用课余和实习外的时间复习，时间紧迫，但如果突然没时间网购，无法轻易舍弃。	我要全心投入备考，决定在考上之前绝不把时间金钱精力用来剁手了！	C.(先加入去，每天玩完后多学习一会儿就好了)					A.白天上班也累了，休息吧	1			没有	因为东西买到了也是一种收获，证明是非常喜欢的物品。而且在玩完的那一段时间完全无法进行高效学习，不如直接去休息。所以不会后悔，之后再心无旁骛去学就好了，买的东西就当给自己一个小鼓励。	>2h	忐忑
4-99	男	博二及以上	社会科学类	是	网购																		100	花很多钱在网购方面，并为此做很多攻略，花费不少精力，喜欢的东西会加入购物车。大三面临毕业考研，一方面需要花费很多精力备考，另一方面需要减少在网购方面的精力。	我要全心投入备考，决定在考上之前绝不把时间金钱精力用来剁手了！	C.(先加入去，每天玩完后多学习一会儿就好了)					B.刚刚已经开心过了，继续多学一会把时间补回来			1	没有	既能兼顾玩乐，又能平衡学业。	>2h	随遇而安
4-106	女	大一	理工类	是	网购																		53	材料内容说了之前很喜欢网购，大三了，要做出对以后生活的一些决定了，并且要考研了，对于网购还能如实如终吗？ 如果是我的话，我会在当季的时候空出来一些时间来买当季穿的衣服，其余时间还是要好好学习来准备考研，毕竟学生上学就是为了有更好的未来，现在研究生是一个求职的很普众的学位，现在更努力的考研，更努力的学习，以后找到一份好工作，以后网购想买啥买啥	我要全心投入备考，决定在考上之前绝不把时间金钱精力用来剁手了！	A.“不了啦，要花时间学习呢”	A.“不啦不啦，加入后又怎么会受得住诱惑”	A.“不啦，我想今年先不参与了”	A.“不啦不啦，加入后又怎么会受得住诱惑”	A.反正一年一次，今年不参与，明年还可以继续参与的			1		没有	因为我觉得我做的决定是对的，对我的未来是有利的		愉快
4-113	女	大一	医学类	否	网购																		17	一直很喜欢的物品，放在购物车很久都没有买，直到大三	平时能控制住自己，看一看测评和了解下新商品也是没事的，而且还能给我带来快乐	A.“不了啦，要花时间学习呢”	C.先加入去，每天玩完后多学习一会儿就好了				B.刚刚已经开心过了，继续多学一会把时间补回来			1	没有	不做后悔的事情	1.5h	失落
4-117	女	大三	社会科学类	是	网购																		79	我每个月都会花很多钱在购物上，为了使花出去的钱值得，我还会花很多时间在测评上。最近刚刚看中了一件衣服不舍得买，就收藏加购物车了。 不知不觉到了大三，我应该面临一些选择。我选择考研，努力学习，希望可以走到更好的平台。但是，一方面，考研竞争激烈，需要花费很多时间和精力，而我时间有限，同时，放弃我网购的乐趣也不是很现实。	平时能控制住自己，看一看测评和了解下新商品也是没事的，而且还能给我带来快乐	C.(先加入去，每天玩完后多学习一会儿就好了)					B.刚刚已经开心过了，继续多学一会把时间补回来			1	没有	我认为学习方法本身比时间的花费多少更重要，我相信自己能找到好的学习方法，专心学习不代表放弃一切，不能获得一点快乐，应该劳逸结合，快乐备考，提高学习效率	2h	愉快，但可能会有些疲惫
4-123	女	大三	理工类	否	网购																		82	我有网购的习惯，但是每次购物都会很慎重。到了大三即将面临考研，想放弃这个习惯又很难，很纠结	平时能控制住自己，看一看测评和了解下新商品也是没事的，而且还能给我带来快乐	C.(先加入去，每天玩完后多学习一会儿就好了)					A.白天上班也累了，休息吧	1			有	还是想好好学习	>2h	绝望
4-129	女	大二	其他	否	网购																		25	我非常喜欢网购，会花很多钱而且注重性价比，热衷于看各种商品测评。我的购物车里面有一件我最近很喜欢的连衣裙。作为准大三生，我即将面临毕业去向这个难题。我决定好好学习并考研，但是考研竞争极其激烈，需要占用我的课余时间和平常的网购时间进行学习，对于要放弃网购带来的乐趣我感到十分纠结。	平时能控制住自己，看一看测评和了解下新商品也是没事的，而且还能给我带来快乐	C.(先加入去，每天玩完后多学习一会儿就好了)					A.白天上班也累了，休息吧	1			有	缺乏自制力，总是以各种借口逃避繁重的学习任务	1.5h	纠结
4-131	女	大三	社会科学类	否	网购																		17	沉迷网购，想改变现状考研，考研人数越来越多，想改变习惯又有点不太可能	平时能控制住自己，看一看测评和了解下新商品也是没事的，而且还能给我带来快乐	C.(先加入去，每天玩完后多学习一会儿就好了)					B.刚刚已经开心过了，继续多学一会把时间补回来			1	没有	win win	2h	充实
4-136	女	大三	理工类	否	网购																		15	你每个月都花很多钱购物上，且为了能使花出去的钱最值得，你还会去花时间在看各种测评和做各种商品的对比。最近正好看中了一件漂亮衣服但舍不得买，于是收藏加购物车。不知不觉间就到了大三，过不了多久就要毕业，面对未来，你也是时候开始作出选择。于是你决定努力学习，通过考研到更高的平台。但是一方面，考研的人数越来越多，竞争不小，备考过程需要大量时间和精力，且只能利用课余和实习外的时间去学习，时间本来很有限；另一方面，你习惯于网购带来的乐趣，要突然放弃的话，也好像有点不太现实。 我的选择是暂时放弃网购，先专心准备考，什么事都等考研结束后再考虑	我要全心投入备考，决定在考上之前绝不把时间金钱精力用来剁手了！	A.“不了啦，要花时间学习呢”	A.“不啦不啦，加入后又怎么会受得住诱惑”	A.“不啦，我想今年先不参与了”	A.“不啦不啦，加入后又怎么会受得住诱惑”	A.反正一年一次，今年不参与，明年还可以继续参与的			1		没有	考研最重要，上岸最重要		平淡
4-137	男	大一	体育类	是	网购																		41	我会尽可能的花钱花在刀刃上，所以我会去看很多的测评，来挑选我要买的东西，但是很快就要大三了，我想通过考研来到达更高平台	平时能控制住自己，看一看测评和了解下新商品也是没事的，而且还能给我带来快乐	C.(先加入去，每天玩完后多学习一会儿就好了)					A.白天上班也累了，休息吧	1			有	我会后悔没有花更多的时间在学习上	2h	焦虑
4-140	男	大三	医学类	否	网购																		90	你每个月都花很多钱购物上，且为了能使花出去的钱最值得，你还会去花时间在看各种测评和做各种商品的对比。最近正好看中了一件漂亮衣服但舍不得买，于是收藏加购物车。不知不觉间就到了大三，过不了多久就要毕业，面对未来，你也是时候开始作出选择。于是你决定努力学习，通过考研到更高的平台。但是一方面，考研的人数越来越多，竞争不小，备考过程需要大量时间和精力，且只能利用课余和实习外的时间去学习，时间本来很有限；另一方面，你习惯于网购带来的乐趣，要突然放弃的话，也好像有点不太现实。	平时能控制住自己，看一看测评和了解下新商品也是没事的，而且还能给我带来快乐	C.(先加入去，每天玩完后多学习一会儿就好了)					B.刚刚已经开心过了，继续多学一会把时间补回来			1	没有	因为在学习和快乐两方面都同时兼顾了，很好的平衡了两者的关系	1h	充足，愉快
4-143	女	研一	社会科学类	否	网购																		70	我热爱网购，为了买某一单品会在各个平台上看攻略和测评，喜欢的商品会收藏和加入购物车。不知不觉到大三了，面临毕业，准备考研。但考研竞争压力大难度高，要花费大量时间复习，只能利用课余和实习以外的时间复习，时间不充分；并且要为此放弃网购的爱好，一时半会很难实现	我要全心投入备考，决定在考上之前绝不把时间金钱精力用来剁手了！	A.“不了啦，要花时间学习呢”	A.“不啦不啦，加入后又怎么会受得住诱惑”	B.“好吧，今年再参与一次”				1			没有	因为我会选择加入战队，但不刷任务，并没有耽误过多的学习时间		愉快
4-144	女	大一	人文类	是	网购																		93	我喜欢买并且想买衣服。最近看上了一件，舍不得买，把它加进了购物车。很快要毕业，我准备考研，时间有限，难以权衡。	平时能控制住自己，看一看测评和了解下新商品也是没事的，而且还能给我带来快乐	A.“不了啦，要花时间学习呢”	B.“好啊，反正最近也正想要买东西了，赚点儿红包”					1			没有	可以省钱		正常
4-146	女	大一	医学类	否	网购																		96	考研很烦，所以用网购来安抚自己，同时依旧担心考研 我选择先网购使自己恢复回好的状态，再继续考研	平时能控制住自己，看一看测评和了解下新商品也是没事的，而且还能给我带来快乐	B.“反正一年就这么一次，来吧”						1			有	有优惠活动了，你参加就会影响学业，你会怎么选择		浑浑噩噩
4-148	女	大一	其他	否	网购																		21	我热爱网购，花很多钱在网购上并且会认真看测评，但我临近大三准备考研，考研竞争和压力都很大，我想要放弃网购但不舍得这份乐趣。	我要全心投入备考，决定在考上之前绝不把时间金钱精力用来剁手了！	A.“不了啦，要花时间学习呢”	A.“不啦不啦，加入后又怎么会受得住诱惑”	A.“不啦，我想今年先不参与了”	A.“不啦不啦，加入后又怎么会受得住诱惑”	A.反正一年一次，今年不参与，明年还可以继续参与的			1		没有	考研比短暂网购的快乐重要		满足
4-154	女	研二	人文类	是	网购																		70	大学毕业，准备考研，我需要很多时间来复习，但只能通过实实习外的课余时间来备考。竞争力也很大，时间还有限，要我放弃网购兴趣好像也有点不现实	我要全心投入备考，决定在考上之前绝不把时间金钱精力用来剁手了！	A.“不了啦，要花时间学习呢”	A.“不啦不啦，加入后又怎么会受得住诱惑”	A.“不啦，我想今年先不参与了”	A.“不啦不啦，加入后又怎么会受得住诱惑”	A.反正一年一次，今年不参与，明年还可以继续参与的			1		没有	现在最重要的是学习，其它的都可以先放下。网购一直会有，但考研错过会后悔一辈子研		欢快
4-163	女	大一	人文类	否	网购																		49	我很喜欢网购，花很多时间和金钱在这上面。看中了一款漂亮衣服，但舍不得买，于是收藏并加购物车。到大三后决定考研，但竞争很激烈，需要努力学习，并且放弃网购，让我不太适应。	平时能控制住自己，看一看测评和了解下新商品也是没事的，而且还能给我带来快乐	A.“不了啦，要花时间学习呢”	A.“不啦不啦，加入后又怎么会受得住诱惑”	A.“不啦，我想今年先不参与了”	A.“不啦不啦，加入后又怎么会受得住诱惑”	A.反正一年一次，今年不参与，明年还可以继续参与的			1		没有	因为本身对做任务领红包不感兴趣，并且学习考研比网购更重要。		欣慰
4-166	女	大一	人文类	否	网购																		69	每个月都花很多时间去购物，且为了提高性价比，会花时间去看测评和商品对比，最近看中了一件漂亮衣服，于是收藏加购 同时时间过的很快，即将考研，需要大量时间去学习备考，于是网购和学习发生了冲突。	平时能控制住自己，看一看测评和了解下新商品也是没事的，而且还能给我带来快乐	C.(先加入去，每天玩完后多学习一会儿就好了)					B.刚刚已经开心过了，继续多学一会把时间补回来			1	没有	学习娱乐兼得，身心都很轻松	1.5h	愉快
4-169	女	大一	人文类	否	网购																		20	我习惯网购，并为了性价比调查了很多，最近有个想买的东西但是比较贵没舍得一直放在购物车里面。大三了决心要好好学习争取保研，但是人数越来越多，竞争压力大，又舍不得放下网购的习惯	平时能控制住自己，看一看测评和了解下新商品也是没事的，而且还能给我带来快乐	B.“反正一年就这么一次，来吧”						1			没有	已经发生的事就说明那个时候我更想要放松以及省钱，加上一年只有一次力度这么大的优惠，不后悔		平静
4-180	女	大二	艺术类	否	网购																		100	个人对上网迷恋程度以及日常上网时间、自控能力等的调查	平时能控制住自己，看一看测评和了解下新商品也是没事的，而且还能给我带来快乐	C.(先加入去，每天玩完后多学习一会儿就好了)					A.白天上班也累了，休息吧	1			有	浪费了时间	>2h	失落
4-182	女	大四	理工类	是	网购																		92	我每个月会为了网购花很多时间看测评和商品对比，最近正好有一件好看的衣服在购物车里没舍得买。我想考研，需要学习，但日常课业繁重，只能用闲暇时间学习，但我闲暇时间习惯于网购。	我要全心投入备考，决定在考上之前绝不把时间金钱精力用来剁手了！	C.(先加入去，每天玩完后多学习一会儿就好了)					B.刚刚已经开心过了，继续多学一会把时间补回来			1	没有	因为学业和生活都没有耽误	2h	平和
4-189	女	大二	艺术类	是	网购																		13	我热爱网购，它能带给我满足，同时为了货比三家会浪费很多时间在对比和考虑上。大三面临考研选择，若考研则需放弃大部分考研时间去学习且时间紧张，因此需要放弃大部分网购时间去读书，会缺少乐趣。对于我个人来说，本人学习的专业并非考研就能有更好的平台，对于文学艺术类专业实践和不断提升自我修养更重要，单纯的学术学习并无法在日后的工作中提供很长远的帮助（当然学历无可厚非是敲门砖）。我可能会选择放弃考研。	平时能控制住自己，看一看测评和了解下新商品也是没事的，而且还能给我带来快乐	A.“不了啦，要花时间学习呢”	A.“不啦不啦，加入后又怎么会受得住诱惑”	A.“不啦，我想今年先不参与了”	A.“不啦不啦，加入后又怎么会受得住诱惑”	A.反正一年一次，今年不参与，明年还可以继续参与的			1		没有	组队领红包真的是长征之路并且很麻烦费心力。但不网购之外的时间并非都是高效学习的时间。		平淡
4-190	男	大一	其他	否	网购																		51	撒尿牛丸迷雾模式上你那八卦电话好的吧v就在	平时能控制住自己，看一看测评和了解下新商品也是没事的，而且还能给我带来快乐	A.“不了啦，要花时间学习呢”	B.“好啊，反正最近也正想要买东西了，赚点儿红包”					1			有	上班必须记住		失落
4-199	女	大四	理工类	否	网购																		80	我平时喜欢玩儿网购，但是现在想要通过考研来提升自己，又因为很喜欢通过网购来满足自己	我要全心投入备考，决定在考上之前绝不把时间金钱精力用来剁手了！	A.“不了啦，要花时间学习呢”	A.“不啦不啦，加入后又怎么会受得住诱惑”	A.“不啦，我想今年先不参与了”	A.“不啦不啦，加入后又怎么会受得住诱惑”	A.反正一年一次，今年不参与，明年还可以继续参与的			1		没有	没有为什么，遵从本心		愉快
4-202	女	研二	人文类	否	网购																		5	已经大三 毕业有意愿考研 但日常习惯网购 为买到性价比高的看很多测评对比 最近喜欢上一件衣服 但没舍得买	我要全心投入备考，决定在考上之前绝不把时间金钱精力用来剁手了！	A.“不了啦，要花时间学习呢”	A.“不啦不啦，加入后又怎么会受得住诱惑”	A.“不啦，我想今年先不参与了”	A.“不啦不啦，加入后又怎么会受得住诱惑”	A.反正一年一次，今年不参与，明年还可以继续参与的			1		没有	人生中最重要的就是那几个节点的选择 虽然平时的考试我会忍不住玩 但这种决定个人命运的大选择我不想随意对待		充实但有点疲惫
4-208	女	大四	理工类	否	网购																		81	网购能给我打来很大的乐趣，我每天要花很长时间和精力在网购上。快毕业了，我想要努力考研，但是可能无法放弃网购带给我的乐趣，无法专注考研。	我要全心投入备考，决定在考上之前绝不把时间金钱精力用来剁手了！	B.“反正一年就这么一次，来吧”						1			没有	耽误的时间并不多，可以看作是一次放松		愉快
4-212	女	大二	其他	否	网购																		68	网购的各种好处与坏处，我们应该少耍手机。	平时能控制住自己，看一看测评和了解下新商品也是没事的，而且还能给我带来快乐	C.(先加入去，每天玩完后多学习一会儿就好了)					B.刚刚已经开心过了，继续多学一会把时间补回来			1	没有	每个观点都是我的客观想法	2h	平淡
4-223	女	大一	其他	否	网购																		39	都要花很多钱在购物上，为了能使花出去的钱最值得,还会去花时间在看各种测评和做各种商品的对比。最近看中了一件漂亮衣服但舍不得买，收藏加购物车。不知不觉间就到了大三，过不了多久就要毕业，面对未来，也是时候开始作出选择了。决定努力学习，通过考研到更高的平台。一方面，考研的人数越来越多，竞争不小，备考过程需要大量时间和精力，且只能利用课余和实习外的时间去学习，时间本来很有限;另一方面，你习惯于网购带来的乐趣，想要突然放弃的话，有点不太现实。	平时能控制住自己，看一看测评和了解下新商品也是没事的，而且还能给我带来快乐	C.(先加入去，每天玩完后多学习一会儿就好了)					A.白天上班也累了，休息吧	1			没有	因为喜欢，就不后悔	1h	愉快
4-226	女	大一	理工类	是	网购																		80	喜欢网购并为此花大量时间做测评，看上漂亮衣服加了购物车，大三考研没时间，享受不了网购的快乐。	平时能控制住自己，看一看测评和了解下新商品也是没事的，而且还能给我带来快乐	C.(先加入去，每天玩完后多学习一会儿就好了)					B.刚刚已经开心过了，继续多学一会把时间补回来			1	没有	考研也可以劳逸结合，适度放松才能更有动力	1h	舒适
4-233	女	大二	理工类	否	网购																		100	我每个月都会花很多钱在购物上，为了让我花出去的钱更值得，我对比了商品价格等等，最近又看到了一件漂亮的裙子加到了购物车里，不知不觉到了大三拉群，我准备考研到更高的平台上，但考研的人很多，竞争力很强，突然放弃网购似乎不太可能	平时能控制住自己，看一看测评和了解下新商品也是没事的，而且还能给我带来快乐	C.(先加入去，每天玩完后多学习一会儿就好了)					B.刚刚已经开心过了，继续多学一会把时间补回来			1	没有	首先，并没有耽误我的学习，并且我也和好友组队瓜分红包得到了快乐，睡眠时间也没有耽误，所以挺快乐的呀，不后悔所做的选择	1h	愉快
4-234	女	大一	人文类	是	网购																		50	我每个月都花很多钱购物上，且为了能使花出去的钱最值得，你还会去花时间在看各种测评和做各种商品的对比。最近正好看中了一件漂亮衣服但舍不得买，于是收藏加购物车。不知不觉间就到了大三，过不了多久就要毕业，面对未来，你也是时候开始作出选择。于是你决定努力学习，通过考研到更高的平台。但是一方面，考研的人数越来越多，竞争不小，备考过程需要大量时间和精力，且只能利用课余和实习外的时间去学习，时间本来很有限;另一方面，你习惯于网购带来的乐趣，要突然放弃的话，也好像有点不太现实。	平时能控制住自己，看一看测评和了解下新商品也是没事的，而且还能给我带来快乐	A.“不了啦，要花时间学习呢”	A.“不啦不啦，加入后又怎么会受得住诱惑”	A.“不啦，我想今年先不参与了”	A.“不啦不啦，加入后又怎么会受得住诱惑”	A.反正一年一次，今年不参与，明年还可以继续参与的			1		没有	因为考到研以后有更多时间参加各种活动，学习是第一位		开心
4-239	女	大二	人文类	是	网购																		92	我每个月都花很多钱在购物上，并且为了使得花的钱是值得的，我会花时间去看各种测评和商品比较。最近正好看中了一件漂亮的衣服但舍不得买，于是收藏加入了购物车。不知不觉到了大三，过不了多久就毕业了，面对未来，我也是时候要做出选择了，于是我决定努力学习，通过考研到更高的平台，但是一方面，	我要全心投入备考，决定在考上之前绝不把时间金钱精力用来剁手了！	A.“不了啦，要花时间学习呢”	A.“不啦不啦，加入后又怎么会受得住诱惑”	A.“不啦，我想今年先不参与了”	A.“不啦不啦，加入后又怎么会受得住诱惑”	A.反正一年一次，今年不参与，明年还可以继续参与的			1		没有	因为自己有了目标，就不会为自己的选择而后悔		愉快，满足
4-241	女	大一	社会科学类	否	网购																		84	我爱购物，并且为了提高性价比，货比三家但我没时间	平时能控制住自己，看一看测评和了解下新商品也是没事的，而且还能给我带来快乐	C.(先加入去，每天玩完后多学习一会儿就好了)					B.刚刚已经开心过了，继续多学一会把时间补回来			1	有	因为我罗列出来让我觉得这真的是错误的	>2h	情绪稳定
4-254	女	研一	社会科学类	否	网购																		49	对网络的依赖程度、对手机的依赖程度、对自己自制力的判断、天气晴朗时会不会逃课出去玩？第二天考试的话去不去图书馆？朋友邀请旅游会不会逃课去？	平时能控制住自己，看一看测评和了解下新商品也是没事的，而且还能给我带来快乐	C.(先加入去，每天玩完后多学习一会儿就好了)					A.白天上班也累了，休息吧	1			有	浪费了学习时间，获得了短期利益，失去了长远利益	2h	空虚
4-255	女	大三	其他	否	网购																		25	平时喜欢网购，还会看测评之类的进行对比，好不容易遇到自己非常喜欢的但是舍不得买，加入购物车；临近考研，大家都要认真准备，但自己好像又无法放弃网购。我一般不会花大量时间来看测评，遇到喜欢的，价格不贵可能就会买了；在准备保研了，不考研。	我要全心投入备考，决定在考上之前绝不把时间金钱精力用来剁手了！	A.“不了啦，要花时间学习呢”	A.“不啦不啦，加入后又怎么会受得住诱惑”	A.“不啦，我想今年先不参与了”	A.“不啦不啦，加入后又怎么会受得住诱惑”	A.反正一年一次，今年不参与，明年还可以继续参与的			1		没有	一顿操作猛如虎，最后分得两毛五，都是套路，不值得		愉快
4-258	女	大二	其他	否	网购																		66	我每个月都花很多钱购物，且为了花出去的钱能够更值得，还会花时间再看各种测评和做各种商品对比。最近正好看中一件漂亮衣服但又舍不得买，于是收藏加购物车，不知不觉就到了大三，过不了多久就要毕业，面对未来也是时候做出选择，于是决定努力学习，通过考研到达更高的平台。但是一方面考研人数越来越多，竞争不小，备考过程需要大量时间和精力，且只能利用课余或实习外的时间去学习，时间本来很有限，另一方面你习惯网购带来的乐趣，要突然放弃的话好像有点不太现实	平时能控制住自己，看一看测评和了解下新商品也是没事的，而且还能给我带来快乐	C.(先加入去，每天玩完后多学习一会儿就好了)					A.白天上班也累了，休息吧	1			有	因为学习耽误了，到了最后才发现时间越来越少	1.5h	愉快
4-269	女	研一	其他	否	网购																		73	我是一个大三的学生，平时喜欢购物，但是考试临近，我需要做出选择	我要全心投入备考，决定在考上之前绝不把时间金钱精力用来剁手了！	A.“不了啦，要花时间学习呢”	A.“不啦不啦，加入后又怎么会受得住诱惑”	A.“不啦，我想今年先不参与了”	A.“不啦不啦，加入后又怎么会受得住诱惑”	A.反正一年一次，今年不参与，明年还可以继续参与的			1		没有	因为学习比购物更重要，保证最重要的事情成功，不能一心二用		平和
4-272	女	研一	理工类	否	网购																		76	面对喜欢的衣服，我可能会和妈妈商量一下，让他视频看我穿着好不好看，如果好看的话，我可能会申请一些补助，然后狠狠心买下它，如果真的很值得。在第二个考研压力与玩耍的情况，我自己在准备考研的时候，作为一个网瘾少女，我是最少有半年的时间没有碰过lol的，考研很累，很苦，但是我现在也收获了很多，克制一下自己会得到许多	我要全心投入备考，决定在考上之前绝不把时间金钱精力用来剁手了！	C.(先加入去，每天玩完后多学习一会儿就好了)					B.刚刚已经开心过了，继续多学一会把时间补回来			1	有	我是比较有拖延心理的人，所以一旦玩开手机可能就停不下来，但是后续会尽可能补回来时间，但是我觉得这样效果不好，所以有时候会克制自己不去接收消息之类的	>2h	平静，一点点愉悦，下雨了很凉爽
4-273	女	研二	社会科学类	否	网购																		63	网购会去关注各方消息，做对比，想买喜欢的衣服，大三想考研，学习时间紧张	平时能控制住自己，看一看测评和了解下新商品也是没事的，而且还能给我带来快乐	A.“不了啦，要花时间学习呢”	B.“好啊，反正最近也正想要买东西了，赚点儿红包”					1			有	因小失大		无奈
4-276	女	大一	人文类	是	网购																		23	你每个月都花很多钱购物上，且为了能使花出 去的钱最值得，你还会去花时间在看各种测评 和做各种商品的对比。最近正好看中了一件漂 亮衣服但舍不得买，于是收藏加购物车。另一方面，你习惯于网购带来的乐趣，要突然放弃的话，也好像有点不太现实。	我要全心投入备考，决定在考上之前绝不把时间金钱精力用来剁手了！	A.“不了啦，要花时间学习呢”	A.“不啦不啦，加入后又怎么会受得住诱惑”	A.“不啦，我想今年先不参与了”	A.“不啦不啦，加入后又怎么会受得住诱惑”	A.反正一年一次，今年不参与，明年还可以继续参与的			1		没有	决定都是我认为对的选择		愉快
4-283	女	大二	医学类	是	网购																		70	每个月我要在网购上花很多钱，为了使我花出的钱值得我甚至还花大量时间看各种产品测评，并且花时间对商品做比较，其中一件漂亮的衣服我舍不得买，把它收藏加购。等到了大三，马上要毕业，面对未来开始选择，我准备努力学习，准备考研，但是考研的人越来越多，竞争压力很大，备考过程中要花费大量时间和精力，只能利用课余时间和实习外的时间来学习，时间非常有限，我已经习惯了网购的乐趣，突然之间放弃对我来说不现实。	平时能控制住自己，看一看测评和了解下新商品也是没事的，而且还能给我带来快乐	A.“不了啦，要花时间学习呢”	A.“不啦不啦，加入后又怎么会受得住诱惑”	A.“不啦，我想今年先不参与了”	A.“不啦不啦，加入后又怎么会受得住诱惑”	A.反正一年一次，今年不参与，明年还可以继续参与的			1		没有	因为我权衡了学习和网购之间孰轻孰重，学习考研能带我升上更高的层次，拒绝了朋友的邀请我不会觉得不合群，无意义的社交与合群浪费了我的时间，我为何不去选择提升自己呢？		镇定自若
4-292	女	大三	人文类	否	网购																		81	我比较喜欢网购决定花钱买值得的东西，所以每次买都会测评和进行商品对比，把想买的东西放到购物车里，但时间不知不觉就大三了。学习压力大了，觉得通过考研得到更好的平台。但随着考研人数的增加，时间和精力就需要更多地花在学习上，只有从课余和实习时间来挤。	我要全心投入备考，决定在考上之前绝不把时间金钱精力用来剁手了！	C.(先加入去，每天玩完后多学习一会儿就好了)					B.刚刚已经开心过了，继续多学一会把时间补回来			1	没有	应为没有耽误学习	1.5h	失落
4-294	女	大二	人文类	否	网购																		70	我每个月都会在网购上花很多钱，但是我也会在买一个东西之前看很多测评来决定要不要购买，最近我看好了一个大衣，把它收藏在了购物车里。大三了我决定要考研，但是考研需要投入全部的精力，我不知道我可不可以适应不能网购的生活。	平时能控制住自己，看一看测评和了解下新商品也是没事的，而且还能给我带来快乐	C.(先加入去，每天玩完后多学习一会儿就好了)					B.刚刚已经开心过了，继续多学一会把时间补回来			1	有	我应该用更多的时间来复习	>2h	焦虑
4-5	女	大二	理工类	否	刷剧																																		决定考研，但是考研竞争太大，需要很大的精力，花费很多课外时间，突然要放弃之前的追剧生活和追剧带来的快乐成就，并且放弃正在追的剧，可能有点不太现实	80	平时能控制住自己，适当看剧影响不大，能给我以放松	今晚看个剧好好休息一下，等明天晚上再多学习一点补回来					先学习，等周末的两天学习任务完成了再看
4-7	女	大二	理工类	否	刷剧																																		记住的不多，有很多网络看剧软件的会员，也知道很多免费看剧的网站和资源，会沉迷追剧，甚至同时追几部剧，但是快到大三了，你想努力一把，有考研意向，但是又只能在课余和实习以外的时间里准备，这样你可能会没时间去追剧，没有了看剧时的快感，甚至可能还有剧还在更新，这样一种会焦虑又不得不做出决定学习的状态。	93	平时能控制住自己，适当看剧影响不大，能给我以放松	今晚看个剧好好休息一下，等明天晚上再多学习一点补回来					看一看，周末还有两天的时间可以认真学习	1
4-8	女	大二	其他	否	刷剧																																		我拥有各种视频的会员，也知道各种免费下载电影和剧集的网站，平时看剧过得很开心。一次会追好几个剧，看完后还会到论坛看影友的评论和分析，或者一起讨论。看剧的态度认真。不知不觉到了大三，过不了多久就要毕业，面对未来，我决定努力学习，通过考研到更高的平台。但是考研的人数越来越多，竞争不小，备考过程需要大量时间和精力，且只能利用课余和实习外的时间去学习，时间本来很有限;另一方面，曾经在看剧_上所收获的成就和快乐要突然放弃的话，也好像有点不太现实。另一方面，追着的剧还在更新中，让人突然放弃也好像有点不太现实。	60	平时能控制住自己，适当看剧影响不大，能给我以放松	太累了，今晚看剧看到困了就去睡觉						1
4-9	女	大三	理工类	否	刷剧																																		面临大三，存在考研的竞争压力，但是由于有视频会员，比较难抵制刷剧的诱惑。	73	平时能控制住自己，适当看剧影响不大，能给我以放松	太累了，今晚看剧看到困了就去睡觉						1
4-10	男	大三	理工类	是	刷剧																																		目前同时追了好几部电视剧，但已经大三了，快要考研了，想放弃追剧好好学习，但是又感觉目前就放弃正在追的电视剧又不太现实，让人纠结	50	平时能控制住自己，适当看剧影响不大，能给我以放松	今晚看个剧好好休息一下，等明天晚上再多学习一点补回来					看一看，周末还有两天的时间可以认真学习	1
4-20	女	大二	社会科学类	否	刷剧																																		你拥有各种视频网站的会员,也知道各种免费下载电影和剧集的网站,平时空余时间看剧过得都很愉快。你一次会追好几个剧。不知不觉间就到了大三,于是决定努力学习,通过考研到更高的平台。但是一方面,考研的人数越来越多,备考需要大量时间和精力,且只能利用课余和实习外的时间去学习;另一方面,追着的剧还在更新中,让人突然放弃也好像有点不太现实。我会选择认真考研。	98	平时能控制住自己，适当看剧影响不大，能给我以放松	洗澡后就学习，困了就去睡觉	今晚过不了多久就要睡觉了，还是学习吧	先学习，剧留着吧，也就一集发展不了多少剧情的，更新多几集再看	先学习，今晚的任务也快完成了，剧等更新多几集再看	学习吧，今晚时间不多了			1
4-22	女	大一	理工类	否	刷剧																																		拥有各种视频网站的会员，也知道各种免费下载电影和剧集的网站。你一次会追好几个剧，看完后还会到论坛看影友的评论和分析，或者一起讨论。看剧的态度非常认真。不知不觉间就到了大三，过不了多久就要毕业，面对未来，你也是时候开始作出选择。于是你决定努力学习，通过考研到更高的平台。但是一方面，考研的人数越来越多，竞争不小，备考过程需要大量时间和精力，且只能利用课余和实习外的时间去学习，时间本来很有限；有点不太现实。另一方面，追着的剧还在更新中。	63	我要全心投入备考，决定在考上之前暂时不追剧了	洗澡后就学习，困了就去睡觉	今晚过不了多久就要睡觉了，还是看剧吧					1
4-23	女	大一	社会科学类	否	刷剧																																		你拥有各视频网站的会员，也知道各种免费的网站。平时看剧看得很愉快，然后会一次追很多剧。追完之后还会去点评，去网站里面和大家讨论分析不知不觉到了大三。为了走得更好，你选择了考研，但是考研人数越来越多，竞争也越来越大，需要花费你平时的时间去学习。但是如果放弃平常用来看电视的时间你也会不适应，也有点不现实。	89	平时能控制住自己，适当看剧影响不大，能给我以放松	太累了，今晚看剧看到困了就去睡觉						1
4-28	女	大四	自然科学类	否	刷剧																																		我拥有各个视频网站的会员，很喜欢看剧，一次性追好几部剧，就这样度过了我的快乐时光，但是转眼到了大三，为了未来考虑，我打算考研，但是大三时间仍然很紧张，只能利用课余和实习之外的时间去复习考研，而且我还不想放弃看剧的爱好，现在有几部正在追的剧，放弃也是不现实的。但为了以后考虑，我依然会强迫自己放弃一年的电视剧，好好准备考研，等考上之后就可以放松了。	88	平时能控制住自己，适当看剧影响不大，能给我以放松	洗澡后就学习，困了就去睡觉	今晚看个剧好好休息一下，等明天晚上再多学习一点补回来				先学习，等周末的两天学习任务完成了再看
4-32	女	大四	社会科学类	是	刷剧																																		我拥有各种视频的会员，也知道许多下载和观看最新视频的网站。我特别喜欢刷剧，因为这非常能够满足我。但是，我已经大三了，面对考研的选择，我知道考研人数日益增加，激烈程度也十分的高。我想要好好准备考研有一个好成绩但又不想完全放弃自己刷剧的这一爱好。	69	我要全心投入备考，决定在考上之前暂时不追剧了	洗澡后就学习，困了就去睡觉	今晚过不了多久就要睡觉了，还是学习吧	这样也学不进去啊，先看完再说吧，也就一集				1
4-33	女	大四	理工类	是	刷剧																																		我非常喜欢追剧，有会员和各种渠道，还会上一些社交软件和别人进行交流。但我已经大三，考虑到之后准备考研提升自己，一方面时间紧，另一方面又不舍得放弃追剧获得的一些成就	89	我要全心投入备考，决定在考上之前暂时不追剧了	洗澡后就学习，困了就去睡觉	今晚过不了多久就要睡觉了，还是学习吧	这样也学不进去啊，先看完再说吧，也就一集				1
4-35	女	大二	理工类	否	刷剧																																		材料内容大意：我喜欢追剧，拥有各种视频会员及免费网站，还会在看完剧后到各大影坛看评论及分析。对于追剧，我的态度非常认真。但马上进入大三，我必须得开始对我的未来进行规划选择，并且想通过考研到更高的平台。但是考研竞争力大，且必然要花费自己的课外时间去学习。这样一来，自己必须舍弃多年来追剧的愉悦，这有些不现实。另一方面，追着的剧还在更新，让人突然放弃就更不现实了。 我的选择：考研对于我来说至关重要，未来的人生走向将是我无法逃避且必须去规划考虑的事情 。放弃追剧必然会成为我学习规划的付出之一，在我看来，追剧在考研面前不值一提，因为考研给我带来的压迫感和紧张感不会使我带着放松愉悦的心情去心安理得的追剧，就像当初高考之前，我也能严格要求自己。坚持就是胜利，不让自己后悔。	90	我要全心投入备考，决定在考上之前暂时不追剧了	洗澡后就学习，困了就去睡觉	今晚过不了多久就要睡觉了，还是学习吧	先学习，剧留着吧，也就一集发展不了多少剧情的，更新多几集再看	先学习，今晚的任务也快完成了，剧等更新多几集再看	看一看吧，反正时间不多了		1
4-39	女	大四	其他	否	刷剧																																		我有很多视频网站的会员，也知道下载免费视频的网址，经常一次性追好几个剧，还会到论坛与他人探讨和分享剧情。大三我准备开始考研，但是考研的人数很多，竞争激烈，我又只能在实习和课程之余学习，并且我难以放弃追剧的爱好。	96	平时能控制住自己，适当看剧影响不大，能给我以放松	今晚看个剧好好休息一下，等明天晚上再多学习一点补回来					先学习，等周末的两天学习任务完成了再看
4-42	女	大四	医学类	是	刷剧																																		我大三了，面临毕业，对未来的规划要非常明确，我可能会放弃看剧，重心转向学习，如果学习中，压力太大，或者需要适当调节的时候，可以稍微看一点点，适可而止的放松心情，继续迎接接下来的学习生活。等考试考完，一切结果已经成为定局的时候，我可能会重温经典，再看看喜欢的剧，什么时候该做什么事，得清楚。	82	平时能控制住自己，适当看剧影响不大，能给我以放松	洗澡后就学习，困了就去睡觉	今晚过不了多久就要睡觉了，还是学习吧	这样也学不进去啊，先看完再说吧，也就一集				1
4-43	女	大二	理工类	否	刷剧																																		我有多个视频软件的会员，平时以刷剧为爱好，也会认真讨论剧情。但是到了大三，需要准备毕业，逐渐不再有那么多时间刷剧。	66	我要全心投入备考，决定在考上之前暂时不追剧了	洗澡后就学习，困了就去睡觉	今晚过不了多久就要睡觉了，还是学习吧	先学习，剧留着吧，也就一集发展不了多少剧情的，更新多几集再看	先学习，今晚的任务也快完成了，剧等更新多几集再看	学习吧，今晚时间不多了			1
4-50	女	大三	理工类	是	刷剧																																		我有一些网站的会员 会下载一些剧去追 不知不觉就大三了 也要面对人生的选择了 一方面想考研 但是考研人越来越多竞争压力大 另一方面追剧带来的满足感就就没了放弃追的还在更新的剧也有些不现实	46	平时能控制住自己，适当看剧影响不大，能给我以放松	洗澡后就学习，困了就去睡觉	今晚看个剧好好休息一下，等明天晚上再多学习一点补回来				先学习，等周末的两天学习任务完成了再看
4-55	女	大二	理工类	是	刷剧																																		我是一个非常爱看剧的人，拥有很多平台的会员。但到大三了，考虑到未来发展，决定考研。但是考研竞争力大，成硕困难大且要用课外时间来学习，与此同时我追的剧还没有完结，一直在更新，而且我已经有经常看剧来满足自己的习惯了，所以会不适应。我该如何抉择。	65	平时能控制住自己，适当看剧影响不大，能给我以放松	太累了，今晚看剧看到困了就去睡觉						1
4-56	女	大三	社会科学类	是	刷剧																																		我喜欢看剧并且有着各种途径去找到看剧的资源也有很多看剧平台的vip，但是我已经大三了，想要考研，但是我追的剧一直还在更新中，考研要花费很多的课外时间，又不忍心放弃自己追的剧。这个时候我觉得我的选择可能会是坚持考研	55	平时能控制住自己，适当看剧影响不大，能给我以放松	洗澡后就学习，困了就去睡觉	今晚过不了多久就要睡觉了，还是学习吧	先学习，剧留着吧，也就一集发展不了多少剧情的，更新多几集再看	先学习，今晚的任务也快完成了，剧等更新多几集再看	学习吧，今晚时间不多了			1
4-61	女	大三	其他	否	刷剧																																		喜欢追剧，有各种会员和网站，但是到了大三，需要做出选择，是考研还是追剧，考研需要很多时间和精力，但是电视剧还在更新中，突然放屁又不是很好，所以很纠结	100	平时能控制住自己，适当看剧影响不大，能给我以放松	太累了，今晚看剧看到困了就去睡觉						1
4-67	男	大三	理工类	否	刷剧																																		我是一個大三的學生，平時喜歡看劇，看完後會與朋友一起討論內容，但是快要畢業的緣故，想要放棄這個興趣，但是又好像不太現實	82	我要全心投入备考，决定在考上之前暂时不追剧了	太累了，今晚看剧看到困了就去睡觉						1
4-71	女	研一	理工类	是	刷剧																																		我拥有很多视频网站会员和知道免费下载电影剧集的网站，平时很爱追剧。我一次会追几个剧，看完后会和影友非常认真讨论他们的分析。在大三，我面临选择，我决定努力学习考研。但是考研竞争大，时间很有限；另外忽然放弃追剧的快乐，感觉空落落的。	95	平时能控制住自己，适当看剧影响不大，能给我以放松	洗澡后就学习，困了就去睡觉	今晚过不了多久就要睡觉了，还是看剧吧					1
4-73	女	研二	人文类	是	刷剧																																		我拥有很多视频网站的会员，喜欢刷剧并对其进行点评。但现在面临毕业考研的选择，考研很难，一方面我需要在课余时间进行学习，另一方面要放弃刷剧。	56	平时能控制住自己，适当看剧影响不大，能给我以放松	洗澡后就学习，困了就去睡觉	今晚过不了多久就要睡觉了，还是学习吧	先学习，剧留着吧，也就一集发展不了多少剧情的，更新多几集再看	先学习，今晚的任务也快完成了，剧等更新多几集再看	今晚看个剧好好休息一下，等明天晚上再多学习一点补回来	先学习，等周末的两天学习任务完成了再看
4-81	女	大一	其他	是	刷剧																																		我有各种视频软件的会员，也有很多免费网上资源的网站，看剧使我得到满足。不知不觉到了大三，我感觉到有必要再拼搏努力，我决定考研。但是想到现在考研越来越多人，竞争压力很大。又想到我好多追的剧都还没看完，好多追的剧也都在更新，感到很苦恼不现实。	44	我要全心投入备考，决定在考上之前暂时不追剧了	洗澡后就学习，困了就去睡觉	今晚过不了多久就要睡觉了，还是学习吧	先学习，剧留着吧，也就一集发展不了多少剧情的，更新多几集再看	先学习，今晚的任务也快完成了，剧等更新多几集再看	学习吧，今晚时间不多了			1
4-82	男	大一	理工类	是	刷剧																																		首先，针对考研这件事情，我觉得是必要的，现在的大学生很多，大学生这个身份已经不像以前那样遥不可及，而对于追剧，即便我再喜欢我也会把更重要的事情放于优先，因为对我个人而言，动漫、剧是追不完的，一部结束还有一部，因此我一开始就不会看，如果开始看了我就一定会把它先看完再做其他事情，所以为了避免这种情况的发生，我会选择一开始就不看。	80	我要全心投入备考，决定在考上之前暂时不追剧了	洗澡后就学习，困了就去睡觉	今晚过不了多久就要睡觉了，还是学习吧	今晚先好好休息看看剧吧，等明天晚上再多学习一点补回来			先学习，等周末的两天学习任务完成了再看
4-85	女	大二	其他	否	刷剧																																		我有各大视频软件的会员而且熟知各大免费视频网站的网址，我很爱追剧。到了大三我要考研，考研的竞争力很大，压力也很大，但是要突然放弃追剧的快乐也很困难。	100	平时能控制住自己，适当看剧影响不大，能给我以放松	今晚看个剧好好休息一下，等明天晚上再多学习一点补回来					先学习，等周末的两天学习任务完成了再看
4-86	女	大一	艺术类	否	刷剧																																		我拥有各种刷剧网站，看剧使我愉快，会追好多剧，大三后面对毕业，未来，开始努力学习，备战考研时对刷剧的抉择。我会逐渐慢慢减少刷剧的习惯，空出时间备战考研！	65	平时能控制住自己，适当看剧影响不大，能给我以放松	洗澡后就学习，困了就去睡觉	今晚过不了多久就要睡觉了，还是看剧吧					1
4-89	男	大二	理工类	是	刷剧																																		我有很多视频网站会员，知道免费电影网站，空余时间追剧很愉快。一次追几个剧，看完了还去论坛看评论，看剧很认真。我大三，要毕业了，我决定努力学习，考研获得更高平台，但人太多，压力大，备考需要很多努力，时间已经很有限。而且看剧有成就感和乐趣，突然放弃不现实，而且追的剧也在更新，放弃也不现实	40	我要全心投入备考，决定在考上之前暂时不追剧了	洗澡后就学习，困了就去睡觉	今晚过不了多久就要睡觉了，还是学习吧	今晚先好好休息看看剧吧，等明天晚上再多学习一点补回来			先学习，等周末的两天学习任务完成了再看
4-92	女	大二	理工类	是	刷剧																																		我喜欢看剧追剧，也有很多追剧的途径，有时候会同时追好几部剧，也喜欢在看完剧后在各网站看看评论。很快，大三了，我准备考研，但是一方面备考学习时间很不充足，我只能硬挤出来些时间，另一方面我放不下在追剧上获得的满足和快乐，再另一方面我追的剧还没完结，突然放弃会不舍得。	60	我要全心投入备考，决定在考上之前暂时不追剧了	今晚看个剧好好休息一下，等明天晚上再多学习一点补回来					先学习，等周末的两天学习任务完成了再看
4-97	女	大三	人文类	否	刷剧																																		以前你非常喜欢追剧，也有还几个视频网站的会员，经常和影友一起发论坛讨论一些剧情。不知不觉已经到了大三，学业压力繁重，也面临着要考研的选择。要复习的科目很多，但是你又不想放弃追剧，一方面要你放弃之前追剧所收获的也不太现实，另一方面在追的新剧也还在更新中，要放弃追也不太现实	74	平时能控制住自己，适当看剧影响不大，能给我以放松	洗澡后就学习，困了就去睡觉	今晚过不了多久就要睡觉了，还是学习吧	先学习，剧留着吧，也就一集发展不了多少剧情的，更新多几集再看	这样学习效率不太好，先看完再说吧，也就一集			1
4-101	女	大三	理工类	是	刷剧																																		经常看剧，有各种网站和会员，到了大三，考虑考研，但是考研费时费力费心。考研竞争力也大，如果选择考研就不能花很多时间追剧了。我选择自己的爱好追剧。	100	平时能控制住自己，适当看剧影响不大，能给我以放松	今晚看个剧好好休息一下，等明天晚上再多学习一点补回来					先学习，等周末的两天学习任务完成了再看
4-103	女	大二	理工类	否	刷剧																																		我有各种各种视频会员，但是面临考研的抉择，在考研和视频之间抉择。	80	平时能控制住自己，适当看剧影响不大，能给我以放松	今晚看个剧好好休息一下，等明天晚上再多学习一点补回来					先学习，等周末的两天学习任务完成了再看
4-104	女	大二	理工类	否	刷剧																																		我之前热衷于看剧，而且一般都好几个剧一起追，但是现在快大三了，我想好好学习考研，但考研需要很长时间的备考，我就看不了剧了。	97	平时能控制住自己，适当看剧影响不大，能给我以放松	今晚看个剧好好休息一下，等明天晚上再多学习一点补回来					看一看，周末还有两天的时间可以认真学习	1
4-105	女	大二	理工类	否	刷剧																																		我是资深视频迷，业余时间追剧讨论。但现在我大三，要考虑毕业之后考研的事情。努力学习和看剧快乐之间形成了一个张力，需要我去取舍。	33	平时能控制住自己，适当看剧影响不大，能给我以放松	太累了，今晚看剧看到困了就去睡觉						1
4-107	女	大三	社会科学类	是	刷剧																																		有各种视频APP的会员，知道各种免费获取资源的方法。有空余时间会连续追好几个剧，但到了大三，面对考研，竞争压力比较大，要尽可能多的用无事的时间去学习、好好的准备。这时追剧与学习之间存在冲突，不能像之前一样用空闲时间连续追好几个剧。	75	我要全心投入备考，决定在考上之前暂时不追剧了	洗澡后就学习，困了就去睡觉	今晚过不了多久就要睡觉了，还是看剧吧					1
4-108	女	大二	理工类	是	刷剧																																		我拥有各种视频网站的会员，也知道各种免费下载电影。一次会追好几个剧，看完后还会到论坛看影友的评论和分析，或者一起讨论。看剧的态度非常认真。不知不觉间就到了大三，过不了多久就要毕业，面对未来，我要面临选择，于是我决定努力学习，通过考研到更高的平台。但是一方面，考研的人数越来越多，竞争不小，备考过程需要大量时间和精力，且只能利用课余和实习外的时间去学习，时间本来很有限;另一方面，曾经在看剧上所收获的成就和快乐要突然放弃的话，也好像有点不太现实。但是我一定会鉴定我要考到一个好的学校而不懈奋斗，看剧只会在吃饭的时候看一看，以免学习太过乏味。我相信只要心中有目标，看剧就诱惑不了我。	78	平时能控制住自己，适当看剧影响不大，能给我以放松	洗澡后就学习，困了就去睡觉	今晚过不了多久就要睡觉了，还是看剧吧					1
4-109	男	大三	社会科学类	是	刷剧																																		追剧，和朋友讨论剧情，和考研冲突，延迟满足还是及时行乐的冲突如何选择	76	平时能控制住自己，适当看剧影响不大，能给我以放松	今晚看个剧好好休息一下，等明天晚上再多学习一点补回来					看一看，周末还有两天的时间可以认真学习	1
4-111	女	大一	其他	否	刷剧																																		平时的我非常爱追剧，拥有各个视频网站的会员，看完剧后还会和网友一起分析讨论，态度远比学习认真。但时间过得很快，我大三了，我在是否要考研中纠结，如果我要考研，我就得放弃我喜爱的电视剧，全身心投入到学习中，但我还不一定会成功，因为近年来考研的人越来越多，竞争压力会非常大。结合实际情况，我最终可能会选择放弃电视剧去考研	100	我要全心投入备考，决定在考上之前暂时不追剧了	太累了，今晚看剧看到困了就去睡觉						1
4-121	女	大一	社会科学类	否	刷剧																																		我会选择继续准备考研，放弃继续追剧，因为以长远目光来看，考研才是最有利的	57	平时能控制住自己，适当看剧影响不大，能给我以放松	洗澡后就学习，困了就去睡觉	今晚过不了多久就要睡觉了，还是学习吧	这样也学不进去啊，先看完再说吧，也就一集				1
4-122	女	大一	理工类	否	刷剧																																		我有各个视频网站会员，会找资源。平时很爱看剧，大三后面对考研与否的抉择。是我的话，我可能会放弃考研。	64	平时能控制住自己，适当看剧影响不大，能给我以放松	太累了，今晚看剧看到困了就去睡觉						1
4-124	女	大三	社会科学类	否	刷剧																																		我有很多视频的会员，也知道很多免费的看剧网站，平时空闲看剧很愉快。一次会追好几部剧，还会看他人的讨论和分析，看剧态度很认真。如今到了大三，要毕业了要做选择了，我决定努力学习，去考研，考到更好的平台。但备考要花很多时间和精力，我也只能用课余时间学习，时间很有限，可是我又放不下看剧上获得的成就和快乐，也不想放弃正在更新，还没看完的剧。	96	平时能控制住自己，适当看剧影响不大，能给我以放松	洗澡后就学习，困了就去睡觉	今晚过不了多久就要睡觉了，还是看剧吧					1
4-128	女	大四	人文类	是	刷剧																																		你有多个视频网站的会员，喜欢刷剧。转眼间到了大三，为了自己的未来想要考研。一边是努力准备考研，好好学习，刷剧影响学习；一边是一直追的剧更新了，不追心情又不好。	40	平时能控制住自己，适当看剧影响不大，能给我以放松	洗澡后就学习，困了就去睡觉	今晚看个剧好好休息一下，等明天晚上再多学习一点补回来				先学习，等周末的两天学习任务完成了再看
4-134	女	大三	人文类	是	刷剧																																		我是一名大三的学生，每天沉迷刷剧，但是面临即将毕业的时候，我担心考研和找工作的进度，但是直接放弃剧又不大现实，面临两难	76	平时能控制住自己，适当看剧影响不大，能给我以放松	今晚看个剧好好休息一下，等明天晚上再多学习一点补回来					先学习，等周末的两天学习任务完成了再看
4-135	女	大一	医学类	否	刷剧																																		拥有各种网站会员或者知道一些可以免费观看下载的网站，拥有愉快的追剧空余时间；但是，一追就好几部，消遣了时光大堆，到了大三该做出选择，有些不知所措，不知是考研动向去到更高平台，但现实又很残忍，竞争压力不小，另一方面正在追的剧还在更新让人突然放弃也不太现实的处于这些纠结中。	60	平时能控制住自己，适当看剧影响不大，能给我以放松	今晚看个剧好好休息一下，等明天晚上再多学习一点补回来					看一看，周末还有两天的时间可以认真学习	1
4-138	女	大一	其他	是	刷剧																																		我是一名大三学生，平时喜欢追剧并爱和别人讨论。但即将面临考研，在备考十分紧张尤其是学习时间不足的情况下，我是否应该继续追剧？	77	我要全心投入备考，决定在考上之前暂时不追剧了	太累了，今晚看剧看到困了就去睡觉						1
4-139	女	大一	其他	是	刷剧																																		喜欢看剧，有会员，知道所有免费网站，追剧很快乐和满足，但到了大三，一方面因学业要耗费大量时间，一方面不想放弃追剧的快乐且剧在持续更新。我选择不追剧去学习	50	我要全心投入备考，决定在考上之前暂时不追剧了	洗澡后就学习，困了就去睡觉	今晚过不了多久就要睡觉了，还是学习吧	先学习，剧留着吧，也就一集发展不了多少剧情的，更新多几集再看	先学习，今晚的任务也快完成了，剧等更新多几集再看	看一看吧，反正时间不多了		1
4-141	女	大一	社会科学类	否	刷剧																																		你拥有各大视频网站的会员且有很多免费追剧渠道来源，大学期间利用这些软件追剧甚至一次追几部剧，可是不知不觉到了大三你打算考研，一遍考研人数越来越多面临着越来越大的压力，且需要提前做大量准备，你的时间也有限，另一方面长期追剧的乐趣你难以放弃，在追的剧仍然在更新，你选择如何做？ 我的选择：我会及时卸载视频软件，并告知身边的好友督促我学习，对现阶段的我来说考研的重要性远在追剧之上，我会告诉自己考研成功后奖励自己追一部剧。	75	我要全心投入备考，决定在考上之前暂时不追剧了	洗澡后就学习，困了就去睡觉	今晚过不了多久就要睡觉了，还是学习吧	先学习，剧留着吧，也就一集发展不了多少剧情的，更新多几集再看	先学习，今晚的任务也快完成了，剧等更新多几集再看	学习吧，今晚时间不多了			1
4-149	女	大一	社会科学类	否	刷剧																																		我有很多视频软件的会员 我还知道许多电视剧的下载渠道 我大三之前经常追剧并且和朋友们讨论，发帖 但是临近大三，面临着考研的压力，需要减少看剧的频率，但是觉得看到一半的剧直接舍弃十分可惜 对于我来说，虽说我也喜欢看剧，看剧可以带来许多快乐，缓解压力，和朋友讨论剧情也是一件特别有趣的事，但这仅仅只是爱好，在重大的人生节点上，应该要分清孰轻孰重，选择正确的处理方式，所以我会为了考研而减少看剧的频率，花更多时间在考研准备上。	85	平时能控制住自己，适当看剧影响不大，能给我以放松	太累了，今晚看剧看到困了就去睡觉						1
4-151	女	大一	理工类	是	刷剧																																		你拥有各种视频网站的会员，也知道各种免费下载电影和剧集的网站，平时空余时间看剧过得都很愉快。你一次会追好几个剧，看剧的态度非常认真。不知不觉间就到了大三，过不了多久就要毕业，面对未来，你也是时候开始作出选择。于是你决定努力学习，通过考研到更高的平台。但是一方面，考研的人数越来越多，竞争不小，备考过程需要大量时间和精力，且只能利用课余和实习外的时间去学习，时间本来很有限;另一-方面，曾经在看剧上所收获的成就和快乐要突然放弃的话，也好像有点不太现实。另一-方面，追着的剧还在更新中，让人突然放弃也好像有点不太现实。我会选择放弃追剧，认真学习。	51	我要全心投入备考，决定在考上之前暂时不追剧了	洗澡后就学习，困了就去睡觉	今晚过不了多久就要睡觉了，还是学习吧	这样也学不进去啊，先看完再说吧，也就一集				1
4-152	女	大三	其他	否	刷剧																																		我拥有各种视频网站的会员，也知道免费下载电影的网站，平时看剧过的很愉快，一下子能看好几个剧，还会去论坛刷评论或者一起讨论，看剧的态度很认真。但是到了大三即将毕业，面对未来，我选择考研，努力学习，想通过考研得到更好的平台，但是，考研的人数越来越多，竞争越来越大，需要大量的时间来备考，但是时间本来就不够，另一方面，看剧的快乐就此放下似乎不太现实，而且追的剧还在更新中。 我的选择：我还是会选择放下电视剧先努力备考，考完后再慢慢看剧。	80	平时能控制住自己，适当看剧影响不大，能给我以放松	洗澡后就学习，困了就去睡觉	今晚过不了多久就要睡觉了，还是学习吧	先学习，剧留着吧，也就一集发展不了多少剧情的，更新多几集再看	先学习，今晚的任务也快完成了，剧等更新多几集再看	学习吧，今晚时间不多了			1
4-153	女	大四	其他	是	刷剧																																		一方面想要通过考研来提高学习层次，但一方面又因为之前刷剧而产生犹豫的心理，很犹豫为难。	57	平时能控制住自己，适当看剧影响不大，能给我以放松	洗澡后就学习，困了就去睡觉	今晚过不了多久就要睡觉了，还是学习吧	先学习，剧留着吧，也就一集发展不了多少剧情的，更新多几集再看	先学习，今晚的任务也快完成了，剧等更新多几集再看	学习吧，今晚时间不多了			1
4-156	女	大一	其他	是	刷剧																																		面临竞争激烈的考研，但又面对着追剧的诱惑，而且这部剧还在更新中	71	平时能控制住自己，适当看剧影响不大，能给我以放松	今晚看个剧好好休息一下，等明天晚上再多学习一点补回来					看一看，周末还有两天的时间可以认真学习	1
4-157	女	大一	理工类	否	刷剧																																		我有各大视频软件的会员，也有很多看剧等等渠道，我平时就很爱追剧，通过追剧我可以获得快乐，我会利用我的时间去追剧，然后还会参加讨论，我追剧非常认真。现在大三了，要考虑是找工作还是考研，我决定继续深造，准备考研，但是随着考研的人越来越多，压力有些大 ，但是放弃自己追剧的习惯，有些不太现实	98	我要全心投入备考，决定在考上之前暂时不追剧了	太累了，今晚看剧看到困了就去睡觉						1
4-158	女	大二	医学类	是	刷剧																																		作为一个拥有各种追剧资源的人，在临近考试考研的备考压力下，时间紧张，但我还不想放弃看剧的快乐，不知道作何选择	100	平时能控制住自己，适当看剧影响不大，能给我以放松	今晚看个剧好好休息一下，等明天晚上再多学习一点补回来					先学习，等周末的两天学习任务完成了再看
4-159	女	研一	自然科学类	否	刷剧																																		我有各大网站会员和下载电影电视剧的网站，我很爱看电视剧，一次追好几个剧，看完后还会去论坛和大家一起探讨和分析。转眼我大三了，面临考研，但现在考研难度很大，竞争激烈，我面临着学习和看剧的矛盾。	80	平时能控制住自己，适当看剧影响不大，能给我以放松	今晚看个剧好好休息一下，等明天晚上再多学习一点补回来					看一看，周末还有两天的时间可以认真学习	1
4-161	女	大三	社会科学类	否	刷剧																																		大三决定考研，一方面是面临考研的压力，需要大量的时间和精力，且时间不充裕，另一方面是要放弃追剧以及正在追的剧的快乐	84	我要全心投入备考，决定在考上之前暂时不追剧了	洗澡后就学习，困了就去睡觉	今晚过不了多久就要睡觉了，还是看剧吧					1
4-164	男	大二	理工类	是	刷剧																																		请认真阅读以下材料，准备好纸笔或文档做好记录以便复述（后面的情景游戏要使用哦 你拥有各种视频网站的会员，也知道各种免费下载电影和剧集的网站，平时空余时间看剧过得都很愉快。你一次会追好几个剧，看完后还会到论坛看影友的评论和分析，或者一起讨论。看剧的态度非常认真。不知不觉间就到了大三，过不了多久就要毕业，面对未来，你也是时候开始作出选择。于是你决定努力学习，通过考研到更高的平台。但是一方面，考研的人数越来越多，竞争不小，备考过程需要大量时间和精力，且只能利用课余和实习外的时间去学习，时间本来很有限；另一方面，曾经在看剧上所收获的成就和快乐要突然放弃的话，也好像有点不太现实。另一方面，追着的剧还在更新中，让人突然放弃也好像有点不太现实。	59	平时能控制住自己，适当看剧影响不大，能给我以放松	今晚看个剧好好休息一下，等明天晚上再多学习一点补回来					看一看，周末还有两天的时间可以认真学习	1
4-167	女	大二	人文类	否	刷剧																																		因为大三了，我可能会考虑以后工作的事情了，对自己应该不会太放任了，我的重心会移到学习上来了，我会去考证，去学习充实自己，提高自己。	79	平时能控制住自己，适当看剧影响不大，能给我以放松	今晚看个剧好好休息一下，等明天晚上再多学习一点补回来					看一看，周末还有两天的时间可以认真学习	1
4-168	女	高中及以下	艺术类	否	刷剧																																		我是一个高三生，学习和追剧不能兼顾，有各大平台会员，充钱了，不能浪费，剧更新，没办法看，不喜欢	77	平时能控制住自己，适当看剧影响不大，能给我以放松	今晚看个剧好好休息一下，等明天晚上再多学习一点补回来					看一看，周末还有两天的时间可以认真学习	1
4-170	女	大二	自然科学类	是	刷剧																																		我是各种视频软件的会员，也知道各种免费的获得资源的渠道，每天追剧不亦乐乎。转眼到了大三，我要准备考研了，但因为考研的人数越来越多，竞争压力大，又因为正在追的剧还在更新，我无法专心考研，无法从追剧的乐趣中脱身。	51	平时能控制住自己，适当看剧影响不大，能给我以放松	太累了，今晚看剧看到困了就去睡觉						1
4-171	男	大一	理工类	否	刷剧																																		我是一个大三学生，爱追剧，学习时间也非常有限，但是电视剧正在更新，不想错过	85	平时能控制住自己，适当看剧影响不大，能给我以放松	太累了，今晚看剧看到困了就去睡觉						1
4-173	女	大二	艺术类	是	刷剧																																		我有各种视频网站的视频会员，也知道很多可以免费下载和观看的视频网站 平时我喜欢追剧，态度认真 但现在我大三了，面临考研的问题 考研要花掉我很多的时间和精力，但是竞争激烈，并且只能用课余时间学习，和我追剧的时间冲突，追剧十分快乐，让我放弃有点困难，但我同时又想考研 或许在激烈的抉择后，我会选择放弃追剧去考研，虽然结果未知，但起码我奋斗过了	65	平时能控制住自己，适当看剧影响不大，能给我以放松	洗澡后就学习，困了就去睡觉	今晚过不了多久就要睡觉了，还是学习吧	先学习，剧留着吧，也就一集发展不了多少剧情的，更新多几集再看	先学习，今晚的任务也快完成了，剧等更新多几集再看	看一看吧，反正时间不多了		1
4-174	女	大三	理工类	是	刷剧																																		我拥有各种视频网站的会员，也知道各种免费下载电影和剧集的网站，平时空余时间看剧过得都很愉快。我喜欢追剧，一次会追好几个，看完后跟影友一起讨论。到了大三，过不了多久就要毕业，面对未来，你也是时候开始作出选择。我决定努力学习，通过考研到更高的平台，但是考研的人数越来多，竞争不小，备考过程需要大量时间和精力，且只能利用课余和实习外的时间去学习，时间本来很有限，曾经在看剧上所收获的成就和快乐要突然放弃的话，也好像有点不太现实，追着的剧还在更新中，让人突然放弃也好像有点不太现实。我个人会选择放弃追剧，安心踏实的考研。先为长远的未来做打算，再满足自己的爱好。	50	平时能控制住自己，适当看剧影响不大，能给我以放松	洗澡后就学习，困了就去睡觉	今晚过不了多久就要睡觉了，还是学习吧	先学习，剧留着吧，也就一集发展不了多少剧情的，更新多几集再看	先学习，今晚的任务也快完成了，剧等更新多几集再看	学习吧，今晚时间不多了			1
4-178	男	研二	理工类	是	刷剧																																		之前比较喜欢的追剧，所以有了许许多多的影视会员和免费的一些观影网站，经常的追剧以至于不断的荒废了时间，随着时间的推移，不知不觉到了大三，到了大学生活中一次重要的抉择。经过慎重考虑选择了考研这条路，但是考研这条路并非是一帆风顺的。考研的人数很多，竞争压力大，并且爱看追的习惯并非是一时间就能改变的了的，随着以前追的连续剧的更新，自己的内心就在学习与看剧中不断的纠结。以前追剧的快乐不知是否应该放弃。为此十分的苦恼	80	我要全心投入备考，决定在考上之前暂时不追剧了	今晚看个剧好好休息一下，等明天晚上再多学习一点补回来					先学习，等周末的两天学习任务完成了再看
4-179	男	大三	理工类	是	刷剧																																		我有各种网站的会员，也有很多影视资源，不知不觉已经大三了，过不了多久就该毕业了，面对选择，于是我决定考研，一方面考研需要大量的时间和精力，但是突然让自己不看剧，也不太可能。面对这种情况，我会利用白天时间来学习，早上学习三个小时，下午学习三个小时，晚上学习2.5个小时，然后花费一个小时刷剧，保证学习的同时，也让身心得到满足。	79	平时能控制住自己，适当看剧影响不大，能给我以放松	今晚看个剧好好休息一下，等明天晚上再多学习一点补回来					先学习，等周末的两天学习任务完成了再看
4-181	男	大一	人文类	是	刷剧																																		我有各种影视的会员，知道各种视频的下载方式。有空就会去看这些视频和评论，不知不觉就到大三了。是时候做出选择了，是考研还是，是考研要花费大量的时间做代表要放弃看视频的时间	78	平时能控制住自己，适当看剧影响不大，能给我以放松	洗澡后就学习，困了就去睡觉	今晚看个剧好好休息一下，等明天晚上再多学习一点补回来				先学习，等周末的两天学习任务完成了再看
4-183	男	大一	理工类	是	刷剧																																		我有各个网站的会员，了解免费的视频资源网站，我很喜欢刷剧，并且会很认真地看剧，和被人讨论剧情。但我进入大三，决心努力学习，参加考研，但考研人数多，竞争激烈，需要我放弃刷剧花更多的时间在学习上，所以面临一个问题，即是否要放弃刷剧的成就和快乐，放弃追正在更新的剧	60	平时能控制住自己，适当看剧影响不大，能给我以放松	洗澡后就学习，困了就去睡觉	今晚看个剧好好休息一下，等明天晚上再多学习一点补回来				先学习，等周末的两天学习任务完成了再看
4-184	女	大三	理工类	是	刷剧																																		你拥有各种视频网站时会员,也知道各种免费下载电影和剧集的网站,平时空余时间看剧过 得都很愉快,你一次会看完几部剧,看完后还会去论坛看影友的评论和分析,或者一起讨论。看剧的态度非常认真。不知不觉间就到了大三,过不了多久就要毕业,面对未来,你也是时候开始作出选择。于是决定努力学习 通过考研到更高的平台。但是一方面,考研的人数越来越多,竞争不小,备考过程需要大量时间和精力,且只能利用课余和实习外时时间去学时间本来很有限;另一方面,曾经在看剧上所收获时成就和快乐要突然放弃的话 也好像有点不太现实。另一方面,追着的剧还在更新中,让人突然放弃也好像有点不太现实	56	平时能控制住自己，适当看剧影响不大，能给我以放松	洗澡后就学习，困了就去睡觉	今晚过不了多久就要睡觉了，还是学习吧	先学习，剧留着吧，也就一集发展不了多少剧情的，更新多几集再看	先学习，今晚的任务也快完成了，剧等更新多几集再看	今晚看个剧好好休息一下，等明天晚上再多学习一点补回来	先学习，等周末的两天学习任务完成了再看
4-187	男	大一	人文类	否	刷剧																																		我拥有各视频网站的会员，平时追剧很愉快，一次追好几个剧，这样过程持续到了大三追剧和考研的准备成为了难以抉择的事	52	我要全心投入备考，决定在考上之前暂时不追剧了	洗澡后就学习，困了就去睡觉	今晚过不了多久就要睡觉了，还是学习吧	先学习，剧留着吧，也就一集发展不了多少剧情的，更新多几集再看	先学习，今晚的任务也快完成了，剧等更新多几集再看	今晚看个剧好好休息一下，等明天晚上再多学习一点补回来	先学习，等周末的两天学习任务完成了再看
4-188	女	大三	医学类	否	刷剧																																		将近大三，所追的剧还在不断更新，但是又有考研的打算，因此有想要放弃考研的准备	100	我要全心投入备考，决定在考上之前暂时不追剧了	今晚看个剧好好休息一下，等明天晚上再多学习一点补回来					先学习，等周末的两天学习任务完成了再看
4-191	女	大一	理工类	是	刷剧																																		我有视频会员，并且了解下载电影的途径。。。	16	我要全心投入备考，决定在考上之前暂时不追剧了	太累了，今晚看剧看到困了就去睡觉						1
4-192	女	大四	人文类	否	刷剧																																		你拥有各种视频网站的会员，也知道免费下载电影剧集的各种网站，平时看剧度过时间。我会一次追好几个剧，还会跟人讨论分析。到了大三，面对未来，开始认真思考，决定好好学习，选择考研，但是考研竞争力大，需要大量的时间精力，只能利用业余时间，但是要放弃追剧也不大现实，而剧也还在更新，不大容易完全放弃。	73	我要全心投入备考，决定在考上之前暂时不追剧了	洗澡后就学习，困了就去睡觉	今晚过不了多久就要睡觉了，还是学习吧	先学习，剧留着吧，也就一集发展不了多少剧情的，更新多几集再看	先学习，今晚的任务也快完成了，剧等更新多几集再看	学习吧，今晚时间不多了			1
4-193	女	大一	社会科学类	是	刷剧																																		认真学习，为了以后的生活，做好当下应该做滴事情，坚持，不论多困难都要继续前往	5	平时能控制住自己，适当看剧影响不大，能给我以放松	洗澡后就学习，困了就去睡觉	今晚过不了多久就要睡觉了，还是学习吧	先学习，剧留着吧，也就一集发展不了多少剧情的，更新多几集再看	今晚先好好休息看看剧吧，等明天晚上再多学习一点补回来		先学习，等周末的两天学习任务完成了再看
4-200	男	大四	理工类	是	刷剧																																		我拥有很多视频app的会员，也可以从各种网站找到我想要看的电视剧，并且看剧使我很愉快，我也很认真。但是我到了大三马上就面临毕业，我决定考研，这需要花费我很多的时间，但是我一方面需要利用课余时间去准备考研，一方面又不是很舍得放弃追剧。	76	平时能控制住自己，适当看剧影响不大，能给我以放松	太累了，今晚看剧看到困了就去睡觉						1
4-201	男	大四	自然科学类	否	刷剧																																		我是一个剧迷，非常喜欢追剧，也经常和网友讨论剧情。就这样来到了大三，准备考研。然而考研竞争十分激烈，需要耗费大量时间和精力，并且只能用课余的时间来学习考研内容。因此我感到十分难以割舍。因为我很难逃脱追剧的诱惑和放弃收获的快乐，并且很多正在连载的剧就这么弃了也会很难受。	80	平时能控制住自己，适当看剧影响不大，能给我以放松	洗澡后就学习，困了就去睡觉	今晚看个剧好好休息一下，等明天晚上再多学习一点补回来				先学习，等周末的两天学习任务完成了再看
4-204	女	大二	社会科学类	否	刷剧																																		有很多会员和免费的网站资源 是个资深的追剧人，同时追更好多，会和人们在论坛上讨论 大三，面临毕业，想考研 但考研人内卷严重，需要全身心投入，但是一时放不下追剧的习惯还有正在追的剧	40	我要全心投入备考，决定在考上之前暂时不追剧了	洗澡后就学习，困了就去睡觉	今晚过不了多久就要睡觉了，还是学习吧	先学习，剧留着吧，也就一集发展不了多少剧情的，更新多几集再看	先学习，今晚的任务也快完成了，剧等更新多几集再看	看一看吧，反正时间不多了		1
4-206	男	大三	理工类	是	刷剧																																		有各大追剧会员，经常刷剧也回看影评剧评，看的十分认真。一晃就大三了，对未来有期待决定考研。考研人多，难考！不能追剧了。	55	平时能控制住自己，适当看剧影响不大，能给我以放松	洗澡后就学习，困了就去睡觉	今晚过不了多久就要睡觉了，还是学习吧	先学习，剧留着吧，也就一集发展不了多少剧情的，更新多几集再看	先学习，今晚的任务也快完成了，剧等更新多几集再看	学习吧，今晚时间不多了			1
4-207	女	大二	医学类	否	刷剧																																		我有很多影视软件的会员，平时追了很多剧，到了大三，面临考研的问题，打算考研，坚持了一段时间后，发现很多人都考研，竞争压力很大，另外，让自己放弃追自己喜欢的影视剧也觉得不舍。	15	平时能控制住自己，适当看剧影响不大，能给我以放松	洗澡后就学习，困了就去睡觉	今晚过不了多久就要睡觉了，还是学习吧	先学习，剧留着吧，也就一集发展不了多少剧情的，更新多几集再看	这样学习效率不太好，先看完再说吧，也就一集			1
4-209	女	研二	人文类	否	刷剧																																		有很多视频平台的会员，喜欢追剧，还喜欢和剧迷一起讨论。大三了，想考研，但考研难度大，又要放弃追剧，所以感到舍不得放弃追剧	12	平时能控制住自己，适当看剧影响不大，能给我以放松	洗澡后就学习，困了就去睡觉	今晚看个剧好好休息一下，等明天晚上再多学习一点补回来				先学习，等周末的两天学习任务完成了再看
4-211	女	大二	人文类	是	刷剧																																		我是各类视频网站的会员，很爱看剧追剧并且在论坛评论分享，但我即将进入大三，为了将来我打算努力学习考研，但备考压力大，时间少，我必须在学习和追剧中二选一，我肯定会选择减少追剧时间，将更多精力放在学习上，追剧仅作为学习的休息和奖励	90	平时能控制住自己，适当看剧影响不大，能给我以放松	今晚看个剧好好休息一下，等明天晚上再多学习一点补回来					先学习，等周末的两天学习任务完成了再看
4-213	女	研一	其他	是	刷剧																																		考研复习与追剧娱乐之间的抉择。备考是一件极其需要时间和精力的事情，生活中的大部分时间被学习占据，但追剧是自己曾经最大的乐趣之一，好看的剧不断更新，考试的时间越来越临近，两者之间该如何抉择呢？	65	平时能控制住自己，适当看剧影响不大，能给我以放松	今晚看个剧好好休息一下，等明天晚上再多学习一点补回来					看一看，周末还有两天的时间可以认真学习	1
4-214	女	大二	社会科学类	否	刷剧																																		我非常喜欢追剧，拥有各种视频的会员，也有免费观看视频的网站，资源非常丰富，但临近大三，我想要考研，但时间不多，只能利用业余和实习之外的时间学习，但又舍不得过去长久的追剧的快乐	43	平时能控制住自己，适当看剧影响不大，能给我以放松	洗澡后就学习，困了就去睡觉	今晚过不了多久就要睡觉了，还是学习吧	先学习，剧留着吧，也就一集发展不了多少剧情的，更新多几集再看	先学习，今晚的任务也快完成了，剧等更新多几集再看	学习吧，今晚时间不多了			1
4-219	女	大三	社会科学类	否	刷剧																																		我拥有很多视频会员，喜欢看剧，并且和人讨论评论。到了大三，一边是追的剧在更新，一边是考验竞争压力大。 选择：适当放下追剧，以考研为主。刷了三年剧，该认真学一年习了。	75	平时能控制住自己，适当看剧影响不大，能给我以放松	洗澡后就学习，困了就去睡觉	今晚过不了多久就要睡觉了，还是学习吧	先学习，剧留着吧，也就一集发展不了多少剧情的，更新多几集再看	今晚先好好休息看看剧吧，等明天晚上再多学习一点补回来		先学习，等周末的两天学习任务完成了再看
4-230	女	大二	自然科学类	是	刷剧																																		你拥有各种视频网站的会员，也知道各种免费下载电影和剧集的网站，平时空余时间看剧过得都很愉快。你一次会追好几个剧，看完后还会到论坛看影友的评论和分析，或者一起讨论。看剧的态度非常认真。不知不觉间就到了大三，过不了多久就要毕业，面对未来，你也是时候开始作出选择。于是你决定努力学习，通过考研到更高的平台。但是一方面，考研的人数越来越多，竞争不小，备考过程需要大量时间和精力，且只能利用课余和实习外的时间去学习，时间本来很有限;另一-方面，曾经在看剧上所收获的成就和快乐要突然放弃的话，也好像有点不太现实。另一方面，追着的剧还在更新中，让人突然放弃也好像有点不太现实。	73	平时能控制住自己，适当看剧影响不大，能给我以放松	今晚看个剧好好休息一下，等明天晚上再多学习一点补回来					先学习，等周末的两天学习任务完成了再看
4-232	女	大一	其他	否	刷剧																																		我是一名大学生，我拥有所有视频播放软件的会员，我观看了很多电影和视频，有了自己的看法，也经常在论坛和评论区发表自己的观点见解，到了大三，我开始焦虑，随着考研人数逐年增多，我想要努力拼搏，但是又不想放弃之前看剧给自己带来的转变，并且也有没有追完的剧，开始做出自己的选择，究竟是要放弃追剧这一项呢还是要继续坚持	64	平时能控制住自己，适当看剧影响不大，能给我以放松	洗澡后就学习，困了就去睡觉	今晚过不了多久就要睡觉了，还是学习吧	先学习，剧留着吧，也就一集发展不了多少剧情的，更新多几集再看	先学习，今晚的任务也快完成了，剧等更新多几集再看	学习吧，今晚时间不多了			1
4-237	女	大二	人文类	是	刷剧																																		大三前一直沉默于追剧。现在快到大三了，想要考研，但是因为考研难度大需要花费更多时间学习，娱乐时间会减少，所以是否要接受减少追剧时间。我认为我面临着即将毕业必须马上找到未来的出路的压力，会选择将大部分时间投入到考研里，减少追剧时间。毕竟考研才是头等大事，要分得清轻重。	40	平时能控制住自己，适当看剧影响不大，能给我以放松	太累了，今晚看剧看到困了就去睡觉						1
4-238	女	大一	理工类	是	刷剧																																		我拥有各个视频软件的会员，喜欢刷剧，我来到了大三，考研人数越来越多，压力越来越大，但是我追的剧还在更新中	100	我要全心投入备考，决定在考上之前暂时不追剧了	太累了，今晚看剧看到困了就去睡觉						1
4-250	女	大二	医学类	否	刷剧																																		我拥有好多视频的会员，平时喜欢看看剧，度过时光。到了大三我觉得好好学习，争取考研。可是我发现考研竞争压力非常大，我感到非常焦虑。	43	我要全心投入备考，决定在考上之前暂时不追剧了	洗澡后就学习，困了就去睡觉	今晚过不了多久就要睡觉了，还是学习吧	先学习，剧留着吧，也就一集发展不了多少剧情的，更新多几集再看	先学习，今晚的任务也快完成了，剧等更新多几集再看	学习吧，今晚时间不多了			1
4-251	女	大二	理工类	否	刷剧																																		你拥有各种视频网站的会员，也知道各种免费下载电影和剧集的网站，平时空余时间看剧过得都很愉快。你一次会追好几个剧，看完后还会到论坛看影友的评论和分析，或者一起讨论。看剧的态度非常认真。不知不觉间就到了大三，过不了多久就要毕业，面对未来，你也是时候开始作出选择。于是你决定努力学习，通过考研到更高的平台。但是一方面，考研的人数越来越多，竞争不小，备考过程需要大量时间和精力，且只能利用课余和实习外的时间去学习，时间本来很有限;另一方面，曾经在看剧上所收获的成就和快乐要突然放弃的话，也好像有点不太现实。另一方面，追着的剧还在更新中，让人突然放弃也好像有点不太现实。	93	平时能控制住自己，适当看剧影响不大，能给我以放松	今晚看个剧好好休息一下，等明天晚上再多学习一点补回来					看一看，周末还有两天的时间可以认真学习	1
4-257	女	大二	人文类	是	刷剧																																		你是一名大三学生，平时喜欢追剧，拥有各种视频网站的会员，也知道很多免费看剧或者下载影视作品的网站，在闲余时间看剧让你心情很愉快，你会同时追好几部剧，看完后会在论坛上和他人讨论剧情分享感受，但是你为了更好的前程和平台准备考研，考研人数很多，压力很大，学习时间已经是从课余时间中压缩出来的了，看剧的时间变得更加有限，但又有正在追的剧不想放弃。	65	平时能控制住自己，适当看剧影响不大，能给我以放松	洗澡后就学习，困了就去睡觉	今晚过不了多久就要睡觉了，还是学习吧	先学习，剧留着吧，也就一集发展不了多少剧情的，更新多几集再看	先学习，今晚的任务也快完成了，剧等更新多几集再看	学习吧，今晚时间不多了			1
4-261	女	大一	理工类	否	刷剧																																		我拥有所有看视频的网站会员，和所有能免费下载视频的网站。我在课余时间会追好几个剧，并且会看评论跟论坛。我看剧看得非常认真。转眼到了大三，我开始为了毕业后的前途准备，所以我打算考研，但是我只能用课余和实习之后的时间来复习，并且考研人数越来越多，竞争很激烈，我得放弃追剧，但是放弃一直以来追剧的乐趣让我有点犹豫。	80	平时能控制住自己，适当看剧影响不大，能给我以放松	今晚看个剧好好休息一下，等明天晚上再多学习一点补回来					看一看，周末还有两天的时间可以认真学习	1
4-263	女	研一	人文类	是	刷剧																																		我拥有各种视频网站的会员和看各种视频的免费网站，在学习之余，会刷剧。现在我是大三了，我要做出选择，我想要考研，但是考研的人数很多，同时刷剧又会给我带来很多快感和成就感，现在放弃又觉得很不值	74	平时能控制住自己，适当看剧影响不大，能给我以放松	今晚看个剧好好休息一下，等明天晚上再多学习一点补回来					先学习，等周末的两天学习任务完成了再看
4-264	女	研一	社会科学类	是	刷剧																																		我是一个拥有各种视频app会员、并且了解各种免费观影途径的追剧爱好者，能够同时追好几部剧。追剧的过程给我带来了巨大的快乐，我就这样沉迷追剧。直到大三的时候，我突然觉得我不能再这样颓废下去了，想要通过考研，到一个更高的平台。但一方面我放不下这种追剧的快乐，另一方面又觉得，现在正在追的几部剧还没有完结，直接放弃有些可惜。	90	我要全心投入备考，决定在考上之前暂时不追剧了	洗澡后就学习，困了就去睡觉	今晚看个剧好好休息一下，等明天晚上再多学习一点补回来				先学习，等周末的两天学习任务完成了再看
4-265	女	大一	理工类	是	刷剧																																		有各种视频网站会员，也知道免费的途径。经常同时追几部剧，会看评论，也会讨论，看剧很认真，看剧能收获愉悦。不知不觉到了大三，想准备考研，以去到更高的平台。准备好好学习复习，但是因为考研人数很多，竞争压力大，而且只能在课余或实习之外找时间学习，时间有限，再者，一下子放弃追剧的乐趣也不太现实。	85	平时能控制住自己，适当看剧影响不大，能给我以放松	太累了，今晚看剧看到困了就去睡觉						1
4-268	女	大一	社会科学类	是	刷剧																																		我非常喜欢追剧，有各种视频网站的会员，也知道如何获得免费的剧集和电影资源，我的追剧态度非常认真，在看完剧之后，会认真看其他剧友的评论和鉴赏，自己也会认真分析学习。不知不觉我来到了大三，面临着学业和生活上的压力。我决定去考研来改变自己的平台，一方面，我用自己平时的课业和实习外的时间复习考研知识，另一方面，我又不舍得放弃我的追剧爱好，而且我在追的剧集也在不断的更新。我很焦虑，不知道该怎么办。	79	平时能控制住自己，适当看剧影响不大，能给我以放松	洗澡后就学习，困了就去睡觉	今晚过不了多久就要睡觉了，还是学习吧	先学习，剧留着吧，也就一集发展不了多少剧情的，更新多几集再看	这样学习效率不太好，先看完再说吧，也就一集			1
4-270	女	大三	其他	是	刷剧																																		拥有各种视频网站的会员，也知道各种免费下载视频的网站，可以从追剧中获得快乐。会一次看比较多的剧，会去看影评和分析，还会和朋友讨论。但即将步入大三的我，该为自己以后的前途着想，面临着诸多选择。最终，通过深思熟虑，我选择了考研，以获得更好的平台。但考研人数在不断增加，竞争压力大，由于备考占用较多时间和精力，所以空余时间会少。同时，对追剧获得的快乐突然放弃貌似不太现实，且追着的剧还在更新中，让我更觉得放弃追剧不太现实。 我的选择：友友，其实我现在就是这种情况，我不会放弃追剧的，毕竟学习太苦太累，需要有让自己快乐的东西去调剂，这样不会让自己对学习产生厌恶。其次，对我而言，我可以很好地规划自己的学习和娱乐时间，做到高效学习。另外，追剧追综艺其实也是有讲究的，看一些有内涵的东西还是有好处的，可以让自己在备考的阶段不与外界脱节，可以实时更新自己的思想库嘞。希望可以帮到你们～	85	平时能控制住自己，适当看剧影响不大，能给我以放松	洗澡后就学习，困了就去睡觉	今晚过不了多久就要睡觉了，还是学习吧	这样也学不进去啊，先看完再说吧，也就一集				1
4-274	女	研一	理工类	否	刷剧																																		你拥有各种视频网站的会员。也知道各种下载电视和会员的网站，平时看剧过得很愉快。你一次会同时追好几个剧，看完还会到论坛看别人的评论和分析，或者一起讨论。看剧的态度非常认真。不知不觉就到大三了，过不了多久就要毕业，面对未来，你也是时候开始做出选择。于是你决定努力学习，通过考研到更高的平台。但是一方面，考研的人数越来越多，竞争不小，备考过程需要大量的时间和精力，而且只能利用课余和实习时间去学习，时间本来就很有限，另一方面，曾经在看剧上所收货的成就和快乐要突然放弃的话，也好像不太现实。另一方面，追着的剧还在更新中，让人突然放弃也好像有点不太现实。	30	平时能控制住自己，适当看剧影响不大，能给我以放松	洗澡后就学习，困了就去睡觉	今晚过不了多久就要睡觉了，还是学习吧	先学习，剧留着吧，也就一集发展不了多少剧情的，更新多几集再看	先学习，今晚的任务也快完成了，剧等更新多几集再看	学习吧，今晚时间不多了			1
4-275	女	大一	社会科学类	否	刷剧																																		我爱追剧，并且不知不觉来到大三，是时候选择去不去考研，首先，考研的竞争压力蛮大，其次我还要放弃追剧的快乐	65	我要全心投入备考，决定在考上之前暂时不追剧了	今晚看个剧好好休息一下，等明天晚上再多学习一点补回来					先学习，等周末的两天学习任务完成了再看
4-277	女	大四	理工类	否	刷剧																																		之前一直沉迷于追剧，对学业不是很上心，到了大三发现要考研，但放不下追剧	58	平时能控制住自己，适当看剧影响不大，能给我以放松	太累了，今晚看剧看到困了就去睡觉						1
4-286	男	大二	社会科学类	是	刷剧																																		考研与自我兴趣的矛盾，考研的障碍和对自我兴趣的纠结。立足现实，着眼于未来，当然是考研会有较好的未来，在考完研以后可以继续做自己的兴趣，文凭在整个社会的通货膨胀早已是人尽皆知，尽可能提高文凭以扩大选择范围才是明智之举	31	我要全心投入备考，决定在考上之前暂时不追剧了	洗澡后就学习，困了就去睡觉	今晚过不了多久就要睡觉了，还是学习吧	先学习，剧留着吧，也就一集发展不了多少剧情的，更新多几集再看	先学习，今晚的任务也快完成了，剧等更新多几集再看	今晚看个剧好好休息一下，等明天晚上再多学习一点补回来	先学习，等周末的两天学习任务完成了再看
4-289	女	大三	社会科学类	否	刷剧																																		我会多花时间在学业上，但是在也要注意劳逸结合，在学习疲惫之后，可以适当看剧，放松一下。	91	平时能控制住自己，适当看剧影响不大，能给我以放松	洗澡后就学习，困了就去睡觉	今晚过不了多久就要睡觉了，还是学习吧	先学习，剧留着吧，也就一集发展不了多少剧情的，更新多几集再看	先学习，今晚的任务也快完成了，剧等更新多几集再看	看一看吧，反正时间不多了		1
4-291	女	大一	医学类	否	刷剧																																		大三面对是否考研难以抉择，无法割舍舒适轻松的课余活动比如看剧却又希望能通过学习在同龄人中脱颖而出	60	我要全心投入备考，决定在考上之前暂时不追剧了	今晚看个剧好好休息一下，等明天晚上再多学习一点补回来					看一看，周末还有两天的时间可以认真学习	1
5-1	女	大四	理工类	否	刷剧																																		我拥有各种视频软件会员还有各种渠道下载免费的电影电视剧，大学三年的时间我一直沉浸在和同学讨论剧情，刷剧的快乐中，学习没有很好，但是到了大三了得需要为以后准备就需要开始考研，考研又需要很多课外空闲时间进行复习，而为了考研放弃刷剧的快乐以及自己正追了一半的剧，又很不现实	99	我要全心投入备考，决定在考上之前暂时不追剧了	今晚看个剧好好休息一下，等明天晚上再多学习一点补回来					先学习，等周末的两天学习任务完成了再看
5-2	女	大一	社会科学类	否	刷剧																																		我拥有很多视频网站的会员，也知道许多观影网站。看剧态度认真，会在网上和别人讨论剧情，在看剧中收获了很多快乐。到大三时，我决定考研。但考研的竞争不小，我的时间将分配给备考和实习，这样看剧的时间所剩无几。但突然放弃一直以来的追剧爱好对我也不太现实。	68	平时能控制住自己，适当看剧影响不大，能给我以放松	洗澡后就学习，困了就去睡觉	今晚过不了多久就要睡觉了，还是看剧吧					1
5-3	女	大二	艺术类	否	刷剧																																		我很爱看剧，会经常在论坛上讨论，但是快要毕业了，考研压力也越来越大，这时候要做出选择，但是看的剧还在更新，突然放弃也很不现实	87	平时能控制住自己，适当看剧影响不大，能给我以放松	今晚看个剧好好休息一下，等明天晚上再多学习一点补回来					看一看，周末还有两天的时间可以认真学习	1
5-4	女	大三	艺术类	否	刷剧																																		面临在认真学习与继续习惯性娱乐刷剧的选择困难	100	平时能控制住自己，适当看剧影响不大，能给我以放松	太累了，今晚看剧看到困了就去睡觉						1
5-5	男	大二	人文类	否	刷剧																																		我拥有许多家视频网站的会员，平时经常刷剧，沉迷其中不能自拔，但是快到大三了，准备要面临考研升学的重要选择，我应该是要继续看剧享受及时满足的快感呢，还是认真学习？	70	平时能控制住自己，适当看剧影响不大，能给我以放松	今晚看个剧好好休息一下，等明天晚上再多学习一点补回来					先学习，等周末的两天学习任务完成了再看
5-6	女	大四	社会科学类	是	刷剧																																		我拥有很多视频网站或软件的会员，也知道很多观影和下载的途径，在刷剧的过程中收获很多快乐。目前大三，接下来需要参加研究生考试，需要认真学习，与平时刷剧的喜好有所冲突，需要做出取舍。	85	平时能控制住自己，适当看剧影响不大，能给我以放松	今晚看个剧好好休息一下，等明天晚上再多学习一点补回来					先学习，等周末的两天学习任务完成了再看
5-7	女	大三	其他	否	刷剧																																		我喜欢追剧，有各大视频网站会员，且知道各大免费追剧渠道。我平时一次看几部剧，看完会到论坛与网友讨论。但是现在大三快毕业了，我想考研，但是如果准备考研就一方面无法继续追现在追到一半的剧，而且突然停止看剧不太现实，无法突然终止看剧的快乐和满足感；另一方面，考研竞争越来越大，加上准备时间很少，难度很大。	64	平时能控制住自己，适当看剧影响不大，能给我以放松	洗澡后就学习，困了就去睡觉	今晚过不了多久就要睡觉了，还是学习吧	先学习，剧留着吧，也就一集发展不了多少剧情的，更新多几集再看	先学习，今晚的任务也快完成了，剧等更新多几集再看	学习吧，今晚时间不多了			1
5-8	女	大二	人文类	否	刷剧																																		平时喜欢追剧，追剧带来了很多快乐。但是已经大三了马上毕业，面对考研的强大竞争。我非常纠结是继续追剧还是考研。 选择：考研	45	平时能控制住自己，适当看剧影响不大，能给我以放松	洗澡后就学习，困了就去睡觉	今晚过不了多久就要睡觉了，还是学习吧	这样也学不进去啊，先看完再说吧，也就一集				1
5-9	女	大一	人文类	否	刷剧																																		我一直在看剧，然后浑浑噩噩的到了大三，回顾大学三年，我一无所得，所以我决定考研，但是考研我就必须要放弃过去三年追剧的快乐，以及手上还在追的剧，我究竟该面临如何的抉择	84	我要全心投入备考，决定在考上之前暂时不追剧了	今晚看个剧好好休息一下，等明天晚上再多学习一点补回来					看一看，周末还有两天的时间可以认真学习	1
5-10	女	研三	医学类	否	刷剧																																		你拥有各种视频的会员，了解各种获取视频的途径，平时看剧会很满足，你会一次追好几部剧，并分享到各大论坛。研三的时候面临考研，时间很有限，只能在课余时间学习，另一方面，追剧的快乐又不舍得放弃	76	平时能控制住自己，适当看剧影响不大，能给我以放松	太累了，今晚看剧看到困了就去睡觉						1
5-11	男	大三	社会科学类	否	刷剧																																		我拥有各种视频网站会员，也知道获取免费资源的途径，平时能通过看剧获取欢乐。同时追几个剧并会通过论坛了解更多。到了大三，需要考研了，竞争激烈，并且时间有限。看剧能获得成就感和快乐，放弃追剧不现实；追的剧还在更新，放弃也不现实。	90	平时能控制住自己，适当看剧影响不大，能给我以放松	太累了，今晚看剧看到困了就去睡觉						1
5-12	女	大三	社会科学类	是	刷剧																																		大三要结束了，正在准备考研，是否需要减少看剧时间，以此来增加学习时间	75	平时能控制住自己，适当看剧影响不大，能给我以放松	太累了，今晚看剧看到困了就去睡觉						1
5-13	女	大一	理工类	否	刷剧																																		我拥有各种视频会员，了解各种下载免费资源的网站，我平时一次追好几部剧，会看剧的评论与分析，有时参与讨论，看剧态度十分认真。但是目前到了大三，我决定努力学习，准备考研。一方面，考研竞争大，备考需要大量时间精力，利用有限的时间学习。另一方面，看剧带来的快乐与成就放弃不太现实，另外，追的剧还在更新中，放弃看剧也不现实。	54	平时能控制住自己，适当看剧影响不大，能给我以放松	洗澡后就学习，困了就去睡觉	今晚过不了多久就要睡觉了，还是学习吧	先学习，剧留着吧，也就一集发展不了多少剧情的，更新多几集再看	先学习，今晚的任务也快完成了，剧等更新多几集再看	学习吧，今晚时间不多了			1
5-14	女	大三	理工类	否	刷剧																																		我有着各大平台的vip，也知道如何获取到免费的剧集。我的日常生活在刷剧中过得十分充实和愉快，并热衷于在论坛帖子上积极和人探讨剧情，交流观后感。随着大三的来临，许多人要准备考研去一个更好的平台，但是考研需要付出很多时间，会剥夺我空余刷剧的时间，我改如何做抉择。	60	我要全心投入备考，决定在考上之前暂时不追剧了	今晚看个剧好好休息一下，等明天晚上再多学习一点补回来					先学习，等周末的两天学习任务完成了再看
5-15	女	大二	医学类	否	刷剧																																		我一向喜欢追剧，有时会同时追几部剧，也会和其他剧迷交流，这给我带来了很多快乐。临近毕业，我打算考研，以获得更好的发现机会。但是近年来考研人数增多，竞争压力大，而我的学习时间不足，只能把曾经用来娱乐放松的时间用在学习上。但是我难以舍弃过去在看剧以及与其他影迷们共同谈论剧情时获得的快乐，另一方面，我在看的剧集仍在更新，突然放弃实在有点为难。	72	平时能控制住自己，适当看剧影响不大，能给我以放松	洗澡后就学习，困了就去睡觉	今晚过不了多久就要睡觉了，还是学习吧	先学习，剧留着吧，也就一集发展不了多少剧情的，更新多几集再看	先学习，今晚的任务也快完成了，剧等更新多几集再看	学习吧，今晚时间不多了			1
5-16	女	博二及以上	人文类	否	刷剧																																		同时追很多部剧，大三开始考虑未来问题。若选择考研，考研形式严峻，并且需要放弃目前追剧带来的满足感和成就感	87	平时能控制住自己，适当看剧影响不大，能给我以放松	今晚看个剧好好休息一下，等明天晚上再多学习一点补回来					先学习，等周末的两天学习任务完成了再看
5-17	女	大三	理工类	是	刷剧																																		该材料说的就是我现在的情况，大学前两年里我经常在宿舍刷剧，时间过得很快一下子就大三了，身边同学都开始准备好出路了有的考研深造，有的出国留学，也有的选择实习就业。而我没有太多的目标，初步打算考研拼一把。最近追的剧刚刚开播，很想追剧但是又想到高数老师说的话就很纠结，学习也学不下去，但是追剧又特别有罪恶感。这个学期里我去图书馆的次数变多了，追剧的时间减少了，确实感觉很怀念之前天天无忧无虑追剧的时光，但是已经六月底了，再不准备考研就晚了，本来自己高数和专业知识就学的不扎实，还不赶快准备的话考研真的没戏了。所以我打算的是规定好每天的学习时间表，专时专用，只在吃饭的时候二倍速追一追最想看的美剧，刘晓燕老师说得好，考研之后可以同时拿着手机pad电脑三个设备看n个剧，虽然我做不到完全不看，但尽量还是多多复习准备考研吧。	100	平时能控制住自己，适当看剧影响不大，能给我以放松	今晚看个剧好好休息一下，等明天晚上再多学习一点补回来					先学习，等周末的两天学习任务完成了再看
5-18	女	大一	其他	是	刷剧																																		我拥有各大视频软件的会员，也知道下载与观看视频的途径，平时喜欢刷剧娱乐。时间过得很快，马上就到了大三，开始忙了起来，一方面，要准备考研实习，而考研学习只能用实习工作以外很少的时间来完成；另一方面，追剧让我感到快乐，让我突然放弃这个爱好不太现实。	100	平时能控制住自己，适当看剧影响不大，能给我以放松	太累了，今晚看剧看到困了就去睡觉						1
5-19	女	大二	其他	是	刷剧																																		我拥有视频会员，平时非常喜欢看剧，也和身边同学分享，讨论剧情，可是我快大三了，对于考研和就业方面有困惑	41	平时能控制住自己，适当看剧影响不大，能给我以放松	今晚看个剧好好休息一下，等明天晚上再多学习一点补回来					先学习，等周末的两天学习任务完成了再看
5-20	男	大三	理工类	是	刷剧																																		拥有许多视频平台会员，也有网站，一直以来热爱追剧，一次追好几部，看完以后认真评论评分等，转眼到了大三，要面临考研等压力，鉴于是否追剧纠结	85	平时能控制住自己，适当看剧影响不大，能给我以放松	今晚看个剧好好休息一下，等明天晚上再多学习一点补回来					看一看，周末还有两天的时间可以认真学习	1
5-21	女	研二	人文类	是	刷剧																																		我作为大三学生，过不了多久即将面临毕业，我决定努力学习，准备考研，但考研竞争压力大，备考需要时间和精力，然而我很喜欢追剧并有免费看剧的渠道，我追着的剧还在更新中，又不想因为考研而放弃。	92	平时能控制住自己，适当看剧影响不大，能给我以放松	今晚看个剧好好休息一下，等明天晚上再多学习一点补回来					先学习，等周末的两天学习任务完成了再看
5-22	男	大一	医学类	是	刷剧																																		我拥有各种视频网站的会员,也知道各种免费下载电影和剧集的网站,平时空余时间看剧过得都很愉快。我一次会追好几个剧,看完后还会到论坛看影友的评论和分析,或者一起讨论。看剧的态度非常认真。不知不觉间就到了大三,过不了多久就要毕业,面对未来,我也是时候开始作出选择。于是我决定努力学习,通过考研到更高的平台。但是一方面,考研的人数越来越多,竞争不小,备考过程需要大量时间和精力,且只能利用课余和实习外的时间去学习,时间本来很有限;另一方面,曾经在看剧上所收获的成就和快乐要突然放弃的话,也好像有点不太现实。另一方面,追着的剧还在更新中,让人突然放弃也好像有点不太现实。	37	平时能控制住自己，适当看剧影响不大，能给我以放松	洗澡后就学习，困了就去睡觉	今晚过不了多久就要睡觉了，还是学习吧	先学习，剧留着吧，也就一集发展不了多少剧情的，更新多几集再看	先学习，今晚的任务也快完成了，剧等更新多几集再看	学习吧，今晚时间不多了			1
5-23	女	大三	社会科学类	否	刷剧																																		我到了大三要进行考研了，竞争很大，我需要利用课余时间进行学习，时间有限，我放弃之前看的剧不太现实，放弃正在追的剧也不太现实	72	我要全心投入备考，决定在考上之前暂时不追剧了	洗澡后就学习，困了就去睡觉	今晚过不了多久就要睡觉了，还是学习吧	先学习，剧留着吧，也就一集发展不了多少剧情的，更新多几集再看	这样学习效率不太好，先看完再说吧，也就一集			1
5-24	男	研三	理工类	否	刷剧																																		我拥有各种视频网站会员，也掌握各种电视资源，沉迷其中，很开心度过，不知不觉我就大三临近毕业，临近毕业有些焦虑，我觉得考研更上一层楼，但是压力不小，我想看剧来缓解，又怕浪费时间	49	平时能控制住自己，适当看剧影响不大，能给我以放松	洗澡后就学习，困了就去睡觉	今晚过不了多久就要睡觉了，还是学习吧	先学习，剧留着吧，也就一集发展不了多少剧情的，更新多几集再看	这样学习效率不太好，先看完再说吧，也就一集			1
5-25	女	大三	人文类	是	刷剧																																		我已经大三，要利用空余时间考研，压力很大，但是我也喜欢追剧，电视剧在更新，又不能放弃电视剧带给我的快乐	80	平时能控制住自己，适当看剧影响不大，能给我以放松	太累了，今晚看剧看到困了就去睡觉						1
5-26	女	大一	理工类	是	刷剧																																		我拥有了很多影会员，也知道很多免费看影剧的渠道和网站;现在我已经是大三了，有意向要选择考研，但是考研竞争大并且需要很多时间和精力去准备，同时我正在追的影剧也更新了	80	平时能控制住自己，适当看剧影响不大，能给我以放松	今晚看个剧好好休息一下，等明天晚上再多学习一点补回来					先学习，等周末的两天学习任务完成了再看
5-27	女	大二	社会科学类	否	刷剧																																		我拥有各种视频网站的会员，也知道免费下载电影的网站。一次追好几个剧，看完后还会到论坛看影友的评论和分析。到了大三是时候开始作出选择。决定努力学习，但是一方面，考研竞争不小，备考过程需要大量时间和精力，且只能利用课余和实习外的时间去学习。另一方面，要放弃在看剧上收获的快乐也不现实	76	平时能控制住自己，适当看剧影响不大，能给我以放松	今晚看个剧好好休息一下，等明天晚上再多学习一点补回来					先学习，等周末的两天学习任务完成了再看
5-28	女	高中及以下	其他	否	刷剧																																		我有各种视频网站的会员，资源充足，看剧非常愉快。看剧态度非常认真，不仅会看影评还会参与讨论。大三了，我准备考研，竞争人数多，我必须花很多时间学习，可是我放弃不了追剧。	60	平时能控制住自己，适当看剧影响不大，能给我以放松	洗澡后就学习，困了就去睡觉	今晚过不了多久就要睡觉了，还是学习吧	先学习，剧留着吧，也就一集发展不了多少剧情的，更新多几集再看	先学习，今晚的任务也快完成了，剧等更新多几集再看	学习吧，今晚时间不多了			1
5-29	女	研三	人文类	否	刷剧																																		1.我平时通过刷剧获得快乐感和满足感 2.我现在大三，面临考研问题、实习问题和个人生活问题 3.考研人数越来越多，竞争越来越大，需要付出更多的精力和时间去获取成功，但实习外的时间又很有限 4.我想考研，但是我又想刷剧获得快乐，这种时间安排产生了冲突	39	平时能控制住自己，适当看剧影响不大，能给我以放松	今晚看个剧好好休息一下，等明天晚上再多学习一点补回来					先学习，等周末的两天学习任务完成了再看
5-30	女	大三	理工类	否	刷剧																																		我选择考研，但是我之前一直是以看剧为乐，拥有各大视频网站会员，乐于分享讨论观后感想，但是面对考研，我的时间和精力有限，所以可能要放弃追剧，这个在实际可能不现实，但又与考研的计划冲突。	80	我要全心投入备考，决定在考上之前暂时不追剧了	今晚看个剧好好休息一下，等明天晚上再多学习一点补回来					先学习，等周末的两天学习任务完成了再看
5-31	女	大一	理工类	否	刷剧																																		我拥有各种视频网站的会员，也知道各种免费下载电影和剧影的网站，平时空余时间看剧过得很愉快，一次性我会追好几部剧	74	我要全心投入备考，决定在考上之前暂时不追剧了	洗澡后就学习，困了就去睡觉	今晚过不了多久就要睡觉了，还是看剧吧					1
5-32	女	大四	理工类	否	刷剧																																		平时热爱追剧并常在网上交流剧情感想，转眼到了大三，为了未来决定考研。而考研竞争激烈，备考需要大量时间和经历，且得在课业和实习外进行。这样一来会挤占看剧的时间，而放弃看剧也不容易。	50	平时能控制住自己，适当看剧影响不大，能给我以放松	今晚看个剧好好休息一下，等明天晚上再多学习一点补回来					先学习，等周末的两天学习任务完成了再看
5-33	女	研二	艺术类	是	刷剧																																		我拥有各种视频网站的会员,也知道各种免费下载电影和剧集的网站，每一次会追好几个剧,看完后还会和别人讨论，我看剧的态度非常认真。现在我到了大三,过不了多久就要毕业,面对未来,我也是时候开始作出选择。于是我决定考研，但是一方面,考研的人数越来越多,竞争不小,备考过程需要大量时间和精力,且只能利用R和实习的时间去学习,时间本来很有限;另一方面,曾经在看剧上所收获的成就和快乐要突然放弃的话,也好像有点不太现实。	33	我要全心投入备考，决定在考上之前暂时不追剧了	洗澡后就学习，困了就去睡觉	今晚过不了多久就要睡觉了，还是学习吧	先学习，剧留着吧，也就一集发展不了多少剧情的，更新多几集再看	这样学习效率不太好，先看完再说吧，也就一集			1
5-34	男	大一	理工类	否	刷剧																																		我是一名爱追剧的学生，拥有各种追剧资源，平常空余时间追剧很愉快，一次也会追好几个剧，平常也经常看论坛网友的评论和分析，偶尔也会参与讨论，看剧的态度非常认真。不知不觉到了大三，面对未来，我希望通过努力考研，进入更高的平台，但是，考研竞争压力大，备考需要大量的时间和精力，我时间有限，感觉放弃在追剧上的成就和快乐不太现实，另一方面，追的剧也还在更新，放弃不现实。我的选择是暂时放弃追剧，安心考研。	75	我要全心投入备考，决定在考上之前暂时不追剧了	洗澡后就学习，困了就去睡觉	今晚过不了多久就要睡觉了，还是学习吧	先学习，剧留着吧，也就一集发展不了多少剧情的，更新多几集再看	先学习，今晚的任务也快完成了，剧等更新多几集再看	学习吧，今晚时间不多了			1
5-35	女	大四	人文类	是	刷剧																																		我爱看剧，有各大视频会员，平时喜欢和别人讨论剧情，大三到了，我开始备战考研，没有那么多时间追剧了，虽然没有那么多时间追剧了，但是我还是会在周末抽出几个小时追剧来放松自己，劳逸结合	80	平时能控制住自己，适当看剧影响不大，能给我以放松	今晚看个剧好好休息一下，等明天晚上再多学习一点补回来					先学习，等周末的两天学习任务完成了再看
5-36	女	研二	医学类	否	刷剧																																		我很喜欢看剧，但是现在大三了，压力很大，既有学业压力，又有实习，还有准备考研，但是如果让我放弃看剧，我又不想。面对这种情况，我会尽量挤出时间去学习，利用好碎片化的时间，在学习之余，也要注意劳逸结合，看看剧。	85	我要全心投入备考，决定在考上之前暂时不追剧了	洗澡后就学习，困了就去睡觉	今晚过不了多久就要睡觉了，还是学习吧	这样也学不进去啊，先看完再说吧，也就一集				1
5-37	女	大三	其他	是	刷剧																																		你拥有各种视频的会员，喜欢看剧，但是你是大三学生，即将要毕业，也可能考研，考研的人数越来越多，竞争力大，备考时间少，可能需要课外的时间和实习外的时间复习，中途放弃也很可惜，可是喜欢的剧又正在更新，放弃考研时间有点不现实。	68	平时能控制住自己，适当看剧影响不大，能给我以放松	太累了，今晚看剧看到困了就去睡觉						1
5-38	女	大二	其他	否	刷剧																																		我沉浸在刷剧的快乐中，不知不觉来到大三阶段，进入大三我面临考研的压力，考研人数越来越多，我需要努力学习才能脱颖而出。因此，我也需要在我的时间安排上放弃一些娱乐安排，比如刷剧，但是这是带给我生活很大满足感的一部分。根据我的实际情况，如果我下定决心考研，必然是要全身心投入其中，刷剧可以作为我劳逸结合中的项目，但不可过度放纵。如果我控制不了自己，我应该努力放弃这一项目。	95	我要全心投入备考，决定在考上之前暂时不追剧了	太累了，今晚看剧看到困了就去睡觉						1
5-39	女	大三	社会科学类	否	刷剧																																		你是各大视频网站的会员，知道很多下载视频的网站，你会去论坛看影评，也会和朋友讨论，日子过得很愉快，不知不觉到了大三，你准备考研，但是一方面，考研需要很多时间，需要挤实习和学习之余，另一方面你还有很多剧正在更新中，你放不下看剧带来的爽感	90	平时能控制住自己，适当看剧影响不大，能给我以放松	太累了，今晚看剧看到困了就去睡觉						1
5-40	女	大二	理工类	是	刷剧																																		我拥有各种视频网站会员，也知道各种免费下载电视剧的网站，平时一有时间就刷剧，看的很开心愉快，并且在看完后会到论坛写影评或者讨论剧情，过的很开心。但是转眼之间到了大三，马上就要毕业，面对未来我决定努力学习通过考研获得更高平台，但是考研的人数越来越多，竞争压力也不小。所以备课需要花费大量精力，并且只能利用课余和实习外的时间，而且突然放弃曾经获得的成就和快乐有点不现实而且还在追喜欢的剧	100	平时能控制住自己，适当看剧影响不大，能给我以放松	今晚看个剧好好休息一下，等明天晚上再多学习一点补回来					先学习，等周末的两天学习任务完成了再看
5-41	女	博一	人文类	否	刷剧																																		我是个爱看剧的学生，看剧看的非常认真，会在论坛跟别人分享剧情进行讨论，在看剧过程中十分快乐，一次会追多个剧，甚至充了视频平台的会员看剧。但是大三为了更好的前途，想要考研，但是无法割舍看剧的快乐，剧还在更新，难以放弃看剧安心考研	100	我要全心投入备考，决定在考上之前暂时不追剧了	今晚看个剧好好休息一下，等明天晚上再多学习一点补回来					看一看，周末还有两天的时间可以认真学习	1
5-42	女	大四	人文类	是	刷剧																																		你拥有很多视频会员，平时刷剧很愉快。你一次会追好几个剧,看完后会和朋友一起讨论。看剧的态度非常认真。到了大三,过不了多久就要毕业,面对未来,你也是时候开始作出选择。于是决定通过考研到更高的平台。但是考研的人数越来越多,竞争不小,备考过程需要大量时间和精力,且只能利用课余和实习外的时间去学习.另一方面,曾经在看剧上所收获的成就和快乐要突然放弃,另一方面,追着的剧还在更新中,让人突然放弃也很难受.	88	平时能控制住自己，适当看剧影响不大，能给我以放松	太累了，今晚看剧看到困了就去睡觉						1
5-43	女	大一	社会科学类	否	刷剧																																		我是一名喜欢追剧的大学生，平常有很多视频网站会员，每天各种各样的剧。不知不觉来到了考研的时候，我迎来了备考的压力。一方面课程很多，压力很大，我只能利用课余的时间去备考。但另一方面，我又不愿意放弃追剧带来的欢乐。我很矛盾。	80	平时能控制住自己，适当看剧影响不大，能给我以放松	太累了，今晚看剧看到困了就去睡觉						1
5-44	男	大二	人文类	是	刷剧																																		我在看视频中能够得到满足和快乐，即将毕业，你决定考研到更高的平台，但是考研需要花费你大量的时间和精力，需要你放弃追剧。	73	我要全心投入备考，决定在考上之前暂时不追剧了	洗澡后就学习，困了就去睡觉	今晚过不了多久就要睡觉了，还是学习吧	这样也学不进去啊，先看完再说吧，也就一集				1
5-45	女	大二	艺术类	否	刷剧																																		我有许多看剧的资源和会员，到了大三要做出选择，一方面要考研另一方面要放弃更新中的剧，还要放弃追剧获得的快乐。但是我选择考研。	85	平时能控制住自己，适当看剧影响不大，能给我以放松	太累了，今晚看剧看到困了就去睡觉						1
5-46	女	大二	自然科学类	是	刷剧																																		我会放弃追剧，安心准备考研 但在空闲时间会偶尔看一下剧放松	80	平时能控制住自己，适当看剧影响不大，能给我以放松	太累了，今晚看剧看到困了就去睡觉						1
5-47	女	大四	医学类	是	刷剧																																		有哪些视频的会员，大三将至对未来的规划，如何通过刷剧来调节自己的生活，如何缓解自己的压力	40	平时能控制住自己，适当看剧影响不大，能给我以放松	洗澡后就学习，困了就去睡觉	今晚过不了多久就要睡觉了，还是学习吧	先学习，剧留着吧，也就一集发展不了多少剧情的，更新多几集再看	先学习，今晚的任务也快完成了，剧等更新多几集再看	学习吧，今晚时间不多了			1
5-48	女	大四	理工类	否	刷剧																																		喜欢看剧，看剧认真，喜欢分享看后感。大三面临选择，苦逼考研还是继续快乐的看剧	80	平时能控制住自己，适当看剧影响不大，能给我以放松	太累了，今晚看剧看到困了就去睡觉						1
5-49	男	大二	人文类	否	刷剧																																		我有各个平台的会员和各种渠道获取视频资源。我花大量时间看剧并与他人评论分享。不知不觉时间到了大三，我想通过考研到更好的平台，但是突然放下刷剧带来的成就和快乐让我觉得会很不适应，很突然。	83	我要全心投入备考，决定在考上之前暂时不追剧了	洗澡后就学习，困了就去睡觉	今晚过不了多久就要睡觉了，还是学习吧	这样也学不进去啊，先看完再说吧，也就一集				1
5-50	男	研一	人文类	是	刷剧																																		大一到大三看剧，到大三需要在看剧这个娱乐方式和考研这个学习方面做出取舍	75	我要全心投入备考，决定在考上之前暂时不追剧了	今晚看个剧好好休息一下，等明天晚上再多学习一点补回来					先学习，等周末的两天学习任务完成了再看
5-51	女	大二	理工类	是	刷剧																																		我拥有各种视频网站的会员，也拥有各种资源，刷剧追剧使我十分快乐，不知不觉就到了大三，考研的人数越来越多，竞争十分大，我想要备考，就要利用实习和学习之外的时间，但是追的剧一直在更新，追剧的快乐就会少很多 我会选择暂时放弃追剧，专心备考，等考完试再追剧	50	我要全心投入备考，决定在考上之前暂时不追剧了	洗澡后就学习，困了就去睡觉	今晚过不了多久就要睡觉了，还是学习吧	先学习，剧留着吧，也就一集发展不了多少剧情的，更新多几集再看	先学习，今晚的任务也快完成了，剧等更新多几集再看	学习吧，今晚时间不多了			1
5-52	女	大二	社会科学类	否	刷剧																																		我平时追剧很快乐，甚至会一次追好几个剧，在论坛上和人讨论，但是要大三了，得考研，不得不放弃追剧，但是突然放弃追剧又有点困难	44	平时能控制住自己，适当看剧影响不大，能给我以放松	洗澡后就学习，困了就去睡觉	今晚过不了多久就要睡觉了，还是看剧吧					1
5-53	女	大四	人文类	否	刷剧																																		有网站会员，会从不同渠道免费下载，一次性追好几部剧，看剧态度很认真，看完后还会进行讨论。现在到大三了，准备要考研，考研竞争激烈，追剧变得不现实起来，但是不追剧就相当于放弃一份快乐，而且现在追的剧还没更完。	70	我要全心投入备考，决定在考上之前暂时不追剧了	洗澡后就学习，困了就去睡觉	今晚过不了多久就要睡觉了，还是看剧吧					1
5-54	女	大四	社会科学类	是	刷剧																																		我喜欢看剧而且有资源，但是面临激烈的考研竞争中，不知道何去何从	67	我要全心投入备考，决定在考上之前暂时不追剧了	洗澡后就学习，困了就去睡觉	今晚过不了多久就要睡觉了，还是学习吧	先学习，剧留着吧，也就一集发展不了多少剧情的，更新多几集再看	先学习，今晚的任务也快完成了，剧等更新多几集再看	学习吧，今晚时间不多了			1
5-55	女	大四	医学类	否	刷剧																																		你拥有各种视频网站的会员，也知道各种免费下载电影和剧集的网站，平时空余时间看剧过得都很愉快。你一次会追好几个剧，看完后还会到论 坛看影友的评论和分析，或者一起讨论。 看剧的态度非常认真。不知不觉间就到了大三，过不了多久就要毕业，面对未来，你也是时候开始作出选择。于是你决定努力学习，通过考研到更高的平台。但是一方面，考研的人数越来越多，竞争不小，备考过程需要大量时间和精力，且只能利用课余和实习外的时间去学习，时间本来很有限;另一方面，曾经在看剧.上所收获的成就和快乐要突然放弃的话，也好像有点不太现实。另一方面，追着的剧还在更新中，让人突然放弃也好像有点不太现实。	80	平时能控制住自己，适当看剧影响不大，能给我以放松	今晚看个剧好好休息一下，等明天晚上再多学习一点补回来					看一看，周末还有两天的时间可以认真学习	1
5-56	女	大三	理工类	否	刷剧																																		你我拥有各种视频的会员，也知道各种免费下载电影和剧集的网站，平时看剧获得了快乐。一次性追好多剧，看评论和分析，或者一起讨论。看剧的态度非常认真。不知不觉间就到了大三，过不了多久就要毕业，面对未来，你也是时候开始作出选择。于是你决定努力学习，通过考研到更高的平台。但是-方面，考研的人数越来越多，竞争不小，备考过程需要大量时间和精力，且只能利用课余和实习外的时间去学习，时间本来很有限;另一-方面，曾经在看剧上所收获的成就和快乐要突然放弃的话，也好像有点不太现实。另一方面，追着的剧还在更新中，让人突然放弃也好像有点不太现实。	74	平时能控制住自己，适当看剧影响不大，能给我以放松	太累了，今晚看剧看到困了就去睡觉						1
5-57	女	博二及以上	其他	是	刷剧																																		我马上要来到大三并准备考研，刷剧让我获得极大满足，让我忽然放弃刷剧也不太现实，但是考研需要专心复习	76	平时能控制住自己，适当看剧影响不大，能给我以放松	太累了，今晚看剧看到困了就去睡觉						1
5-58	女	高中及以下	其他	是	刷剧																																		我现在是一名大三学生，面对即将毕业带来的社会压力，我决定考研，但是考研意味着课余时间的我不能刷剧，无法像以前一样体会到刷剧带来的快乐，我在艰难的抉择中选择了备战考研	80	我要全心投入备考，决定在考上之前暂时不追剧了	洗澡后就学习，困了就去睡觉	今晚过不了多久就要睡觉了，还是学习吧	先学习，剧留着吧，也就一集发展不了多少剧情的，更新多几集再看	先学习，今晚的任务也快完成了，剧等更新多几集再看	学习吧，今晚时间不多了			1
5-59	女	大一	人文类	否	刷剧																																		以前一直沉迷于追剧，甚至追的很有心得体会，转眼间到了大三，面临毕业和考研，我不知道该怎么办了	36	平时能控制住自己，适当看剧影响不大，能给我以放松	太累了，今晚看剧看到困了就去睡觉						1
5-60	男	大三	人文类	是	刷剧																																		我很爱看剧，有很多视频网站的会员，而且有很多免费的视频网站，我能够从追剧中获得放松和很大的满足，并且还会去各种影视论坛中看评论，参加评论。但是时间过得很快，一下大三了，要考虑考研了，但是时间很紧，只能在课余和实习之余去学习，看剧更没有时间了，该怎么取舍看剧的爱好呢。	70	平时能控制住自己，适当看剧影响不大，能给我以放松	今晚看个剧好好休息一下，等明天晚上再多学习一点补回来					先学习，等周末的两天学习任务完成了再看
5-61	女	大二	社会科学类	是	刷剧																																		喜欢看剧，有各大视频网站会员，也知道免费资源网站。认真追剧，乐于分享讨论。大三面临着考研的压力，但是又不想将自己的爱好舍弃。	80	平时能控制住自己，适当看剧影响不大，能给我以放松	洗澡后就学习，困了就去睡觉	今晚看个剧好好休息一下，等明天晚上再多学习一点补回来				先学习，等周末的两天学习任务完成了再看
5-62	女	研二	人文类	否	刷剧																																		本人追剧爱好者，是多个视频网站会员，也有很多网站资源，看完聚集之后喜欢在论坛与他人交流讨论。本人大三准备考研，考研人数多压力大，只能在课余和实习时间之外复习备考，但又不愿放弃追剧带来的乐趣和满足感。	76	平时能控制住自己，适当看剧影响不大，能给我以放松	洗澡后就学习，困了就去睡觉	今晚过不了多久就要睡觉了，还是学习吧	先学习，剧留着吧，也就一集发展不了多少剧情的，更新多几集再看	先学习，今晚的任务也快完成了，剧等更新多几集再看	学习吧，今晚时间不多了			1
5-63	女	大一	理工类	否	刷剧																																		我拥有各种视频网站的会员，平时空余时间看剧很愉快得都很愉快。我一次会追好几个剧，看完后还会到论坛看影友的评论和分析，或者一起讨论。看剧的态度非常认真。不知不觉间就到了大三，过不了多久就要毕业，面对未来，我也是时候开始作出选择。于是我决定努力学习，通过考研到更高的平台。但是一方面，考研的人数越来越多，竞争不小，备考过程需要大量时间和精力，且只能利用课余和实习外的时间去学习，时间本来很有限;另一方面，曾经在看剧上所收获的成就和快乐要突然放弃的话，也好像有点不太现实。另一方面，追着的剧还在更新中，让人突然放弃也好像有点不太现实。	66	平时能控制住自己，适当看剧影响不大，能给我以放松	今晚看个剧好好休息一下，等明天晚上再多学习一点补回来					看一看，周末还有两天的时间可以认真学习	1
5-64	女	大二	理工类	是	刷剧																																		我非常沉浸在刷剧的喜悦中，拥有各大视频网站的会员，但是马上就要大三了，面临着人生道路的选择，我决心考研到更高的平台，一方面考研需要放弃刷剧的快乐，一方面考研的不确定因素太多，时间成本很高，另一方面追的剧也正在更新，我不想放弃，我十分纠结，但是最终我决定去考研。	50	平时能控制住自己，适当看剧影响不大，能给我以放松	洗澡后就学习，困了就去睡觉	今晚过不了多久就要睡觉了，还是学习吧	先学习，剧留着吧，也就一集发展不了多少剧情的，更新多几集再看	先学习，今晚的任务也快完成了，剧等更新多几集再看	学习吧，今晚时间不多了			1
5-181	女	研一	社会科学类	否	刷剧																																		你拥有各大视频网站的会员，熟知各个免费视频播放网站的网址，日常沉迷刷剧，刷剧期间会与网友等交流剧情、结局等，分享追剧体验和感悟。大三下学期的时候，你承受着准备考研的压力，想考上好的研究生意味着激烈的竞争，意味着你必须将用于追剧的时间投注于学习备考之上。	60	平时能控制住自己，适当看剧影响不大，能给我以放松	洗澡后就学习，困了就去睡觉	今晚过不了多久就要睡觉了，还是看剧吧					1
5-182	女	大一	理工类	是	刷剧																																		我拥有各种会员，也知道一些免费的资源，我一直追剧，还同时追几部剧，当我大三了，我想考验我，可是考研人数很多，压力很大，平时课余时间少，同时放弃追剧很困难，而且有的剧正在更新	89	平时能控制住自己，适当看剧影响不大，能给我以放松	太累了，今晚看剧看到困了就去睡觉						1
5-183	女	大三	人文类	否	刷剧																																		刷剧刷的很快乐，但在考研和追剧之间纠结，想要认真准备考研，又不想放弃追剧	93	平时能控制住自己，适当看剧影响不大，能给我以放松	洗澡后就学习，困了就去睡觉	今晚过不了多久就要睡觉了，还是看剧吧					1
5-184	男	大四	医学类	是	刷剧																																		我有各个视频网站的会员，也知道各种免费看各种视频的网站，平时没事做的时候会看剧感觉很愉快。我一次会看好多个剧，看完以后还会去论坛去看看影友的评论，时间过得好快我已经到了大三，马上就大四了，就要毕业了，面对未来，我觉得到了做出选择的时候了，于是我决定开始努力学习，考研的人数很多，面对很大的压力，得付出足够的时间与精力，只能用课余时间和闲暇之余去看剧，时间本来就有限，一方面，在剧上收获的快乐突然放弃的话，不现实，另一方面，追的剧还在持续更新中，突然放弃也不太现实	93	我要全心投入备考，决定在考上之前暂时不追剧了	洗澡后就学习，困了就去睡觉	今晚过不了多久就要睡觉了，还是学习吧	先学习，剧留着吧，也就一集发展不了多少剧情的，更新多几集再看	先学习，今晚的任务也快完成了，剧等更新多几集再看	学习吧，今晚时间不多了			1
5-185	女	大四	社会科学类	是	刷剧																																		我很喜欢看剧，精通各种看剧平台，还会写影评以及和朋友写影评，总之我对看剧各种认真，但快大三了我很迷茫最后决定考研，很纠结，一方面考研越来越难，我没有多余精力去看剧，但是看剧又是我的快乐源泉难以割舍，还以一方面是看剧突然中断会让我很不爽	60	平时能控制住自己，适当看剧影响不大，能给我以放松	洗澡后就学习，困了就去睡觉	今晚过不了多久就要睡觉了，还是学习吧	先学习，剧留着吧，也就一集发展不了多少剧情的，更新多几集再看	这样学习效率不太好，先看完再说吧，也就一集			1
5-186	女	大一	医学类	是	刷剧																																		我平时很爱追剧也有许多平台的资源，但随着学业压力的增大我开始考虑升学考研。不过长久以来追剧的习惯让我感到难以花更多的时间专注学习，心中也很不情愿放弃追剧而备考。	71	平时能控制住自己，适当看剧影响不大，能给我以放松	今晚看个剧好好休息一下，等明天晚上再多学习一点补回来					先学习，等周末的两天学习任务完成了再看
5-65	女	大二	理工类	否	刷剧																																		你有很多视频网站的会员，喜欢刷剧。但是现在大三，要毕业了，打算考研，所以要努力学习。但一方面考研竞争大，且只能利用课余时间学习，另一方面又不想放弃追剧，因为追剧使你快乐。	75	平时能控制住自己，适当看剧影响不大，能给我以放松	太累了，今晚看剧看到困了就去睡觉						1
5-187	女	大一	其他	是	刷剧																																		我是一个在校大学生，平时热爱追剧，有各种网站会员和各种影视剧的资源，平时追完剧我还会去论坛一起去讨论剧情，非常的认真。不知不觉大三了，面对未来我决定选择考研，可是考研人数越来越多，竞争越来越大，备考要花很多精力，而且都是在课余时间或者实习外的时间，非常的有限。同时还要放弃我喜爱的追剧，追的剧还正在更新，放弃有点不现实	81	平时能控制住自己，适当看剧影响不大，能给我以放松	洗澡后就学习，困了就去睡觉	今晚过不了多久就要睡觉了，还是学习吧	先学习，剧留着吧，也就一集发展不了多少剧情的，更新多几集再看	先学习，今晚的任务也快完成了，剧等更新多几集再看	学习吧，今晚时间不多了			1
5-188	女	大四	其他	是	网购																		33	依旧选择考研，本校排名不错，考研可以锦上添花，即使最后没考上在学校同市里寻找工作也较轻松，若要二战家人也支持	平时能控制住自己，看一看测评和了解下新商品也是没事的，而且还能给我带来快乐	C.(先加入去，每天玩完后多学习一会儿就好了)					B.刚刚已经开心过了，继续多学一会把时间补回来			1	有	因为没有学习会让我感到焦虑，担心开不上研，心存内疚	1h	彷徨
5-189	女	大二	人文类	否	网购																		88	我是一个很喜欢网购的人，每个月都会花很多钱在上面，但是我又很精打细算，喜欢看各种测评 。然后我看到了一件很喜欢的衣服，但是太贵了，所以我把它加入购物车。随着时间的推移，我大三了，我想要去考研，到达一个更高的平台，但是考研的人好多，我要花很多时间和精力去备考，本来时间就很有限，现在更加没时间了，如果让我放弃网购，省出时间的话，又好像不太现实。	平时能控制住自己，看一看测评和了解下新商品也是没事的，而且还能给我带来快乐	C.(先加入去，每天玩完后多学习一会儿就好了)					B.刚刚已经开心过了，继续多学一会把时间补回来			1	有	感觉时间浪费出去了，又是无所事事的一天	1h	失落
5-190	男	大二	人文类	是	网购																		66	在大三因为需要考研而去担心是否能满足自己日常娱乐需求	我要全心投入备考，决定在考上之前绝不把时间金钱精力用来剁手了！	B.“反正一年就这么一次，来吧”						1			没有	因为虽然可能耽误了考研的准备，但是还是抢到红包买到了自己心仪的东西		快乐
5-66	女	大一	艺术类	是	网购																		44	你每个月都花很多钱购物上，且为了能使花出去的钱最值得，你还会去花时间在看各种测评和做各种商品的对比。最近正好看中了一件漂亮衣服但舍不得买，于是收藏加购物车。不知不觉间就到了大三，过不了多久就要毕业，面对未来，你也是时候开始作出选择。于是你决定努力学习，通过考研到更高的平台。但是一方面，考研的人数越来越多，竞争不小，备考过程需要大量时间和精力，且只能利用课余和实习外的时间去学习，时间本来很有限；另一方面，你习惯于网购带来的乐趣，要突然放弃的话，也好像有点不太现实。	平时能控制住自己，看一看测评和了解下新商品也是没事的，而且还能给我带来快乐	A.“不了啦，要花时间学习呢”	B.“好啊，反正最近也正想要买东西了，赚点儿红包”					1			没有	因为我想买的东西减了不少，感到很开心		愉快
5-67	女	大一	理工类	是	网购																		83	我每个月会花费很多钱在购物上，为了使花出的钱最值得，我会花时间在看各种测评和做各种商品比较。最近看中了一件漂亮的衣服但舍不得买，收藏加入了购物车。到了大三，就要毕业了，面对未来，也要开始做出选择。于是决定努力学习，参加考研达到更高的平台。但是一方面考研人数越来越多，竞争大，备考过程需要大量时间和精力，而且只能利用课余和实习外的时间去学习，时间有限，另一方面，习惯于网购带来的乐趣，要突然放弃有点不太现实	平时能控制住自己，看一看测评和了解下新商品也是没事的，而且还能给我带来快乐	A.“不了啦，要花时间学习呢”	A.“不啦不啦，加入后又怎么会受得住诱惑”	A.“不啦，我想今年先不参与了”	A.“不啦不啦，加入后又怎么会受得住诱惑”	A.反正一年一次，今年不参与，明年还可以继续参与的			1		没有	因为决定要考研就要把重心放到学习上，关于双十一，每年都有嘛，购物也是什么时候都可以的，考研是那个时间段最紧张的任务		每天都按时上课，课余时间备考考研，学到新知识收获新东西，感觉向成功又迈进了一步，很充足，很开心，很有成就感
5-68	男	大三	艺术类	是	网购																		62	在网购时遇见了一件喜欢的衣服，于是收藏加关注，转眼到了大三，学习更加忙碌要忙着考研的，但是不想放弃网购的乐趣。	平时能控制住自己，看一看测评和了解下新商品也是没事的，而且还能给我带来快乐	C.(先加入去，每天玩完后多学习一会儿就好了)					B.刚刚已经开心过了，继续多学一会把时间补回来			1	没有	考研学习与自己的兴趣爱好并不冲突，在生活中要学会劳逸结合	1h	愉快
5-69	女	大二	理工类	是	网购																		37	我每个月都花很多钱在购物上，而且为了能使花出去的钱最值得，我还会去花时间在看各种测评和做各种商品的对比。最近正好看中了一件漂亮衣服但舍不得买，于是收藏加购物车。到了大三，我决定努力学习考研。但是备考过程需要大量时间和精力，只能利用课余和实习外的时间去学习，时间很有限。而我习惯于网购带来的乐趣，要突然放弃的话，也好像有点不太现实。	平时能控制住自己，看一看测评和了解下新商品也是没事的，而且还能给我带来快乐	C.(先加入去，每天玩完后多学习一会儿就好了)					A.白天上班也累了，休息吧	1			没有	只是一天而已	1h	平静
5-70	女	大二	人文类	是	网购																		60	我喜欢网购，经常在网上看一些物品的测试以便在相同价位买到更值当的物品。大二的时候看上了一件漂亮衣服，但是由于价格有点贵，先将其加入了购物车，但并没有购买。大三的时候面临考研和就业的抉择。想考研但是一方面考研人数越来越多，竞争不小，其次时间太紧，要在实习和学习的业余时间来进行考研的学习。另一方面已经习惯了网购乐趣的我，突然要为了一件事情放弃网购也有点不现实。 答：我会选择放弃网购，卸掉。全心复习	我要全心投入备考，决定在考上之前绝不把时间金钱精力用来剁手了！	A.“不了啦，要花时间学习呢”	A.“不啦不啦，加入后又怎么会受得住诱惑”	C.先加入去，每天玩完后多学习一会儿就好			A.白天上班也累了，休息吧	1			有	禁不住诱惑，其实一开始就知道再优惠也不会优惠多少，但是朋友一再劝说，就很难拒绝，一参与进去就浪费了不少时间	>2h	失落
5-71	男	大一	社会科学类	是	网购																		25	我是一名热爱网购的大学生，在大学低年级时时常用网购来获取心理的满足感。但是到了大三学业压力增大，面临考研的现实问题，我可能要放弃经常在我网购上花费时间的习惯。我有点担忧这是否可行。	平时能控制住自己，看一看测评和了解下新商品也是没事的，而且还能给我带来快乐	A.“不了啦，要花时间学习呢”	A.“不啦不啦，加入后又怎么会受得住诱惑”	A.“不啦，我想今年先不参与了”	A.“不啦不啦，加入后又怎么会受得住诱惑”	A.反正一年一次，今年不参与，明年还可以继续参与的			1		没有	考研明显是一件人生大事，选择了就要全力以赴认真对待。		简单
5-72	女	大四	人文类	是	网购																		20	我是一个喜欢网购的大学生，平时会在网购和看测评上花很多钱和时间。最近我看上了一件漂亮衣服但舍不得买。到大三的时候，我需要在实习和上课之外的时间努力备考，可以用来网购的时间少了很多，但我又难以放弃网购这一兴趣。	平时能控制住自己，看一看测评和了解下新商品也是没事的，而且还能给我带来快乐	C.(先加入去，每天玩完后多学习一会儿就好了)					B.刚刚已经开心过了，继续多学一会把时间补回来			1	没有	因为在享受爱好的同时没有耽误工作和学习，也没有疏远朋友。	0.5h	苦中作乐
5-73	女	大一	社会科学类	否	网购																		81	每个月我都会花很多钱在购物上，为了让性价比更高，还会花很多时间在看各种产品测评和对比上。最近看中一件漂亮衣服，但不舍得买，于是收藏加购物车。不知不觉到了大三，是时候为未来做打算。我决定考研去更好的平台，但考研难度不小，人数很多，竞争激烈，备考需要大量时间精力，且时间很有限。而且我已习惯网购的乐趣，一时间难以改变。	平时能控制住自己，看一看测评和了解下新商品也是没事的，而且还能给我带来快乐	C.(先加入去，每天玩完后多学习一会儿就好了)					B.刚刚已经开心过了，继续多学一会把时间补回来			1	没有	既拿了红包也有学习	1h	愉快
5-74	女	大一	社会科学类	否	网购																		9	每个月都花很多钱购物上,还会去花时间在看各种测评和做各种商品的对比。最近正好看中了一件漂亮衣服但舍不得买,于是收藏加购物车，过不了多久就要毕业,面对未来,你也是时候开始作出选择。于是你决定努力学习,通过考研到更高的平台。备考过程需要大量时间和精力,且只解 利用课余和实习外的时间去学习,时间本来很有限; 习惯于网购带来的乐趣,要突然放弃的话,也好像有点不太现实。	我要全心投入备考，决定在考上之前绝不把时间金钱精力用来剁手了！	A.“不了啦，要花时间学习呢”	A.“不啦不啦，加入后又怎么会受得住诱惑”	A.“不啦，我想今年先不参与了”	A.“不啦不啦，加入后又怎么会受得住诱惑”	A.反正一年一次，今年不参与，明年还可以继续参与的			1		没有	如果让自己放松一次就会有下一次，要抵制住诱惑。		焦虑
5-75	女	大三	其他	是	网购																		32	到了大三，我需要好好学习准备考研，需要花费大量时间和精力，网购会浪费时间但是又无法拒绝网购	平时能控制住自己，看一看测评和了解下新商品也是没事的，而且还能给我带来快乐	C.(先加入去，每天玩完后多学习一会儿就好了)					B.刚刚已经开心过了，继续多学一会把时间补回来			1	没有	因为我觉得我都兼顾没有浪费时间而且好好学习了	0.5h	愉快
5-76	女	大三	医学类	是	网购																		75	我非常喜欢网购，经常看衣服和一些测评，并且把产品加入购物车收藏夹，但是又舍不得买，我是一名大三学生，快毕业了学习压力很大，想要进入新的更好的平台，放弃这个爱好也不太可能	平时能控制住自己，看一看测评和了解下新商品也是没事的，而且还能给我带来快乐	A.“不了啦，要花时间学习呢”	A.“不啦不啦，加入后又怎么会受得住诱惑”	A.“不啦，我想今年先不参与了”	A.“不啦不啦，加入后又怎么会受得住诱惑”	A.反正一年一次，今年不参与，明年还可以继续参与的			1		没有	应该放弃的时候就得放弃		愉快充实
5-77	女	大二	人文类	否	网购																		100	我每月花费很多时间和精力在网购上，最近看了一件很漂亮和心仪的衣服，但由于没钱只能加购物车。然后转眼到了大三即将毕业，我打算考研到达更高的平台，也意味着我之后要花费时间和精力去备考和学习。面临着是否放弃网购的难题。	平时能控制住自己，看一看测评和了解下新商品也是没事的，而且还能给我带来快乐	C.(先加入去，每天玩完后多学习一会儿就好了)					B.刚刚已经开心过了，继续多学一会把时间补回来			1	没有	我不仅学习了也同时得到了放松	1h	快乐充实
5-78	男	研一	社会科学类	否	网购																		100	我喜欢购物，并且为此去对比，做测评。一天喜欢一件大衣，收藏加购，到了大三，突然放弃也不可能	我要全心投入备考，决定在考上之前绝不把时间金钱精力用来剁手了！	C.(先加入去，每天玩完后多学习一会儿就好了)					B.刚刚已经开心过了，继续多学一会把时间补回来			1	没有	因为我有梦想	1h	愉快
5-79	女	大一	理工类	是	网购																		70	我每次都会花很多钱来购物，为了让我买的东西性价比最高，我每次都会花大量的时间看各种测评对比，有一件很漂亮的裙子一直收藏但不舍得买，到了大三，要准备考研了，由于考研竞争很大，需要大量的时间精力，之前的网购带来的乐趣让我无法完全放弃	平时能控制住自己，看一看测评和了解下新商品也是没事的，而且还能给我带来快乐	C.(先加入去，每天玩完后多学习一会儿就好了)					A.白天上班也累了，休息吧	1			有	因为我在逃避学习，选择低级的趣味	2h	失落
5-80	女	大四	社会科学类	是	网购																		75	我喜欢网购，但不舍得买一条裙子，加在了购物车里，现在大三，很迷茫，想考研，但觉得压力好大	平时能控制住自己，看一看测评和了解下新商品也是没事的，而且还能给我带来快乐	A.“不了啦，要花时间学习呢”	B.“好啊，反正最近也正想要买东西了，赚点儿红包”					1			没有	学习最重要是效率		有遗憾但对明天仍有希望
5-81	女	大四	社会科学类	否	网购																		83	我很喜欢网购带来的满足感。大三临近毕业，我准备考研，但是也意识到考研压力很大。我需要充分利用课余时间来努力学习。但是网购又是我的兴趣爱好。我认为两者不矛盾，网购可以当做学习后的放松，也不需要很多时间。	平时能控制住自己，看一看测评和了解下新商品也是没事的，而且还能给我带来快乐	C.(先加入去，每天玩完后多学习一会儿就好了)					B.刚刚已经开心过了，继续多学一会把时间补回来			1	没有	没必要把自己绷得太紧	1h	劳逸结合
5-82	女	研一	人文类	否	网购																		33	喜欢网购，买漂亮衣服，测评，考研，复习，时间不足。	平时能控制住自己，看一看测评和了解下新商品也是没事的，而且还能给我带来快乐	C.(先加入去，每天玩完后多学习一会儿就好了)					B.刚刚已经开心过了，继续多学一会把时间补回来			1	没有	自己的选择	0.5h	无感
5-83	女	大一	理工类	否	网购																		68	我可能会减少相应的在网络世界的时间，多花时间在提升自己能力方面	我要全心投入备考，决定在考上之前绝不把时间金钱精力用来剁手了！	A.“不了啦，要花时间学习呢”	A.“不啦不啦，加入后又怎么会受得住诱惑”	A.“不啦，我想今年先不参与了”	A.“不啦不啦，加入后又怎么会受得住诱惑”	A.反正一年一次，今年不参与，明年还可以继续参与的			1		没有	因为我已经进入考研阶段了，不能多花时间在考试范围之外		愉快
5-84	男	大一	理工类	是	网购																		56	我喜欢购物，为了买到好东西还会去看好多测评，最近看到一个好物品，但太贵就收藏到购物车，大三了，临近毕业，想去考研提升自己，放弃购物又不太现实。	平时能控制住自己，看一看测评和了解下新商品也是没事的，而且还能给我带来快乐	C.(先加入去，每天玩完后多学习一会儿就好了)					B.刚刚已经开心过了，继续多学一会把时间补回来			1	没有	得到了自己想要的	1h	愉快
5-85	女	大四	其他	是	网购																		35	喜欢一件衣服没买加购物车了。准备考研需花费大量时间但是喜欢购物，想减少购物时间。	平时能控制住自己，看一看测评和了解下新商品也是没事的，而且还能给我带来快乐	B.“反正一年就这么一次，来吧”						1			没有	劳逸结合		愉快
5-86	女	大三	其他	否	网购																		70	我爱网购，但是现在大三了，会耽误很多时间看测评和对比，现在我要考虑是考研	平时能控制住自己，看一看测评和了解下新商品也是没事的，而且还能给我带来快乐	A.“不了啦，要花时间学习呢”	C.先加入去，每天玩完后多学习一会儿就好了				B.刚刚已经开心过了，继续多学一会把时间补回来			1	有	还是会耽误一点时间	0.5h	一般吧平静
5-87	男	大四	理工类	是	网购																		100	喜欢购物 收藏加入购物车 不知不觉到了大三 面临考研 但又有压力 人太多 但又舍不得放弃购物带来的乐趣 很纠结	平时能控制住自己，看一看测评和了解下新商品也是没事的，而且还能给我带来快乐	C.(先加入去，每天玩完后多学习一会儿就好了)					B.刚刚已经开心过了，继续多学一会把时间补回来			1	没有	因为我劳逸结合 既获得快乐 也获取知识	1h	愉快
5-88	女	研二	社会科学类	否	网购																		84	我喜欢网购，并花大量时间看各种商品的测评与对比。不知不觉我已经大三，要面临毕业的选择。我想通过考研进入更高的平台，但是一方面考研人数越来越多，竞争越来越大；另一方面，准备考研意味着我将不能花费太多的时间在购物上面。	平时能控制住自己，看一看测评和了解下新商品也是没事的，而且还能给我带来快乐	C.(先加入去，每天玩完后多学习一会儿就好了)					A.白天上班也累了，休息吧	1			有	双十一每年都有，而且平时商品也有打折活动，但是考研一年只有一次机会	>2h	失落
5-89	女	大三	理工类	是	网购																		45	大三了，为了提高学历，我想要考研，但是每天都很忙，不仅要实习还要自己利用课外时间准备考研，而我喜欢网购，没有足够的时间，但是要我放弃网购也是一件很难的事	平时能控制住自己，看一看测评和了解下新商品也是没事的，而且还能给我带来快乐	A.“不了啦，要花时间学习呢”	A.“不啦不啦，加入后又怎么会受得住诱惑”	A.“不啦，我想今年先不参与了”	A.“不啦不啦，加入后又怎么会受得住诱惑”	A.反正一年一次，今年不参与，明年还可以继续参与的			1		没有	考研到一个更好的平台，对自己终身受益，比一味地游戏要重要的多，考上研究生了，这样的机会还有很多，要是因为这个没考上自己回后悔，而且当前的任务学习才是最重要的事		平常
5-90	女	研一	其他	是	网购																		86	我喜欢购物。每个月花很多钱在购物或者各种测评上，看上一件漂亮衣服舍不得买，不知不觉到了大三忙于学习，竞争力不小，所以没有多少时间购物，马上要研一了。好像突然放弃了网购这个爱好，有点不太适应	平时能控制住自己，看一看测评和了解下新商品也是没事的，而且还能给我带来快乐	C.(先加入去，每天玩完后多学习一会儿就好了)					B.刚刚已经开心过了，继续多学一会把时间补回来			1	没有	自己的选择自己接受	2h	累
5-91	女	大一	理工类	是	网购																		100	内容：我喜欢网购，看中了一个漂亮的连衣裙，把它加入了购物车。随着时间的流逝，转眼就到了大三做选择的时候，而自己选择努力学习考研，因为考研这条路，竞争压力大，选择的人很多，所以需要花费很多课余的时间，甚至还要把自己来源于网购的快乐没有了。	平时能控制住自己，看一看测评和了解下新商品也是没事的，而且还能给我带来快乐	C.(先加入去，每天玩完后多学习一会儿就好了)					A.白天上班也累了，休息吧	1			有	每一次对自己放纵之后，总是有会感到愧疚	>2h	难过
5-92	女	大三	理工类	是	网购																		51	我喜欢购物，并且会加入购物车货比三家，但到了大三面临考研，所以会在喜欢的事物和考研之间做选择。	平时能控制住自己，看一看测评和了解下新商品也是没事的，而且还能给我带来快乐	A.“不了啦，要花时间学习呢”	A.“不啦不啦，加入后又怎么会受得住诱惑”	A.“不啦，我想今年先不参与了”	A.“不啦不啦，加入后又怎么会受得住诱惑”	A.反正一年一次，今年不参与，明年还可以继续参与的			1		没有	目标坚定		正常
5-93	女	大三	理工类	否	网购																		76	你每个月都花很多钱购物上，且为了能使花出去的钱最值得，你还会去花时间在看各种测评和做各种商品的对比。最近正好看中了一件漂亮衣服但舍不得买，于是收藏加购物车。不知不觉间就到了大三，过不了多久就要毕业，面对未来，你也是时候开始作出选择。于是你决定努力学习，通过考研到更高的平台。但是一方面，考研的人数越来越多，竞争不小，备考过程需要大量时间和精力，且只能利用课余和实习外的时间去学习，时间本来很有限;另一方面，你习惯于网购带来的乐趣，要突然放弃的话,也好像有点不太现实。	平时能控制住自己，看一看测评和了解下新商品也是没事的，而且还能给我带来快乐	A.“不了啦，要花时间学习呢”	A.“不啦不啦，加入后又怎么会受得住诱惑”	A.“不啦，我想今年先不参与了”	A.“不啦不啦，加入后又怎么会受得住诱惑”	A.反正一年一次，今年不参与，明年还可以继续参与的			1		没有	学习与购物之间，我选择前者。		愉快
5-94	女	大三	医学类	是	网购																		100	我很会网购 Z做攻略一件衣服我很喜欢一直到大三 然后我又决定开始考研 但是觉得放弃又不太现实	我要全心投入备考，决定在考上之前绝不把时间金钱精力用来剁手了！	A.“不了啦，要花时间学习呢”	C.先加入去，每天玩完后多学习一会儿就好了				B.刚刚已经开心过了，继续多学一会把时间补回来			1	没有	因为我既学习了又满足了我的购物欲	1h	愉快
5-95	女	大三	人文类	否	网购																		80	我一直以来都会花很多时间网购和看商品测评，进行对比，即将毕业我面临考研，娱乐的时间不富裕，不能像以前一样把许多时间投入到网购中，所以现在我面临学业和是否该放弃网购的冲突。	平时能控制住自己，看一看测评和了解下新商品也是没事的，而且还能给我带来快乐	B.“反正一年就这么一次，来吧”						1			有	耽误学习时间会很焦虑，担心被别人超过		焦虑
5-96	女	大三	理工类	否	网购																		65	我喜欢网购 看中了一件衣服舍不得买 大三了又要考研 竞争压力很大 要权衡	我要全心投入备考，决定在考上之前绝不把时间金钱精力用来剁手了！	A.“不了啦，要花时间学习呢”	A.“不啦不啦，加入后又怎么会受得住诱惑”	A.“不啦，我想今年先不参与了”	A.“不啦不啦，加入后又怎么会受得住诱惑”	A.反正一年一次，今年不参与，明年还可以继续参与的			1		没有	考上研究生有工资		愉快
5-97	女	大二	艺术类	是	网购																		80	我会选择考研，来提升自己，这是我目前的规划	平时能控制住自己，看一看测评和了解下新商品也是没事的，而且还能给我带来快乐	C.(先加入去，每天玩完后多学习一会儿就好了)					B.刚刚已经开心过了，继续多学一会把时间补回来			1	没有	劳逸结合是适当的，如果有太大的负罪感，会造成心理上个复习上的影响	1h	愉快
5-98	女	大三	理工类	是	网购																		75	我喜欢网购，为了钱花的值，我会看很多测评以取得最高性价比，但是现在决定要考研，时间不能浪费在购物上，所以要斟酌。我的情况的话，我会以考研为主，闲余时间才会去关注购物的事，但是重大的购物节还是会话一丢丢时间来挑东西滴。	平时能控制住自己，看一看测评和了解下新商品也是没事的，而且还能给我带来快乐	B.“反正一年就这么一次，来吧”						1			有	因为感觉没有把握主次，考研才是比较重要的人生大事		懊悔
5-99	女	大三	自然科学类	是	网购																		50	我大三，喜欢网购。但是现在面临着考研，所以需要放弃网购爱好。	平时能控制住自己，看一看测评和了解下新商品也是没事的，而且还能给我带来快乐	A.“不了啦，要花时间学习呢”	A.“不啦不啦，加入后又怎么会受得住诱惑”	A.“不啦，我想今年先不参与了”	B.“好啊，反正最近也正想要买东西了，赚点儿红包”			1			有	时间浪费了		一般
5-100	女	大三	理工类	否	网购																		95	我每月都花很多钱购物，还会在各种app上看测评。最近看中了一件衣服但舍不得买，就收藏加购物车，决定通过考研开始自己到更好的平台，但考研竞争越来越大，备考需要大量时间精力，时间也很有限，但我习惯于网购带来的乐趣，要突然放弃不太现实。	平时能控制住自己，看一看测评和了解下新商品也是没事的，而且还能给我带来快乐	A.“不了啦，要花时间学习呢”	B.“好啊，反正最近也正想要买东西了，赚点儿红包”					1			有	耽误学习了，不值得		烦躁
5-101	女	大二	理工类	是	网购																		85	习惯购物减轻压力，有一件心怡的衣服加入了购物车，到了大三在课余时间准备考研，要权衡学习与购物之间的关系	平时能控制住自己，看一看测评和了解下新商品也是没事的，而且还能给我带来快乐	C.(先加入去，每天玩完后多学习一会儿就好了)					B.刚刚已经开心过了，继续多学一会把时间补回来			1	没有	确实得到了红包，用于购买自己需要的东西	0.5h	有愉快也有慌张
5-102	女	研一	人文类	是	网购																		75	每个月都花很多钱购物上，会去花时间在看各种测评和做各种商品的对比。正好看中了一件漂亮衣服但舍不得买，于是收藏加购物车。到了大三，过不了多久就要毕业	平时能控制住自己，看一看测评和了解下新商品也是没事的，而且还能给我带来快乐	C.(先加入去，每天玩完后多学习一会儿就好了)					B.刚刚已经开心过了，继续多学一会把时间补回来			1	没有	生活充实，兑换红包，可以买考研资料，更便宜了了	1h	愉快
5-103	女	大一	医学类	是	网购																		39	每个月花很多钱在购物上，各种对比价格。看上了一个裙子，收藏加购。大三了，准备考研，时间有限，但是不太习惯放弃网购。	平时能控制住自己，看一看测评和了解下新商品也是没事的，而且还能给我带来快乐	C.(先加入去，每天玩完后多学习一会儿就好了)					A.白天上班也累了，休息吧	1			有	因为网购而没有学习	1.5h	后悔
5-104	女	大二	理工类	是	网购																		50	我喜欢花很多钱在购物上，然后我在购物之前会进行不同的测试和对对比。有一次我看到了喜欢的一件裙子很久了，因为比较贵所以收藏起来了，没有购买。接下来就进入大三了，面对即将大学毕业，我面临着就业的困难，想通过考研去更高的平台。但是需要花费课余的时间和实习之外的时间，另一方面，我喜欢通过网购来满足自己。	我要全心投入备考，决定在考上之前绝不把时间金钱精力用来剁手了！	A.“不了啦，要花时间学习呢”	B.“好啊，反正最近也正想要买东西了，赚点儿红包”					1			有	因为我觉得我的学习耽误了，我不需要那个红包反倒无所谓，学习没有按期完成就会后悔，所以一开始就好就不要了		失落的一天，好好反省一下自己，学会果断拒绝
5-105	女	大三	人文类	是	网购																		90	我热衷于网购，并且会专门花时间做测评，最近看中了一件衣服，但是舍不得买，加入了购物车，时间不知不觉已经到了大三，面对未来，决定要努力学习，但是却陷入两难，一是考验竞争力大，时间紧张，二是也不能轻易放弃网购的乐趣	我要全心投入备考，决定在考上之前绝不把时间金钱精力用来剁手了！	A.“不了啦，要花时间学习呢”	A.“不啦不啦，加入后又怎么会受得住诱惑”	A.“不啦，我想今年先不参与了”	A.“不啦不啦，加入后又怎么会受得住诱惑”	A.反正一年一次，今年不参与，明年还可以继续参与的			1		没有	考研是为了自己有更好的未来，只有现在努力了，以后才会有更多的乐趣		充实
5-106	女	大三	理工类	是	网购																		30	你每个月都花很多钱购物上，且为了能使花出去的钱最值得，你还会去花时间在看各种测评和做各种商品的对比。最近正好看中了一件漂亮衣服但舍不得买，于是收藏加购物车。不知不觉间就到了大三，过不了多久就要毕业，面对未来，你也是时候开始作出选择。于是你决定努力学习，通过考研到更高的平台。但是一方面，考研的人数越来越多，竞争不小，备考过程需要大量时间和精力，且只能利用课余和实习外的时间去学习，时间本来很有限；另一方面，你习惯于网购带来的乐趣，要突然放弃的话，好像有点不太现实。	我要全心投入备考，决定在考上之前绝不把时间金钱精力用来剁手了！	A.“不了啦，要花时间学习呢”	A.“不啦不啦，加入后又怎么会受得住诱惑”	A.“不啦，我想今年先不参与了”	A.“不啦不啦，加入后又怎么会受得住诱惑”	A.反正一年一次，今年不参与，明年还可以继续参与的			1		没有	因为我要考研，什么事情都不能阻挡		愉快
5-107	女	大四	理工类	是	网购																		70	我热爱网购，经常做测评，但是大三时，伴随着考研的到来，我将在学习上话费更多的精力，但是网购的乐趣又割舍不下	平时能控制住自己，看一看测评和了解下新商品也是没事的，而且还能给我带来快乐	A.“不了啦，要花时间学习呢”	B.“好啊，反正最近也正想要买东西了，赚点儿红包”					1			有	耽误了学习		愉悦中带点难过
5-108	女	大二	人文类	否	网购																		40	我很喜欢购物，看到漂亮衣服想买但是鉴于经济情况经常放弃并加购物车，到了大三面临考研压力，我不知道购物这项爱好是否会影响考研？	平时能控制住自己，看一看测评和了解下新商品也是没事的，而且还能给我带来快乐	A.“不了啦，要花时间学习呢”	A.“不啦不啦，加入后又怎么会受得住诱惑”	B.“好吧，今年再参与一次”				1			有	考研当然比买衣服重要		焦虑
5-109	女	大二	人文类	否	网购																		10	我每个月花很多钱网购 并且会货比三家 购物车加了件漂亮衣服但舍不得买 大三快毕业了 决定考研 但人数很多压力很大时间有限 习惯了网购要放弃又不现实	平时能控制住自己，看一看测评和了解下新商品也是没事的，而且还能给我带来快乐	B.“反正一年就这么一次，来吧”						1			有	投入产出不成正比		失落
5-110	女	大一	人文类	是	网购																		62	我是一名大一学生，我习惯通过网购来获得乐趣，一次遇到喜欢的裙子，我把它加入了购物车，不知不觉间来到了大三，我有考研的打算，但考研的人越来越多，竞争也越来越激烈，备考只能利用课余时间，我不想放弃网购带来的乐趣，突然要放弃，好像也不太现实。	平时能控制住自己，看一看测评和了解下新商品也是没事的，而且还能给我带来快乐	C.(先加入去，每天玩完后多学习一会儿就好了)					A.白天上班也累了，休息吧	1			有	觉得浪费了时间在不值得的事情上	2h	失落
5-111	女	大一	其他	否	网购																		69	我每个月都会花很多钱在网购上，并且会看很多测评和对比很多商品。我看中了一件很漂亮的衣服但是不舍得买，加进购物车。然后就到了大三，面临毕业，我想要努力学习达到更高的平台。我要在考研，需要花更多的时间去努力学习还是继续花时间享受网购带来的乐趣之间做选择。根据现在实际情况的话，我会选择花更多空余时间去学习，专心考研。	平时能控制住自己，看一看测评和了解下新商品也是没事的，而且还能给我带来快乐	A.“不了啦，要花时间学习呢”	A.“不啦不啦，加入后又怎么会受得住诱惑”	A.“不啦，我想今年先不参与了”	A.“不啦不啦，加入后又怎么会受得住诱惑”	A.反正一年一次，今年不参与，明年还可以继续参与的			1		没有	考研才是最大的事情，关系到自己的未来，其他都是小事		毫无波澜
5-112	女	大四	理工类	否	网购																		90	我每个月都会花很多钱在网购上，并且会做测评。现在我读大三，马上就要毕业了，想选择考研，但是考研需要花费很多经历呵时间；但另一方面，我很享受网购带来的快乐，不想放弃。	平时能控制住自己，看一看测评和了解下新商品也是没事的，而且还能给我带来快乐	A.“不了啦，要花时间学习呢”	C.先加入去，每天玩完后多学习一会儿就好了				B.刚刚已经开心过了，继续多学一会把时间补回来			1	有	感觉还是浪费了时间和钱	>2h	懊悔
5-113	男	大一	理工类	是	网购																		31	大学生活中花了很多钱，特别喜欢购物，平时会看各种各样的测评，我喜欢一件漂亮的衣服，但是加了购物车后买不起，大三马上结束了 我想要努力学习从而考研，考验需要花费很多时间精力，因此很少有机会实习，但我又不想放弃。我会选择暂时不购买，努力学习，等我考上研究生后再买	平时能控制住自己，看一看测评和了解下新商品也是没事的，而且还能给我带来快乐	C.(先加入去，每天玩完后多学习一会儿就好了)					B.刚刚已经开心过了，继续多学一会把时间补回来			1	没有	我获得了快乐	1h	后悔
5-114	女	大二	理工类	是	网购																		97	是一个喜欢网购的女生，在多方平台下看上了一件衣服，时间不觉到了大三，开始准备考研，考研压力大，不得不放弃一些平时的爱好去投入学习	我要全心投入备考，决定在考上之前绝不把时间金钱精力用来剁手了！	A.“不了啦，要花时间学习呢”	A.“不啦不啦，加入后又怎么会受得住诱惑”	A.“不啦，我想今年先不参与了”	C.先加入去，每天玩完后多学习一会儿就好了		B.刚刚已经开心过了，继续多学一会把时间补回来			1	没有	适当放松可以缓解考研的压力	>2h	疲倦
5-115	女	大二	人文类	否	游戏		我和同学们一起玩王者荣耀或者和平精英，在游戏中收获快乐。但是马上就要大三了，我想考研，又怕竞争太激烈，同时也舍不得游戏中的快乐。我最终会选择大三的时候争取保研，这样既可以继续念研究生，又可以继续发展同学情谊。	75	A. 平时能控制住自己，适当游戏也影响不大，而且还能放松	A.“我正准备去学习啊，迟点再玩了”	A. “不了不了，早上正是学习的好时候啊”	A.“不打了，打一局也多费时啊，打着就第两第三局了”	A. “下次一定下次一定”	A.“真的不打啦，下次有空了我约你们”			1		没有	本来就是该学习的时候，朋友如果理解我根本不会一直劝我玩游戏。		充实
5-116	女	大一	医学类	是	游戏		我经常和同学开黑打游戏，但是我即将毕业，面临着考研的问题，考研很费精力和时间，而且要放弃游戏带给我的快乐，可是如果能去一个更好的平台，暂时放弃一些东西也是值得的，所以我决定考研，暂时放弃打游戏。	100	B. 我要全心投入备考，决定在考上之前都不玩游戏了	A.“我正准备去学习啊，迟点再玩了”	A. “不了不了，早上正是学习的好时候啊”	A.“不打了，打一局也多费时啊，打着就第两第三局了”	A. “下次一定下次一定”	A.“真的不打啦，下次有空了我约你们”			1		没有	考研更重要，未来更重要，游戏带来的只是一段时间的快乐，如果现在玩游戏的话，以后回看，说不定会后悔呢		愉快，满足
5-117	男	大一	体育类	否	游戏		我是一个王者荣耀／和平精英的玩家，我技术比较好，从中找到了友谊还有很多女孩子要我带，马上大三了，我觉得我要好好学习了，但是我不知道从何开始，而且让我一下子我放下游戏也不太现实	79	A. 平时能控制住自己，适当游戏也影响不大，而且还能放松	A.“我正准备去学习啊，迟点再玩了”	A. “不了不了，早上正是学习的好时候啊”	A.“不打了，打一局也多费时啊，打着就第两第三局了”	A. “下次一定下次一定”	A.“真的不打啦，下次有空了我约你们”			1		没有	游戏可以过后在玩，但是考试没过就没机会了		充实
5-118	女	大一	艺术类	是	游戏		所以我决定在备考途中有情绪的时候打游戏来消遣，来消化。再继续努力。	58	A. 平时能控制住自己，适当游戏也影响不大，而且还能放松	A.“我正准备去学习啊，迟点再玩了”	A. “不了不了，早上正是学习的好时候啊”	A.“不打了，打一局也多费时啊，打着就第两第三局了”	A. “下次一定下次一定”	A.“真的不打啦，下次有空了我约你们”			1		有	肯定是有的啦，想打游戏，但是备考肯定更重要啦		平淡
5-119	女	研二	人文类	否	游戏		我是一名王者荣耀游戏玩家，从游戏中收获了很多快乐。大三的我面临考研的选择，但一方面考研需要付出大量的时间，我的课余时间有限，另一方面，我也有点舍不得放弃游戏带给我的快乐。 我选择放弃游戏考研。	81	A. 平时能控制住自己，适当游戏也影响不大，而且还能放松	C.先打一会游戏，下午再多学习两小时补回来					A 这种机会可不是经常能有的，和他（她）打一会儿吧	1			有	耽误了备考进度	>2h	空虚
5-120	男	大四	理工类	是	游戏		考研竞争压力很大，我需要大量时间和精力去备考，学习时间有限，同时我也放不下游戏。	57	A. 平时能控制住自己，适当游戏也影响不大，而且还能放松	A.“我正准备去学习啊，迟点再玩了”	C. 先打一会游戏，下午再多学习两小时补回来就行				B 这种机会什么时候都可以有的，下次再主动约他（她）打吧			1	没有	因为我都兼顾了，而且很充实	1h	充实
5-121	女	大三	人文类	否	游戏		考研人数很多，竞争压力大，游戏又不容易割舍。面临着考研和游戏间的矛盾。	60	A. 平时能控制住自己，适当游戏也影响不大，而且还能放松	A.“我正准备去学习啊，迟点再玩了”	A. “不了不了，早上正是学习的好时候啊”	A.“不打了，打一局也多费时啊，打着就第两第三局了”	A. “下次一定下次一定”	A.“真的不打啦，下次有空了我约你们”			1		没有	大人在权衡利弊之下会放弃游戏。		愉快
5-122	男	大三	自然科学类	是	游戏		我是一名大三的学生，是一个王者荣耀，和平精英的资深玩家，通过玩游戏来出风头，吸引同学和女生。但是快毕业了，我开始犹豫自己的未来，最终我选择了考研这条路，因为我发现游戏里的快感不现实，唯有提升自我才能实现自己的理想与价值。	70	A. 平时能控制住自己，适当游戏也影响不大，而且还能放松	A.“我正准备去学习啊，迟点再玩了”	A. “不了不了，早上正是学习的好时候啊”	A.“不打了，打一局也多费时啊，打着就第两第三局了”	A. “下次一定下次一定”	A.“真的不打啦，下次有空了我约你们”			1		没有	因为人总要去选择属于自己的那条道路，而他人的言论不能影响你。		愉快
5-123	女	大三	其他	否	游戏		我是一个王者荣耀和和平精英老玩家，在游戏中经常和同学开黑，获得快乐和友谊。现在大三，即将毕业，决心好好学习考研，但是考研竞争力大，时间有限，另一方面，如果放弃游戏中得到的快乐有点不太现实。我不太想考研，想毕业后就业。	36	A. 平时能控制住自己，适当游戏也影响不大，而且还能放松	A.“我正准备去学习啊，迟点再玩了”	A. “不了不了，早上正是学习的好时候啊”	A.“不打了，打一局也多费时啊，打着就第两第三局了”	A. “下次一定下次一定”	A.“真的不打啦，下次有空了我约你们”			1		没有	我认为游戏什么时候都可以打，但是真正能学习的时间不多，想学习的时候就要认真		愉快
5-124	男	高中及以下	理工类	是	游戏		我是一名高三大学生，经常和同学一起玩和平精英，技术不错，容易吸引一些异性的好感，最近面临考研，考研竞争压力很大并且自己不愿意失去和同学的友谊	31	A. 平时能控制住自己，适当游戏也影响不大，而且还能放松	B.“好啊，来两局”						1			没有	自己做出的选择，考虑清楚后才决定和别人打游戏的，没必要因为已经做好的决定后悔		无奈
5-125	男	大三	理工类	否	游戏		我是一名爱打手游的大三学生 面临考研 在课余时间的处理上陷入了备考和打游戏的两难之中	86	A. 平时能控制住自己，适当游戏也影响不大，而且还能放松	B.“好啊，来两局”						1			没有	考研是持久战 不能因为一天的浪费而陷入自责		愉快
5-126	男	大一	理工类	是	游戏		大概意思就是我比较喜欢玩游戏，从游戏中得到了快乐，不知不觉到了大三，这个时候需要为自己的人生做规划，考研的话，竞争很大，而且的话备考很花时间，这个时候放弃给我带来快乐的游戏可能不太现实。	49	A. 平时能控制住自己，适当游戏也影响不大，而且还能放松	A.“我正准备去学习啊，迟点再玩了”	A. “不了不了，早上正是学习的好时候啊”	A.“不打了，打一局也多费时啊，打着就第两第三局了”	A. “下次一定下次一定”	A.“真的不打啦，下次有空了我约你们”			1		没有	因为我的年龄也不小了，不能总是想着打游戏，游戏只是一个放松压力的渠道，我得为自己的人生负责，不想以后靠着打游戏生活。		愉快
5-127	男	大三	理工类	否	游戏		随着时间的推进，到了大三，一方面想要进行考研，提高自己的学历，另外一方面，不想放弃自己的游戏	71	A. 平时能控制住自己，适当游戏也影响不大，而且还能放松	A.“我正准备去学习啊，迟点再玩了”	A. “不了不了，早上正是学习的好时候啊”	A.“不打了，打一局也多费时啊，打着就第两第三局了”	A. “下次一定下次一定”	A.“真的不打啦，下次有空了我约你们”			1		没有	因为考研相比于游戏更重要，游戏只是虚拟的给不了我什么，可是考研，不但可以提高自己的学历，而且考上之后对自己以后找工作也更方便点。		愉快
5-128	男	大四	其他	否	游戏		本人喜欢王者荣耀和平精英类的游戏，平常和朋友一起开黑，也经常带妹，到了大三，犹豫学习上的困扰，觉得应该改变一下现状	44	A. 平时能控制住自己，适当游戏也影响不大，而且还能放松	C.先打一会游戏，下午再多学习两小时补回来					A 这种机会可不是经常能有的，和他（她）打一会儿吧	1			有	应为我耽误了学习，耽误了我考研	2h	比较失落
5-129	女	大三	其他	否	游戏		我是一名和平精英/王者荣耀玩家，在游戏中不仅收获了很多乐趣，还获得了友谊。现在我大三了，由于竞争激烈，想要通过考研更上一层楼。但一方面，课业压力较大，只能在学业和实习以外的时间进行考研学习，时间很紧张；另一方面，突然要割舍下游戏带给我的快乐也很困难。	60	A. 平时能控制住自己，适当游戏也影响不大，而且还能放松	A.“我正准备去学习啊，迟点再玩了”	A. “不了不了，早上正是学习的好时候啊”	A.“不打了，打一局也多费时啊，打着就第两第三局了”	A. “下次一定下次一定”	A.“真的不打啦，下次有空了我约你们”			1		没有	一旦开始游戏就很难停下来，还是就偶尔玩一玩比较好，大早上的就开始玩相当于这一上午可能都学不了什么了。		满足
5-130	男	研一	社会科学类	否	游戏		游戏老玩家，本科前三年浑浑噩噩度过，预通过考研来提升自己，一方面时间不够，需要上课以及实习，一方面玩游戏已成习惯，难以戒掉	69	A. 平时能控制住自己，适当游戏也影响不大，而且还能放松	A.“我正准备去学习啊，迟点再玩了”	C. 先打一会游戏，下午再多学习两小时补回来就行				B 这种机会什么时候都可以有的，下次再主动约他（她）打吧			1	有	学习是一个循序渐进的过程，最好不要中断	>2h	自责
5-131	女	大二	理工类	否	游戏		和平精英/王者荣耀老玩家，平时经常和同学朋友们一起开黑打游戏，既体验了游戏带来的乐趣，又收获了友谊。不知不觉间就到了大三，过不 了多久就要毕业，面对未来，你也是时候开始作出选择。于是你决定努力学习，通过考研去一-个更高的平台。但是一-方面，考研的人数越来越多，竞争不小，备考过程需要大量时间和精力，且只能利用课余和实习外的时间去学习，时间本来很有限;另一方面，曾经在游戏上所收获的快乐要突然放弃的话，也好像有点不太现实。	72	B. 我要全心投入备考，决定在考上之前都不玩游戏了	A.“我正准备去学习啊，迟点再玩了”	A. “不了不了，早上正是学习的好时候啊”	A.“不打了，打一局也多费时啊，打着就第两第三局了”	A. “下次一定下次一定”	A.“真的不打啦，下次有空了我约你们”			1		没有	因为考研是目前需要专心做的事情		充实满足，但不一定快乐
5-132	男	大二	社会科学类	是	游戏		认真复习，备战考研，尽量放弃游戏，将有限的时间都利用到学习上	85	A. 平时能控制住自己，适当游戏也影响不大，而且还能放松	A.“我正准备去学习啊，迟点再玩了”	A. “不了不了，早上正是学习的好时候啊”	B.“也行，先来一局”				1			有	感到愧疚，应该用更多时间来学习		失望
5-133	女	大一	人文类	否	游戏		在打王者认识了几个好友－ 直一起开黑，玩地开心。到大三想考研，感觉压力很大，另一方面又不想放弃游戏中的朋友和游戏带来的的快乐	70	A. 平时能控制住自己，适当游戏也影响不大，而且还能放松	A.“我正准备去学习啊，迟点再玩了”	A. “不了不了，早上正是学习的好时候啊”	B.“也行，先来一局”				1			没有	偶尔打游戏我还是挺快乐的		愉快．
5-134	女	高中及以下	其他	否	游戏		我觉得考研比较好因为虽然现在竞争激烈但是只要努力就会有收获，游戏对于我们只不过是娱乐不是生活的全部	61	A. 平时能控制住自己，适当游戏也影响不大，而且还能放松	A.“我正准备去学习啊，迟点再玩了”	A. “不了不了，早上正是学习的好时候啊”	A.“不打了，打一局也多费时啊，打着就第两第三局了”	A. “下次一定下次一定”	A.“真的不打啦，下次有空了我约你们”			1		有	诱惑太大		无聊
5-135	女	大三	社会科学类	否	游戏		我是王者荣耀 和平精英老玩家，经常和舍友开黑，不知不觉到了大三，但要面临考研，考研人数越来越多竞争激烈，我要花更多时间在考研上，又舍不得游戏带给我的快乐	80	A. 平时能控制住自己，适当游戏也影响不大，而且还能放松	A.“我正准备去学习啊，迟点再玩了”	A. “不了不了，早上正是学习的好时候啊”	A.“不打了，打一局也多费时啊，打着就第两第三局了”	A. “下次一定下次一定”	A.“真的不打啦，下次有空了我约你们”			1		没有	玩了就停不下来		充实
5-136	男	大三	理工类	否	游戏		我是一名和平精英/王者荣耀玩家，平时喜欢和朋友一起玩游戏既增加朋友之间的感情又能通过高超的技术增加异性的好感。大三面临是否考研的选择，但是考研竞争压力大，复习又只能用课余时间，还要放弃游戏，很纠结。	31	A. 平时能控制住自己，适当游戏也影响不大，而且还能放松	A.“我正准备去学习啊，迟点再玩了”	A. “不了不了，早上正是学习的好时候啊”	A.“不打了，打一局也多费时啊，打着就第两第三局了”	A. “下次一定下次一定”	A.“真的不打啦，下次有空了我约你们”			1		没有	不喜欢自己的计划被打乱		满足
5-137	女	大四	其他	是	游戏		我是是个和平精英/王者荣耀老玩家，平时会同学朋友们一起开黑打游戏，一方面体验了游戏带来的乐趣，一方面收获了友谊。到了大三马上就要毕业了，面对未来，我开始需要作出选择。因此我决定努力学习并通过考研去一个更高的平台。但是一方面，考研的人数越来越多，竞争不小，备考过程需要大量时间和精力，且只能利用课余和实习外的时间去学习，时间本来很有限;另一方面，曾经在游戏上所收获的快乐要突然放弃的话，也好像有点不太现实。	65	B. 我要全心投入备考，决定在考上之前都不玩游戏了	A.“我正准备去学习啊，迟点再玩了”	A. “不了不了，早上正是学习的好时候啊”	A.“不打了，打一局也多费时啊，打着就第两第三局了”	A. “下次一定下次一定”	A.“真的不打啦，下次有空了我约你们”			1		有	因为对游戏还是会感到心痒痒		平淡
5-138	男	高中及以下	艺术类	是	游戏		和平精英 王者荣耀老玩家 秀技术获得异性好感 不知不觉高3快毕业	96	A. 平时能控制住自己，适当游戏也影响不大，而且还能放松	B.“好啊，来两局”						1			没有	耽误学习可以重新学		愉快
5-139	女	大二	理工类	否	游戏		材料中设定的主人公喜爱打游戏（例如王者荣耀等），而现在主人公处在大三的阶段，面临着考研就业等压力，她/他想要为了前程而努力，但是他/她又不想放弃游戏带来的快乐。	54	A. 平时能控制住自己，适当游戏也影响不大，而且还能放松	A.“我正准备去学习啊，迟点再玩了”	A. “不了不了，早上正是学习的好时候啊”	A.“不打了，打一局也多费时啊，打着就第两第三局了”	A. “下次一定下次一定”	A.“真的不打啦，下次有空了我约你们”			1		没有	因为体会一下这个主人公的心情，她/他这时是想学习的。		平和
5-140	男	大三	理工类	否	游戏		选择放弃游戏，因为游戏并不能给我的技能得到提高，以学业为重。	61	B. 我要全心投入备考，决定在考上之前都不玩游戏了	A.“我正准备去学习啊，迟点再玩了”	A. “不了不了，早上正是学习的好时候啊”	A.“不打了，打一局也多费时啊，打着就第两第三局了”	A. “下次一定下次一定”	A.“真的不打啦，下次有空了我约你们”			1		没有	因为学习考研能让我未来的求职道路更好走		充实
5-141	女	大三	社会科学类	是	游戏		我是一名王者荣耀/和平精英老玩家，经常和朋友一起开黑打游戏，即收获了游戏的快乐，也收获了友谊。但到了大三，决定考研。考研竞争压力大，只能利用课余时间学习，压力很大，但又不想放弃游戏。	75	A. 平时能控制住自己，适当游戏也影响不大，而且还能放松	C.先打一会游戏，下午再多学习两小时补回来					B 这种机会什么时候都可以有的，下次再主动约他（她）打吧			1	有	玩游戏浪费了时间。	1.5h	失落，焦虑
5-142	男	大二	理工类	否	游戏		我是王者/和平精英的老玩家，平常通过游戏收获快乐，满足感，能在女生前秀秀技术也能提高异性缘。可我要大三了，打算考研去一个更好的平台，可是学业和实习压力大，想要考研只能用平常的休闲娱乐时间，让我突然放弃能获得快乐的游戏好像也不太现实	83	A. 平时能控制住自己，适当游戏也影响不大，而且还能放松	A.“我正准备去学习啊，迟点再玩了”	A. “不了不了，早上正是学习的好时候啊”	A.“不打了，打一局也多费时啊，打着就第两第三局了”	A. “下次一定下次一定”	A.“真的不打啦，下次有空了我约你们”			1		没有	原本决定去学习了，那肯定是要去。打游戏也可以放在当天晚上，学完之后的放松更令人轻松		愉悦
5-143	男	大三	理工类	是	游戏		你是个和平精英/王者荣耀老玩家，平时经常和同学朋友们一起开黑打游戏，既收获友谊，又能在女生面前秀一把游戏技术，提升异性好感。不知不觉间就到了大三，过不了多久就要毕业，面对未来，你也是时候开始作出选择。于是你决定努力学习，通过考研去一个更高的平台。但是一方面，考研的人数越来越多，竞争不小，备考过程需要大量时间和精力，且只能利用课余和实习外的时间去学习，时间本来很有限；另一方面，曾经在游戏上所收获的快乐要突然放弃的话，也好像有点不太现实。	63	A. 平时能控制住自己，适当游戏也影响不大，而且还能放松	A.“我正准备去学习啊，迟点再玩了”	A. “不了不了，早上正是学习的好时候啊”	A.“不打了，打一局也多费时啊，打着就第两第三局了”	A. “下次一定下次一定”	A.“真的不打啦，下次有空了我约你们”			1		没有	既然已经选择了后悔也无用		疲惫
5-144	男	大二	人文类	否	游戏		我经常打王者和朋友开黑，不知不觉来到了大三快到毕业之际，我决定考研为未来的工作打算，而在我考研这段期间，打游戏的时间也不断减少，打游戏获得的快乐也越来越少	86	A. 平时能控制住自己，适当游戏也影响不大，而且还能放松	A.“我正准备去学习啊，迟点再玩了”	C. 先打一会游戏，下午再多学习两小时补回来就行				B 这种机会什么时候都可以有的，下次再主动约他（她）打吧			1	没有	过去的事后悔也没用，着眼于未来才实际点	>2h	该放松就放松吧，但在睡前能回想今天复习内容，所以总的感受算充实满足吧
5-145	男	研一	理工类	是	游戏		肯定是努力学习，因为我考研时就是这样，游戏可以以后再打，抓紧考研学习才是最重要的事	48	A. 平时能控制住自己，适当游戏也影响不大，而且还能放松	A.“我正准备去学习啊，迟点再玩了”	A. “不了不了，早上正是学习的好时候啊”	A.“不打了，打一局也多费时啊，打着就第两第三局了”	A. “下次一定下次一定”	A.“真的不打啦，下次有空了我约你们”			1		没有	学习肯定充实啊		无距离
5-146	男	大四	理工类	否	游戏		你是个和平精英/王者荣耀的老玩家，平时经常和同学朋友们一起开黑打游戏，既收获友谊，又能在女生面前秀一把游戏技术，提升异性好感。不知不觉间到了大三，过不了多久就要毕业，面对未来，你也是时候开始做出选择。于是你决定努力学习，通过考研去一个更高的平台。但是一方面，考研的人数越来越多，竞争不小，备考需要大量的时间和精力，却只能利用课余和实习外的时间去学习，时间本来很有限；另一方面，曾经在游戏所收获的快乐要突然放弃的话，也好像有点不太现实。	90	A. 平时能控制住自己，适当游戏也影响不大，而且还能放松	A.“我正准备去学习啊，迟点再玩了”	A. “不了不了，早上正是学习的好时候啊”	A.“不打了，打一局也多费时啊，打着就第两第三局了”	A. “下次一定下次一定”	A.“真的不打啦，下次有空了我约你们”			1		没有	因为我离目标又进了一步。		充实，快乐。
5-147	女	大二	医学类	否	游戏		游戏让我感觉到快乐和收获了友谊，面对学习，我想考研，但是考研人数越来越多，竞争压力比较大，备考只能在课余时间进行，压力比较大，游戏方面也不想轻易放弃。	41	A. 平时能控制住自己，适当游戏也影响不大，而且还能放松	C.先打一会游戏，下午再多学习两小时补回来					B 这种机会什么时候都可以有的，下次再主动约他（她）打吧			1	没有	娱乐了也学习了	2h	快乐
5-148	男	大一	其他	是	游戏		和平精英掉帧有点严重 中端手机玩起来不是很流畅	59	A. 平时能控制住自己，适当游戏也影响不大，而且还能放松	A.“我正准备去学习啊，迟点再玩了”	A. “不了不了，早上正是学习的好时候啊”	A.“不打了，打一局也多费时啊，打着就第两第三局了”	A. “下次一定下次一定”	A.“真的不打啦，下次有空了我约你们”			1		没有	因为学习好了之后才会有更好的未来		愉快
5-149	女	高中及以下	其他	是	游戏		我是一名大三学生，是王者的老玩家，通过游戏收获了友谊，但忙于备考，缺少时间玩游戏，只能在课余时间玩，我觉得很遗憾，但一时的辛苦是为更好的未来，我会暂时减少游戏时间充分备考，然后在考试结束放纵自己一段时间弥补遗憾	78	A. 平时能控制住自己，适当游戏也影响不大，而且还能放松	C.先打一会游戏，下午再多学习两小时补回来					B 这种机会什么时候都可以有的，下次再主动约他（她）打吧			1	没有	因为我同时收获了精神上的愉悦和学习的充足	1.5h	愉快
5-150	男	大二	理工类	否	游戏		我是一个和平精英，王者荣耀玩家，平时和朋友打游戏开黑，带带女生秀技术，又能增加友谊。一下子到了大三，发现即将毕业有点急了，想要努力学习去考研，但是现在考研的人越来越多，竞争日益激烈，另一方面，又舍不得放弃游戏的乐趣	64	A. 平时能控制住自己，适当游戏也影响不大，而且还能放松	A.“我正准备去学习啊，迟点再玩了”	A. “不了不了，早上正是学习的好时候啊”	A.“不打了，打一局也多费时啊，打着就第两第三局了”	A. “下次一定下次一定”	A.“真的不打啦，下次有空了我约你们”			1		没有	放弃一次就有第二次第三次，自制力是在一次次坚持里面形成的		愉快
5-151	女	研一	人文类	否	游戏		我经常玩和平精英/王者荣耀，经常和朋友一起开黑，目前大三，想通过考研来提升自己，增加竞争力，但是考研需要大量的时间精力，游戏能带给我快乐，放弃游戏对我来说不太现实	90	A. 平时能控制住自己，适当游戏也影响不大，而且还能放松	A.“我正准备去学习啊，迟点再玩了”	A. “不了不了，早上正是学习的好时候啊”	A.“不打了，打一局也多费时啊，打着就第两第三局了”	A. “下次一定下次一定”	A.“真的不打啦，下次有空了我约你们”			1		没有	因为既然打算学习了就要去学习呀		愉快
5-152	男	大一	理工类	是	游戏		我打游戏很厉害，获得很大满足感，在大三需要考研，放弃打游戏的时间，但完全放弃并不现实	53	A. 平时能控制住自己，适当游戏也影响不大，而且还能放松	A.“我正准备去学习啊，迟点再玩了”	A. “不了不了，早上正是学习的好时候啊”	A.“不打了，打一局也多费时啊，打着就第两第三局了”	A. “下次一定下次一定”	B.这周的计划都差不多完成了，放松一下吧)		1			没有	我认为要劳逸结合，完成了计划，就可以按部就班		平淡
5-153	男	大三	艺术类	是	游戏		我喜欢玩王者荣耀，可以让我很有满足感，还可以在女朋友面前炫技，但是我想要不要考研，让我去更高的平台，但是感觉太累了，还得放下对游戏的满足感	16	A. 平时能控制住自己，适当游戏也影响不大，而且还能放松	A.“我正准备去学习啊，迟点再玩了”	A. “不了不了，早上正是学习的好时候啊”	A.“不打了，打一局也多费时啊，打着就第两第三局了”	A. “下次一定下次一定”	A.“真的不打啦，下次有空了我约你们”			1		没有	考研是我的计划一部分，看书学习给我的满足感更多		愉快
5-154	男	大一	理工类	是	游戏		我会选择好好学习考研 毕竟游戏不能拿来吃饭 只能作为娱乐	46	A. 平时能控制住自己，适当游戏也影响不大，而且还能放松	A.“我正准备去学习啊，迟点再玩了”	A. “不了不了，早上正是学习的好时候啊”	A.“不打了，打一局也多费时啊，打着就第两第三局了”	A. “下次一定下次一定”	A.“真的不打啦，下次有空了我约你们”			1		没有	游戏以后我的时间多的是 但是学习耽误了就真的耽误了		愉快
5-155	男	大二	人文类	否	游戏		就是是毕业了，游戏也是要玩的，游戏必不可少	91	A. 平时能控制住自己，适当游戏也影响不大，而且还能放松	A.“我正准备去学习啊，迟点再玩了”	A. “不了不了，早上正是学习的好时候啊”	A.“不打了，打一局也多费时啊，打着就第两第三局了”	A. “下次一定下次一定”	B.这周的计划都差不多完成了，放松一下吧)		1			有	游戏容易上头		愉快
5-156	男	大三	理工类	是	游戏		大三了比较焦虑，女生叫你一起玩游戏不好意思拒绝又更想要玩	99	A. 平时能控制住自己，适当游戏也影响不大，而且还能放松	B.“好啊，来两局”						1			有	浪费时间了		一般
5-157	男	大三	其他	否	游戏		到了大三学习成绩好，准备考研去往更好的地方	62	A. 平时能控制住自己，适当游戏也影响不大，而且还能放松	A.“我正准备去学习啊，迟点再玩了”	A. “不了不了，早上正是学习的好时候啊”	A.“不打了，打一局也多费时啊，打着就第两第三局了”	A. “下次一定下次一定”	A.“真的不打啦，下次有空了我约你们”			1		没有	因为要学习		愉快
5-158	女	大四	社会科学类	否	游戏		我是一位游戏老玩家，但在升学之际，面临游戏、实习以及备考三者的时间安排问题，一方面我希望有更多时间备考研究生，另一方面完全断掉游戏乐趣又比较困难。我将选择减少至少70%游戏时间，用于备考	77	A. 平时能控制住自己，适当游戏也影响不大，而且还能放松	A.“我正准备去学习啊，迟点再玩了”	A. “不了不了，早上正是学习的好时候啊”	A.“不打了，打一局也多费时啊，打着就第两第三局了”	A. “下次一定下次一定”	A.“真的不打啦，下次有空了我约你们”			1		没有	因为我觉得游戏带来的快乐是短期的、即时的，但是如果没有达成我的考研目标，这种快乐会被巨大的痛苦盖过		疲劳但充实
5-159	男	大三	社会科学类	是	游戏		我是一名王者荣耀或者和平精英老玩家，很享受和同学一起打游戏。但是到了大三，面临就业，考研等压力。而且考研人数越来越多，竞争超大，难度变大，我该如何抉择	88	A. 平时能控制住自己，适当游戏也影响不大，而且还能放松	A.“我正准备去学习啊，迟点再玩了”	A. “不了不了，早上正是学习的好时候啊”	A.“不打了，打一局也多费时啊，打着就第两第三局了”	A. “下次一定下次一定”	A.“真的不打啦，下次有空了我约你们”			1		没有	因为我觉得游戏可以晚上打。白天的时候我的注意力和记忆力还是比较可以的。不能把早上绝佳复习的时间浪费掉。		我觉得是愉快的。为了自己度过充实的一天愉悦，为了自己拒绝了诱惑而愉悦
5-160	男	大三	社会科学类	是	游戏		我是一个和平精英王者荣耀老玩家，平时喜欢操作，开黑，到了大三面临考研等抉择，是花时间去学习，充实自己还是放弃游戏，我会尽量克制游戏时间，另外也找时间来充实自己，学到更多的知识	64	A. 平时能控制住自己，适当游戏也影响不大，而且还能放松	A.“我正准备去学习啊，迟点再玩了”	B. “那就来两局吧”					1			没有	都是自己的本心，自己的性格所决定		平淡有点小愉快
5-161	女	大一	人文类	否	游戏		作为一名大三学生，我很喜欢打游戏，喜欢开黑王者吃鸡，但是快要考研了，又不想放弃热爱的游戏。	100	A. 平时能控制住自己，适当游戏也影响不大，而且还能放松	A.“我正准备去学习啊，迟点再玩了”	C. 先打一会游戏，下午再多学习两小时补回来就行				A 这种机会可不是经常能有的，和他（她）打一会儿吧	1			有	有些时候感觉学习时间不够用	2h	空虚
5-162	男	大二	理工类	是	游戏		我是王者荣耀或和平精英老玩家，平时和同学开黑，收货友谊又可以在女生面前表现一下游戏技术，提升异性好感。不知不觉大三了，面对未来，我也要开始新的打算，最后我决定考研去更高的平台发展，但是考研人数越来越多，竞争越来越大，备考需要大量时间和精力，只能用课余和实习外的时间学习，在游戏上收获的快了突然放弃又不太现实	76	A. 平时能控制住自己，适当游戏也影响不大，而且还能放松	A.“我正准备去学习啊，迟点再玩了”	A. “不了不了，早上正是学习的好时候啊”	B.“也行，先来一局”				1			有	因为本来就想打一局，结果打了一上午，大好时间浪费了，没有学习，离考研又远了一步		绝望
5-163	女	大一	人文类	否	游戏		我是一个游戏的老玩家，经常和朋友一起打游戏并从中获得快乐，这种情况持续到大三，于是我面临就业和考研的选择，我最后选择考研，但是竞争很大，我是否要放弃游戏带来的快乐。 我觉得在考研的期间尽量不要碰游戏，但是如果压力真的很大，可以去游戏里面解压，但是不要沉迷，最重要的是学业。	51	A. 平时能控制住自己，适当游戏也影响不大，而且还能放松	A.“我正准备去学习啊，迟点再玩了”	C. 先打一会游戏，下午再多学习两小时补回来就行				B 这种机会什么时候都可以有的，下次再主动约他（她）打吧			1	没有	因为学业和自己的前途更重要	>2h	和平
5-164	男	大三	社会科学类	否	游戏		我要毕业了，想考研去个更高的平台，但是附近考研的人越来越多，竞争越来越大，而且，我还要放弃打游戏一段时间，我好迷！	64	A. 平时能控制住自己，适当游戏也影响不大，而且还能放松	C.先打一会游戏，下午再多学习两小时补回来					A 这种机会可不是经常能有的，和他（她）打一会儿吧	1			有	我要考研，竞争又那么大，我竟然还浪费时间，我感觉再这样下去我根本考不上	>2h	迷茫
5-165	女	大二	社会科学类	是	游戏		我是一个大二学生，平时没事就和朋友一起打王者荣耀，消磨时光。时间过得很快，我马上就要到大三了，我意识到我应该要做出改变了，所以我决定要去考研。但是考研的人越来越多，竞争压力也很大，我只能用课余时间来学习。同时，要放弃曾经游戏对我带来的快乐又似乎很困难。	80	A. 平时能控制住自己，适当游戏也影响不大，而且还能放松	C.先打一会游戏，下午再多学习两小时补回来					A 这种机会可不是经常能有的，和他（她）打一会儿吧	1			有	因为我又在游戏上荒废了时间，没有学习。	>2h	疲惫
5-166	男	大二	理工类	是	游戏		我是个和平精英和王者荣耀老玩家，平时经常和同学朋友开黑玩游戏，然后到了大三了，就要毕业了，要做出选择是否要考研，考研竞争大，且费时间，如果要考研就要放弃爱玩的游戏，就有点难以选择	86	B. 我要全心投入备考，决定在考上之前都不玩游戏了	A.“我正准备去学习啊，迟点再玩了”	B. “那就来两局吧”					1			有	感觉又颓废了，没能控制自己		失落
5-167	男	大二	理工类	是	游戏		我是一名热爱王者荣耀的玩家，因为可以开黑获取快乐，也可以带妹获取异性好感。但是到了大三，要毕业了，需要考虑去向，我想好好学习考研。但是考研人数越来愈多，竞争很大，而游戏一时半会放不下	48	A. 平时能控制住自己，适当游戏也影响不大，而且还能放松	A.“我正准备去学习啊，迟点再玩了”	A. “不了不了，早上正是学习的好时候啊”	A.“不打了，打一局也多费时啊，打着就第两第三局了”	B. “那就来两局吧”			1			没有	因为这是可能性较低的事件，要是普通情况就去学习了		还好
5-168	女	大三	理工类	否	游戏		我原本是一名和平精英/王者荣耀的忠实玩家，通过游戏结交到很多好朋友，收获满满的满足感。随着时间的推移，我已经来到了大三，不能在如此玩下去，所以我做出决定，准备考研。随着考研的人数逐渐增加，竞争越来越激烈，我只能花费大量的课余时间进行考研复习，这就要求我舍去玩了这么久的游戏，放弃那么多的好朋友，真的很困难。 作为一名考研党，这时候舍去游戏是必须的，先放弃这一年，努力进行考研复习，考上之后就可以继续玩了。	60	A. 平时能控制住自己，适当游戏也影响不大，而且还能放松	A.“我正准备去学习啊，迟点再玩了”	A. “不了不了，早上正是学习的好时候啊”	A.“不打了，打一局也多费时啊，打着就第两第三局了”	A. “下次一定下次一定”	A.“真的不打啦，下次有空了我约你们”			1		没有	考上研究生之后可以把玩的时间补回来		愉快
5-169	女	大二	理工类	否	游戏		我是一个和平精英和王者荣耀老玩家，现在大三了，我想要考研，但是由于考研竞争压力太大所以要多花时间学习，时间可能不够用，但另一方面不想放弃游戏的快乐	69	A. 平时能控制住自己，适当游戏也影响不大，而且还能放松	C.先打一会游戏，下午再多学习两小时补回来					A 这种机会可不是经常能有的，和他（她）打一会儿吧	1			有	浪费时间了	>2h	失落，觉得自己浪费时间了
5-170	女	大一	其他	是	游戏		我是个王者荣耀老玩家，平时经常打游戏并且通过游戏收获了快乐和友谊，快毕业了我面临着是否考研的抉择，一方面时间有限，一方面舍不得突然放弃游戏里获得的快乐。	100	B. 我要全心投入备考，决定在考上之前都不玩游戏了	A.“我正准备去学习啊，迟点再玩了”	A. “不了不了，早上正是学习的好时候啊”	A.“不打了，打一局也多费时啊，打着就第两第三局了”	C. 先打一会游戏，下午再多学习两小时补回来		A 这种机会可不是经常能有的，和他（她）打一会儿吧	1			有	我因为一时的快乐而松下了一直紧绷的弦，而在这之后想要再绷紧就难了，并且我为此浪费了时间。	>2h	失落
5-171	男	研二	理工类	否	游戏		我是个和平精英/王者荣耀的老玩家，平常经常和朋友一起玩，既收货了友情，又可以在女生面前炫技，提升异性好感，但是我已经大三啦，想考研，去一个更好的平台，但是考研压力特别大，需要花费大量的时间，曾经在游戏方面获得的快乐，突然让我放弃，也不太现实。	80	A. 平时能控制住自己，适当游戏也影响不大，而且还能放松	A.“我正准备去学习啊，迟点再玩了”	A. “不了不了，早上正是学习的好时候啊”	A.“不打了，打一局也多费时啊，打着就第两第三局了”	A. “下次一定下次一定”	A.“真的不打啦，下次有空了我约你们”			1		没有	制定详细的计划，每天应该在完成所有计划的情况下，可以适当的放松，玩一会儿游戏		充实
5-172	男	研三	理工类	否	游戏		我是一个游戏老玩家，玩游戏既能收获友谊，又能提升异性好感。现在是大三，我决定考研。一方面，考研竞争大，需要付出时间和精力，且只能利用课余时间准备，另一方面，考研要求我放弃游戏的快乐。	85	B. 我要全心投入备考，决定在考上之前都不玩游戏了	A.“我正准备去学习啊，迟点再玩了”	A. “不了不了，早上正是学习的好时候啊”	A.“不打了，打一局也多费时啊，打着就第两第三局了”	A. “下次一定下次一定”	A.“真的不打啦，下次有空了我约你们”			1		没有	因为考研成功能带来很大的收益		满意
5-173	女	大一	理工类	是	游戏		马上大三了，要准备考研，但是在游戏上获得的快乐又不想放弃，不知道要怎么办	71	A. 平时能控制住自己，适当游戏也影响不大，而且还能放松	A.“我正准备去学习啊，迟点再玩了”	A. “不了不了，早上正是学习的好时候啊”	A.“不打了，打一局也多费时啊，打着就第两第三局了”	A. “下次一定下次一定”	A.“真的不打啦，下次有空了我约你们”			1		没有	我要对自己未来负责		开心
5-174	女	高中及以下	理工类	否	游戏		若我是一个大三学生，该努力学习以通过考研去一个更高的平台了，对于出生于普通家庭的我，这无疑是一个可能改变命运的好机会。而且，这不仅给我们提供了一个更高的平台，还有助于我们养成自律、坚定的好品质，何乐而不为？此外，游戏中收获的快乐与友谊，又何尝不能通过学习来实现，邀上好友一起努力考研，相互鼓励，互相帮助，既可以收获快乐，又可以收获友谊。	40	A. 平时能控制住自己，适当游戏也影响不大，而且还能放松	A.“我正准备去学习啊，迟点再玩了”	A. “不了不了，早上正是学习的好时候啊”	A.“不打了，打一局也多费时啊，打着就第两第三局了”	A. “下次一定下次一定”	A.“真的不打啦，下次有空了我约你们”			1		没有	根据我之前的经验，玩了游戏之后才会后悔，努力学习之后只会感到踏实和欣慰。		充实
5-175	男	大四	理工类	是	游戏		我是一个学生，很喜欢玩王者荣耀等游戏，既能交朋友又能在异性面前展示，但大三后由于考研的压力玩游戏的时间越来越少	64	A. 平时能控制住自己，适当游戏也影响不大，而且还能放松	A.“我正准备去学习啊，迟点再玩了”	A. “不了不了，早上正是学习的好时候啊”	A.“不打了，打一局也多费时啊，打着就第两第三局了”	A. “下次一定下次一定”	A.“真的不打啦，下次有空了我约你们”			1		没有	因为我是有着正当理由和目标不去打游戏		充实
5-176	女	大一	人文类	是	游戏		你是个和平精英/王者荣耀老玩家，平时经常和同学朋友们一起开黑打游戏，既体验了游戏带来的乐趣，又收获了友谊。不知不觉间就到了大三，过不了多久就要毕业，面对未来，你也是时候开始作出选择。于是你决定努力学习，通过考研去一个更高的平台。	40	A. 平时能控制住自己，适当游戏也影响不大，而且还能放松	A.“我正准备去学习啊，迟点再玩了”	A. “不了不了，早上正是学习的好时候啊”	A.“不打了，打一局也多费时啊，打着就第两第三局了”	A. “下次一定下次一定”	A.“真的不打啦，下次有空了我约你们”			1		没有	因为学习很重要		充实
5-177	男	大二	理工类	是	游戏		我是一个和平精英/王者荣耀老玩家，平时经常和同学朋友们一起开黑打游戏，既收获友谊，又能在女生面前秀一把技术，提升异性好感，不知不觉就到了大三，过不了多久就要毕业，面对未来，我也是时候开始作出选择。于是我决定努力学习，通过考研去一个更高的平台。但是以方面，考研的人数越来越多，竞争不小，备考过程需要大量的时间和精力，且只能利用课余和实习外的时间去学习，时间本来就很有效，另一方面，曾经在游戏上所获得的快乐要突然放弃的话，也好像有点不太现实。	85	A. 平时能控制住自己，适当游戏也影响不大，而且还能放松	A.“我正准备去学习啊，迟点再玩了”	A. “不了不了，早上正是学习的好时候啊”	A.“不打了，打一局也多费时啊，打着就第两第三局了”	A. “下次一定下次一定”	A.“真的不打啦，下次有空了我约你们”			1		没有	学习重要，先学习后娱乐		满足
5-178	女	大二	理工类	否	游戏		我是一个和平精英或王者荣耀的老玩家，平时经常和同学朋友一起开黑，通过游戏我拥有乐趣也收获了友谊，不知不觉到了大三，临近毕业我开始做出选择，我选择考研，但是考研人数多，压力大，竞争激烈，备考过程需要大量时间精力，只有课余和实习外时间学习，而且突然要放弃让我获得游戏的快乐好像不切实际。 不过我会尽量平衡学习与游戏，让它成为我学习之余的一点娱乐方式	60	A. 平时能控制住自己，适当游戏也影响不大，而且还能放松	A.“我正准备去学习啊，迟点再玩了”	A. “不了不了，早上正是学习的好时候啊”	A.“不打了，打一局也多费时啊，打着就第两第三局了”	A. “下次一定下次一定”	A.“真的不打啦，下次有空了我约你们”			1		没有	游戏什么时候都能打 但在这个本不充裕的时间里还是应该干正事比较重要		满足
5-179	女	大三	理工类	否	游戏		我是一个王者荣耀/和平精英的老玩家，平常经常开黑打游戏，要考研了，想通过努力学习到一个更高的平台，时间有限，要在课余时间和实习时间以外去学习，不是很想突然放弃从游戏中得到的乐趣。	64	A. 平时能控制住自己，适当游戏也影响不大，而且还能放松	A.“我正准备去学习啊，迟点再玩了”	A. “不了不了，早上正是学习的好时候啊”	A.“不打了，打一局也多费时啊，打着就第两第三局了”	A. “下次一定下次一定”	A.“真的不打啦，下次有空了我约你们”			1		没有	为了考研		充足
5-180	男	大一	理工类	是	游戏		我是一个喜欢玩游戏的大学生，但到了大三后，面对随大流考研与放弃游戏快乐的挑战，我感到很纠结	60	A. 平时能控制住自己，适当游戏也影响不大，而且还能放松	C.先打一会游戏，下午再多学习两小时补回来					B 这种机会什么时候都可以有的，下次再主动约他（她）打吧			1	没有	游戏与学习能够兼顾，既调节了心情也学习了知识，没什么好后悔的	1h	愉快
5-191	男	大一	理工类	否	游戏		劳逸结合 不要沉迷 我决定放弃 去为了得到更高的平台 去考研	36	B. 我要全心投入备考，决定在考上之前都不玩游戏了	C.先打一会游戏，下午再多学习两小时补回来					B 这种机会什么时候都可以有的，下次再主动约他（她）打吧			1	没有	能促进友谊 劳逸结合不要死读书啦	2h	挺不错 很充实 虽然没有学习 但能和朋友一起玩耍促进友谊
5-192	男	高中及以下	人文类	是	游戏		大三毕业了，自己要考一个专业，但是因为自己的课外时间很少，又要放弃自己热爱已久的游戏，有点不太现实，有点纠结	100	A. 平时能控制住自己，适当游戏也影响不大，而且还能放松	B.“好啊，来两局”						1			有	没有花时间去学习，而浪费去玩游戏		愉快
5-193	男	大三	理工类	是	游戏		大学毕业以后，选择考研还是直接入社会找份稳当的工作	4	A. 平时能控制住自己，适当游戏也影响不大，而且还能放松	C.先打一会游戏，下午再多学习两小时补回来					B 这种机会什么时候都可以有的，下次再主动约他（她）打吧			1	没有	因为我不仅学习了，还娱乐了，劳逸结合	2h	充实
5-194	女	研二	社会科学类	是	游戏		自己考研很符合描述的状态，王者荣耀老玩家，经常和同学们一起开黑，后面因为要考研不得不暂时退坑王者，为此还错过了一个周年庆皮肤，哎。	85	B. 我要全心投入备考，决定在考上之前都不玩游戏了	A.“我正准备去学习啊，迟点再玩了”	C. 先打一会游戏，下午再多学习两小时补回来就行				B 这种机会什么时候都可以有的，下次再主动约他（她）打吧			1	有	早上因为和朋友一起玩，所以下午不得不学习来弥补，最后还放弃和喜欢的人一起玩游戏的机会	>2h	轻度焦虑
5-195	男	大二	理工类	否	游戏		我是一名王者或者和平精英玩家，技术比较好，通过技术能获得女生的好感，经常和朋友们一起开黑，但是到了大三，为了获得更好的未来，想通过考研到达更高的平台，但是考研人数比较多，竞争大，所以需要花很多时间，但是自己空余时间比较少，平时玩的游戏要突然放下来也不现实	43	A. 平时能控制住自己，适当游戏也影响不大，而且还能放松	A.“我正准备去学习啊，迟点再玩了”	C. 先打一会游戏，下午再多学习两小时补回来就行				A 这种机会可不是经常能有的，和他（她）打一会儿吧	1			没有	因为我本是一个不喜欢后悔的人，做了一般来说都不会后悔，我会之后去弥补	>2h	焦虑
5-196	男	大一	理工类	是	游戏		我是一名和平精英/王者荣耀玩家 平时爱打游戏 有操作 能惊艳男同学吸引女同学 来到了大三 面临找工作还是考研 考研需要话费大量时间与精力 空余时间都要学习 怎么选择 当然是选择不考研 因为考研很难 而且就我本人而言学起来比较吃力 不如应届找工作	51	A. 平时能控制住自己，适当游戏也影响不大，而且还能放松	B.“好啊，来两局”						1			有	虽然玩游戏时很开心 但打乱了自己的计划 使得学习又落下了很多		后悔
5-197	女	大四	社会科学类	是	游戏		我是个王者荣耀/和平精英老玩家，平常爱和朋友一起打游戏，既收获快乐，又收获友谊。但我如今大三了，是时候为未来做出规划和选择，我决定考研去往一个更高的平台。但考研竞争压力越来越大，报考人数年年增加，自己备考时间又不充分，只能在实习和课余时间外准备，而且突然要我放弃游戏带来的快乐又不太现实。	73	A. 平时能控制住自己，适当游戏也影响不大，而且还能放松	A.“我正准备去学习啊，迟点再玩了”	A. “不了不了，早上正是学习的好时候啊”	A.“不打了，打一局也多费时啊，打着就第两第三局了”	A. “下次一定下次一定”	A.“真的不打啦，下次有空了我约你们”			1		没有	两者相比，考研更重要		充实
5-198	男	大一	理工类	否	游戏		我会选择考研这条路，游戏的话终究是娱乐而已，现在快乐了以后就快乐不了了。我会加油考研，而且现在的学习成绩个人觉得也挺好。	44	B. 我要全心投入备考，决定在考上之前都不玩游戏了	C.先打一会游戏，下午再多学习两小时补回来					B 这种机会什么时候都可以有的，下次再主动约他（她）打吧			1	没有	因为快乐与学习双收。	1.5h	愉快
5-199	男	大一	医学类	否	游戏		我喜欢打游戏，到了大三想要考研，但很迷茫。 我会放弃游戏	43	B. 我要全心投入备考，决定在考上之前都不玩游戏了	A.“我正准备去学习啊，迟点再玩了”	A. “不了不了，早上正是学习的好时候啊”	A.“不打了，打一局也多费时啊，打着就第两第三局了”	A. “下次一定下次一定”	A.“真的不打啦，下次有空了我约你们”			1		没有	因为我要考研		充实
5-200	男	大一	理工类	否	游戏		我比较喜欢王者荣耀和和平精英等游戏，以便在同学面前秀一下自己的游戏天赋。但在大三时，面临着未来生活的抉择，需要去考研，于是是否放弃游戏成为了问题。我的选择是放弃游戏，努力考研	78	A. 平时能控制住自己，适当游戏也影响不大，而且还能放松	A.“我正准备去学习啊，迟点再玩了”	A. “不了不了，早上正是学习的好时候啊”	A.“不打了，打一局也多费时啊，打着就第两第三局了”	A. “下次一定下次一定”	A.“真的不打啦，下次有空了我约你们”			1		没有	考研是大学生活中的大事，也是人生的大事，不得马虎		愉快
3-250	女	大二	社会科学类	否	都不熟悉
3-251	女	大三	理工类	是	都不熟悉
3-252	女	大二	理工类	是	都不熟悉
3-253	女	大三	人文类	是	都不熟悉
3-254	男	研一	理工类	否	都不熟悉
3-255	女	研一	社会科学类	是	都不熟悉
3-256	女	大一	其他	是	都不熟悉
3-257	女	大三	理工类	否	都不熟悉
3-258	男	大二	理工类	否	都不熟悉
3-259	男	高中及以下	其他	是	都不熟悉
4-26	男	大二	理工类	是	都不熟悉
4-31	男	高中及以下	理工类	是	都不熟悉
4-62	男	大二	理工类	否	都不熟悉
4-74	女	大二	其他	否	都不熟悉
4-77	女	大三	其他	是	都不熟悉
4-88	男	研一	理工类	是	都不熟悉
4-116	女	研一	社会科学类	否	都不熟悉
4-120	女	大二	人文类	否	都不熟悉
4-160	女	大一	理工类	是	都不熟悉
4-162	女	大二	理工类	是	都不熟悉
4-165	女	大二	自然科学类	否	都不熟悉
4-175	女	大三	理工类	否	都不熟悉
4-185	男	大二	理工类	是	都不熟悉
4-197	男	大三	理工类	否	都不熟悉
4-210	女	大三	理工类	否	都不熟悉
4-229	女	大二	理工类	是	都不熟悉
4-231	女	研一	人文类	否	都不熟悉
4-236	女	大三	社会科学类	否	都不熟悉
4-240	男	大一	理工类	否	都不熟悉
4-244	女	大四	医学类	否	都不熟悉
4-246	女	高中及以下	医学类	否	都不熟悉
4-247	女	大二	其他	否	都不熟悉
4-248	女	大一	人文类	否	都不熟悉
4-253	男	研三	其他	是	都不熟悉
4-262	女	大一	理工类	否	都不熟悉
4-295	女	大三	社会科学类	是	都不熟悉
[truncated: 22 more columns]
